# Supplementary material for: An exploratory study on the impact of ESG on business performance—Focusing on listed companies in Korea and Taiwan
Source: PLoS One. 2024 Nov 22;19(11):e0310447. doi: 10.1371/journal.pone.0310447 (PMC11584088; doi:10.1371/journal.pone.0310447)
Supplement: S1 Data — (XLSX) [file pone.0310447.s001.xlsx]

## Sheet: TW
Ticker	Name
	Investable Universe (110)
2345 TT Equity	ACCTON TECHNOLOGY CORP
2353 TT Equity	ACER INC
1102 TT Equity	ASIA CEMENT CORP
5269 TT Equity	ASMEDIA TECHNOLOGY INC
2357 TT Equity	ASUSTEK COMPUTER INC
2409 TT Equity	AUO CORP
3665 TT Equity	BIZLINK HOLDING INC
1904 TT Equity	CHENG LOONG CORP
2105 TT Equity	CHENG SHIN RUBBER IND CO LTD
2385 TT Equity	CHICONY ELECTRONICS CO LTD
2610 TT Equity	CHINA AIRLINES LTD
1723 TT Equity	CHINA STEEL CHEMICAL CORP
2360 TT Equity	CHROMA ATE INC
2014 TT Equity	CHUNG HUNG STEEL CORP
2412 TT Equity	CHUNGHWA TELECOM CO LTD
2324 TT Equity	COMPAL ELECTRONICS
8069 TT Equity	E INK HOLDINGS INC
1476 TT Equity	ECLAT TEXTILE COMPANY LTD
2458 TT Equity	ELAN MICROELECTRONICS CORP
3529 TT Equity	EMEMORY TECHNOLOGY INC
6414 TT Equity	ENNOCONN CORP
3714 TT Equity	ENNOSTAR INC
1717 TT Equity	ETERNAL MATERIALS CO LTD
2618 TT Equity	EVA AIRWAYS CORP
2607 TT Equity	EVERGREEN INTERNATIONAL STOR
2603 TT Equity	EVERGREEN MARINE CORP LTD
2903 TT Equity	FAR EASTERN DEPARTMENT STORE
1402 TT Equity	FAR EASTERN NEW CENTURY CORP
4904 TT Equity	FAR EASTONE TELECOMM CO LTD
3035 TT Equity	FARADAY TECHNOLOGY CORP
5522 TT Equity	FARGLORY LAND DEVELOPMENT CO
2015 TT Equity	FENG HSIN STEEL CO LTD
6505 TT Equity	FORMOSA PETROCHEMICAL CORP
1434 TT Equity	FORMOSA TAFFETA CO.
2354 TT Equity	FOXCONN TECHNOLOGY CO LTD
3406 TT Equity	GENIUS ELECTRONIC OPTICAL CO
3005 TT Equity	GETAC HOLDINGS CORP
9921 TT Equity	GIANT MANUFACTURING
2376 TT Equity	GIGABYTE TECHNOLOGY CO LTD
3443 TT Equity	GLOBAL UNICHIP CORP
6488 TT Equity	GLOBALWAFERS CO LTD
2504 TT Equity	GOLDSUN BUILDING MATERIALS C
1210 TT Equity	GREAT WALL ENTERPRISES
6116 TT Equity	HANNSTAR DISPLAY CORP
2049 TT Equity	HIWIN TECHNOLOGIES CORP
2317 TT Equity	HON HAI PRECISION INDUSTRY
2207 TT Equity	HOTAI MOTOR COMPANY LTD
2498 TT Equity	HTC CORP
3481 TT Equity	INNOLUX CORP
2356 TT Equity	INVENTEC CORP
3653 TT Equity	JENTECH PRECISION INDUSTRIAL
3189 TT Equity	KINSUS INTERCONNECT TECH
1229 TT Equity	LIEN HWA INDUSTRIAL HOLDINGS
2301 TT Equity	LITE-ON TECHNOLOGY CORP
1795 TT Equity	LOTUS PHARMACEUTICAL CO LTD
2337 TT Equity	MACRONIX INTERNATIONAL CO
1477 TT Equity	MAKALOT INDUSTRIAL CO LTD
2454 TT Equity	MEDIATEK INC
9914 TT Equity	MERIDA INDUSTRY CO LTD
1303 TT Equity	NAN YA PLASTICS CORP
8464 TT Equity	NIEN MADE ENTERPRISE CO LTD
3034 TT Equity	NOVATEK MICROELECTRONICS COR
4919 TT Equity	NUVOTON TECHNOLOGY CORP
4743 TT Equity	ONENESS BIOTECH CO LTD
4966 TT Equity	PARADE TECHNOLOGIES LTD
4938 TT Equity	PEGATRON CORP
8299 TT Equity	PHISON ELECTRONICS CORP
9904 TT Equity	POU CHEN
6239 TT Equity	POWERTECH TECHNOLOGY INC
5904 TT Equity	POYA INTERNATIONAL CO LTD
2912 TT Equity	PRESIDENT CHAIN STORE CORP
4915 TT Equity	PRIMAX ELECTRONICS LTD
2352 TT Equity	QISDA CORP
2382 TT Equity	QUANTA COMPUTER INC
6176 TT Equity	RADIANT OPTO-ELECTRONICS COR
2379 TT Equity	REALTEK SEMICONDUCTOR CORP
9945 TT Equity	RUENTEX DEVELOPMENT CO LTD
2206 TT Equity	SANYANG MOTOR CO LTD
6415 TT Equity	SILERGY CORP
2363 TT Equity	SILICON INTEGRATED SYSTEMS
6121 TT Equity	SIMPLO TECHNOLOGY CO LTD
3023 TT Equity	SINBON ELECTRONICS CO LTD
2923 TT Equity	SINO HORIZON HOLDINGS LTD
5483 TT Equity	SINO-AMERICAN SILICON PRODUC
1101 TT Equity	TAIWAN CEMENT
1722 TT Equity	TAIWAN FERTILIZER CO LTD
1802 TT Equity	TAIWAN GLASS IND CORP
2633 TT Equity	TAIWAN HIGH SPEED RAIL CORP
9917 TT Equity	TAIWAN SECOM
2330 TT Equity	TAIWAN SEMICONDUCTOR MANUFAC
2371 TT Equity	TATUNG CO LTD
1504 TT Equity	TECO ELECTRIC & MACHINERY
1319 TT Equity	TONG YANG INDUSTRY
3042 TT Equity	TXC CORP
2606 TT Equity	U-MING MARINE TRANSPORT CORP
1216 TT Equity	UNI-PRESIDENT ENTERPRISES CO
2303 TT Equity	UNITED MICROELECTRONICS CORP
2388 TT Equity	VIA TECHNOLOGIES INC
6409 TT Equity	VOLTRONIC POWER TECHNOLOGY
2492 TT Equity	WALSIN TECHNOLOGY CORP
2615 TT Equity	WAN HAI LINES LTD
3105 TT Equity	WIN SEMICONDUCTORS CORP
3231 TT Equity	WISTRON CORP
6285 TT Equity	WISTRON NEWEB CORP
3702 TT Equity	WPG HOLDINGS LTD
2327 TT Equity	YAGEO CORPORATION
2609 TT Equity	YANG MING MARINE TRANSPORT
1907 TT Equity	YFY INC
2023 TT Equity	YIEH PHUI ENTERPRISE CO LTD
2227 TT Equity	YULON NISSAN MOTOR CO LTD

## Sheet: KR
Ticker	Name
	Investable Universe (110)
196170 KS Equity	ALTEOGEN INC
090430 KS Equity	AMOREPACIFIC CORP
002790 KS Equity	AMOREPACIFIC GROUP
091990 KS Equity	CELLTRION HEALTHCARE CO LTD
068270 KS Equity	CELLTRION INC
068760 KS Equity	CELLTRION PHARM INC
030000 KS Equity	CHEIL WORLDWIDE INC
185750 KS Equity	CHONG KUN DANG PHARMACEUTICA
001040 KS Equity	CJ CORP
035760 KS Equity	CJ ENM CO LTD
000120 KS Equity	CJ LOGISTICS
021240 KS Equity	COWAY CO LTD
112610 KS Equity	CS WIND CORP
047040 KS Equity	DAEWOO ENGINEERING & CONSTR
069620 KS Equity	DAEWOONG PHARMACEUTICAL CO
000990 KS Equity	DB HITEK CO LTD
000210 KS Equity	DL HOLDINGS CO LTD
026960 KS Equity	DONGSUH COMPANIES INC
000150 KS Equity	DOOSAN CO LTD
012510 KS Equity	DOUZONE BIZON CO LTD
139480 KS Equity	E-MART INC
039030 KS Equity	EO TECHNICS CO LTD
084370 KS Equity	EUGENE TECHNOLOGY CO LTD
081660 KS Equity	FILA HOLDINGS CORP
093370 KS Equity	FOOSUNG CO LTD
114090 KS Equity	GRAND KOREA LEISURE CO LTD
006280 KS Equity	GREEN CROSS CORP
006360 KS Equity	GS ENGINEERING & CONSTRUCT
078930 KS Equity	GS HOLDINGS
007070 KS Equity	GS RETAIL CO LTD
009420 KS Equity	HANALL BIOPHARMA CO LTD
161390 KS Equity	HANKOOK TIRE & TECHNOLOGY CO
128940 KS Equity	HANMI PHARM CO LTD
008930 KS Equity	HANMI SCIENCE CO LTD
042700 KS Equity	HANMI SEMICONDUCTOR CO LTD
018880 KS Equity	HANON SYSTEMS
105630 KS Equity	HANSAE CO LTD
009240 KS Equity	HANSSEM CO LTD
009830 KS Equity	HANWHA SOLUTIONS CORP
042670 KS Equity	HD HYUNDAI INFRACORE CO LTD
000080 KS Equity	HITE JINRO CO LTD
204320 KS Equity	HL MANDO CO LTD
008770 KS Equity	HOTEL SHILLA CO LTD
145020 KS Equity	HUGEL INC
017800 KS Equity	HYUNDAI ELEVATOR CO
000720 KS Equity	HYUNDAI ENGINEERING & CONST
086280 KS Equity	HYUNDAI GLOVIS CO LTD
010620 KS Equity	HYUNDAI MIPO DOCKYARD
012330 KS Equity	HYUNDAI MOBIS CO LTD
005380 KS Equity	HYUNDAI MOTOR CO
064350 KS Equity	HYUNDAI ROTEM COMPANY
004020 KS Equity	HYUNDAI STEEL CO
035720 KS Equity	KAKAO CORP
000270 KS Equity	KIA CORP
003490 KS Equity	KOREAN AIR LINES CO LTD
030200 KS Equity	KT CORP
033780 KS Equity	KT&G CORP
011780 KS Equity	KUMHO PETROCHEMICAL CO LTD
066970 KS Equity	L&F CO LTD
058470 KS Equity	LEENO INDUSTRIAL INC
034220 KS Equity	LG DISPLAY CO LTD
066570 KS Equity	LG ELECTRONICS INC
051900 KS Equity	LG H&H
011070 KS Equity	LG INNOTEK CO LTD
032640 KS Equity	LG UPLUS CORP
079550 KS Equity	LIG NEX1 CO LTD
011170 KS Equity	LOTTE CHEMICAL CORP
005300 KS Equity	LOTTE CHILSUNG BEVERAGE CO
004990 KS Equity	LOTTE CORP
004000 KS Equity	LOTTE FINE CHEMICAL CO LTD
023530 KS Equity	LOTTE SHOPPING CO
032350 KS Equity	LOTTE TOUR DEVELOPMENT CO LT
006260 KS Equity	LS CORP
010120 KS Equity	LS ELECTRIC CO LTD
001120 KS Equity	LX INTERNATIONAL CORP
086900 KS Equity	MEDY-TOX INC
035420 KS Equity	NAVER CORP
036570 KS Equity	NCSOFT CORP
251270 KS Equity	NETMARBLE CORP
010060 KS Equity	OCI HOLDINGS CO LTD
007310 KS Equity	OTTOGI CORPORATION
034230 KS Equity	PARADISE CO LTD
103140 KS Equity	POONGSAN CORP
003670 KS Equity	POSCO FUTURE M CO LTD
005490 KS Equity	POSCO HOLDINGS INC
047050 KS Equity	POSCO INTERNATIONAL CORP
012750 KS Equity	S-1 CORPORATION
010950 KS Equity	S-OIL CORP
207940 KS Equity	SAMSUNG BIOLOGICS CO LTD
028260 KS Equity	SAMSUNG C&T CORP
009150 KS Equity	SAMSUNG ELECTRO-MECHANICS CO
005930 KS Equity	SAMSUNG ELECTRONICS CO LTD
028050 KS Equity	SAMSUNG ENGINEERING CO LTD
010140 KS Equity	SAMSUNG HEAVY INDUSTRIES
006400 KS Equity	SAMSUNG SDI CO LTD
018260 KS Equity	SAMSUNG SDS CO LTD
003230 KS Equity	SAMYANG FOODS CO LTD
003030 KS Equity	SEAH STEEL HOLDINGS CORP
096530 KS Equity	SEEGENE INC
004170 KS Equity	SHINSEGAE INC
000660 KS Equity	SK HYNIX INC
034730 KS Equity	SK INC
096770 KS Equity	SK INNOVATION CO LTD
017670 KS Equity	SK TELECOM
011790 KS Equity	SKC CO LTD
003410 KS Equity	SSANGYONG C&E CO LTD
253450 KS Equity	STUDIO DRAGON CORP
001440 KS Equity	TAIHAN ELECTRIC WIRE CO LTD
069260 KS Equity	TKG HUCHEMS
111770 KS Equity	YOUNGONE CORP

## Sheet: Data Lock
Company	Variable	2017-12-31	2018-12-31	2019-12-31	2020-12-31	2021-12-31	2022-12-31
034230 KS Equity	TOBIN_Q_RATIO	1.3718	1.1058	1.1199	1.0496	1.0136	1.0411
034230 KS Equity	ESG_DISCLOSURE_SCORE	30.2585	30.1982	30.1982	25.6916	30.1982	30.1982
034230 KS Equity	RETURN_COM_EQY	-1.8555	-1.8567	1.1879	-9.8043	-4.4206	1.9521
034230 KS Equity	SALES_GROWTH	-3.859	17.8993	24.354	-53.6588	-8.684	41.7818
034230 KS Equity	BS_TOT_ASSET	2281.65	2829.58	3004.71	3043.27	2917.5	2795.31
034230 KS Equity	BETA_RAW_OVERRIDABLE	3.8449	2.1756	0.8136	-0.5312	-0.1586	-0.9099
034230 KS Equity	EBIT_TO_NET_SALES	-4.4836	0.3057	5.2958	-18.9809	-13.3294	1.7719
034230 KS Equity	TOT_DEBT_TO_TOT_ASSET	35.8699	31.9311	38.7209	45.8154	46.0312	40.0385
034230 KS Equity	RETURN_ON_ASSET	-0.7991	-0.7536	0.4563	-3.4829	-1.5485	0.726
103140 KS Equity	TOBIN_Q_RATIO	1.0086	0.771	0.7209	0.7408	0.7424	0.7288
103140 KS Equity	ESG_DISCLOSURE_SCORE	34.6947	35.0367	41.5451	42.199	45.6594	44.4321
103140 KS Equity	RETURN_COM_EQY	11.8565	4.6189	1.2773	5.0888	15.5579	9.9406
103140 KS Equity	SALES_GROWTH	3.9973	-5.7883	-11.6487	5.8063	35.3119	24.6042
103140 KS Equity	BS_TOT_ASSET	2557.26	2396.13	2218.68	2343.89	2645.62	2702.79
103140 KS Equity	BETA_RAW_OVERRIDABLE	-0.314	1.3309	1.1743	1.1639	0.5181	-0.0009
103140 KS Equity	EBIT_TO_NET_SALES	8.1858	3.8746	1.6784	4.6733	8.9507	5.2966
103140 KS Equity	TOT_DEBT_TO_TOT_ASSET	33.8647	34.6797	31.9985	29.5341	29.9222	29.5733
103140 KS Equity	RETURN_ON_ASSET	5.5307	2.297	0.6737	2.8114	8.5371	5.3531
003670 KS Equity	TOBIN_Q_RATIO	3.0417	4.1797	2.1595	3.5584	3.2347	3.4717
003670 KS Equity	ESG_DISCLOSURE_SCORE	51.9767	59.3099	66.4722	67.619	68.8563	73.9664
003670 KS Equity	RETURN_COM_EQY	17.1581	18.9573	11.5664	2.9606	7.9134	4.8652
003670 KS Equity	SALES_GROWTH	7.1087	15.5731	7.2402	5.5579	27.027	65.9636
003670 KS Equity	BS_TOT_ASSET	783.098	851.029	1497.99	1917.76	3296.23	3691.61
003670 KS Equity	BETA_RAW_OVERRIDABLE	7.9379	3.81	-3.2563	4.681	2.5448	0.3626
003670 KS Equity	EBIT_TO_NET_SALES	8.684	7.6829	6.0559	3.8481	6.1158	5.0235
003670 KS Equity	TOT_DEBT_TO_TOT_ASSET	3.3236	2.1291	27.8902	40.2967	28.0973	31.9814
003670 KS Equity	RETURN_ON_ASSET	13.2806	14.8203	7.5464	1.5491	4.4642	2.7633
005490 KS Equity	TOBIN_Q_RATIO	0.7832	0.6942	0.6771	0.7009	0.6757	0.6795
005490 KS Equity	ESG_DISCLOSURE_SCORE	60.7685	61.8147	60.7685	61.1407	65.9491	64.4301
005490 KS Equity	RETURN_COM_EQY	6.4039	3.8411	4.163	3.5933	13.9524	6.1065
005490 KS Equity	SALES_GROWTH	14.2635	7.1267	-0.9402	-10.2134	32.0793	11.0279
005490 KS Equity	BS_TOT_ASSET	74038.5	70271.7	68450.8	72636.8	76867.5	78335.6
005490 KS Equity	BETA_RAW_OVERRIDABLE	-0.1522	1.3041	0.9704	0.808	0.6776	-0.1157
005490 KS Equity	EBIT_TO_NET_SALES	7.6199	8.53	6.0106	4.158	12.1025	5.7228
005490 KS Equity	TOT_DEBT_TO_TOT_ASSET	26.7721	25.9482	26.7107	26.8531	24.6188	25.536
005490 KS Equity	RETURN_ON_ASSET	3.5143	2.1499	2.3331	2.0262	7.7595	3.3117
047050 KS Equity	TOBIN_Q_RATIO	0.9378	0.935	0.9166	0.8363	0.9335	0.9045
047050 KS Equity	ESG_DISCLOSURE_SCORE	40.6398	47.0778	47.0778	49.1097	57.0566	65.0035
047050 KS Equity	RETURN_COM_EQY	6.6072	5.4487	7.0553	7.6898	10.8586	15.7907
047050 KS Equity	SALES_GROWTH	36.8635	11.529	-2.9847	-12.0798	58.1048	11.9024
047050 KS Equity	BS_TOT_ASSET	8591.36	8873.76	7757.27	7648.82	9051.11	9963.49
047050 KS Equity	BETA_RAW_OVERRIDABLE	-2.3555	-0.3568	0.1006	-0.4516	-1.3158	1.9299
047050 KS Equity	EBIT_TO_NET_SALES	1.778	1.8774	2.4785	2.2097	1.7243	2.3757
047050 KS Equity	TOT_DEBT_TO_TOT_ASSET	43.9782	44.4224	38.0818	35.6092	36.007	38.8458
047050 KS Equity	RETURN_ON_ASSET	2.0148	1.629	2.2229	2.7599	3.7781	5.065
012750 KS Equity	TOBIN_Q_RATIO	2.5238	2.2691	2.0253	1.7813	1.5351	1.2322
012750 KS Equity	ESG_DISCLOSURE_SCORE	33.3266	35.0468	45.6091	46.5144	51.3127	54.7128
012750 KS Equity	RETURN_COM_EQY	12.4208	8.3385	11.3237	10.4807	9.1252	10.1847
012750 KS Equity	SALES_GROWTH	6.1245	3.9167	6.5986	3.3381	4.0097	6.7231
012750 KS Equity	BS_TOT_ASSET	1481.74	1511.31	1554.12	1751.18	1657.97	1652.31
012750 KS Equity	BETA_RAW_OVERRIDABLE	1.4206	0.8182	-0.0147	0.1857	0.3826	0.1584
012750 KS Equity	EBIT_TO_NET_SALES	10.4298	9.8659	9.148	9.1962	7.7693	8.2716
012750 KS Equity	TOT_DEBT_TO_TOT_ASSET	0	0	1.496	2.9169	2.5309	2.2613
012750 KS Equity	RETURN_ON_ASSET	9.4235	6.3087	8.433	7.6771	6.6496	7.4609
010950 KS Equity	TOBIN_Q_RATIO	1.4202	1.2846	1.2597	1.135	1.1429	1.0467
010950 KS Equity	ESG_DISCLOSURE_SCORE	70.6669	72.9403	73.7853	73.7853	74.6706	71.7131
010950 KS Equity	RETURN_COM_EQY	18.2428	3.754	0.9757	-12.6648	21.0741	26.3398
010950 KS Equity	SALES_GROWTH	27.9964	21.8843	-4.1987	-31.0094	63.1874	54.552
010950 KS Equity	BS_TOT_ASSET	14135.4	14328.6	14141.8	14410.8	15708.7	15612.8
010950 KS Equity	BETA_RAW_OVERRIDABLE	1.4179	1.3064	0.5675	-0.4797	-0.8159	0.8966
010950 KS Equity	EBIT_TO_NET_SALES	6.5734	2.5113	1.722	-6.531	7.7955	8.0223
010950 KS Equity	TOT_DEBT_TO_TOT_ASSET	32.1075	40.1319	40.9755	38.7079	31.2514	26.6113
010950 KS Equity	RETURN_ON_ASSET	8.5827	1.6625	0.4053	-4.972	8.0186	10.9871
207940 KS Equity	TOBIN_Q_RATIO	3.8638	4.5812	5.1097	8.7914	7.8702	3.9821
207940 KS Equity	ESG_DISCLOSURE_SCORE	53.5962	54.0489	58.2034	70.1338	71.9344	68.0414
207940 KS Equity	RETURN_COM_EQY	-2.4072	5.5116	4.7692	5.3829	8.209	11.4205
207940 KS Equity	SALES_GROWTH	57.7035	15.319	30.9414	66.0192	34.6187	91.4083
207940 KS Equity	BS_TOT_ASSET	6729.84	5370.77	5118.42	5900.26	6697.54	13200
207940 KS Equity	BETA_RAW_OVERRIDABLE	#N/A	3.0618	0.3253	2.6947	2.3249	0.5509
207940 KS Equity	EBIT_TO_NET_SALES	14.2004	10.3916	13.0763	25.1367	34.267	32.7734
207940 KS Equity	TOT_DEBT_TO_TOT_ASSET	7.6	14.5926	11.058	12.2179	16.2201	15.1612
207940 KS Equity	RETURN_ON_ASSET	-1.3179	3.405	3.4124	3.9069	5.4687	6.5009
028260 KS Equity	TOBIN_Q_RATIO	0.96	0.9363	0.8615	0.8594	0.8017	0.8597
028260 KS Equity	ESG_DISCLOSURE_SCORE	57.288	67.0556	68.7255	75.2842	73.4735	71.6628
028260 KS Equity	RETURN_COM_EQY	3.1038	7.9873	4.7255	3.7803	5.3477	7.0971
028260 KS Equity	SALES_GROWTH	4.1859	6.4093	-1.2651	-1.7729	14.0291	25.269
028260 KS Equity	BS_TOT_ASSET	45953.9	38083.8	39746.1	49900.6	46425.1	46951.6
028260 KS Equity	BETA_RAW_OVERRIDABLE	0.7048	0.5661	0.7686	1.0248	1.2741	-0.4666
028260 KS Equity	EBIT_TO_NET_SALES	3.053	3.7012	2.9609	2.9941	3.5162	5.8583
028260 KS Equity	TOT_DEBT_TO_TOT_ASSET	12.3024	10.6508	8.6311	6.6508	5.9088	10.711
028260 KS Equity	RETURN_ON_ASSET	1.3684	3.7456	2.3781	2.0661	2.9843	3.579
009150 KS Equity	TOBIN_Q_RATIO	1.393	1.3143	1.4399	1.7785	1.7698	1.1785
009150 KS Equity	ESG_DISCLOSURE_SCORE	62.4082	68.3734	67.3272	70.3752	70.3752	69.7415
009150 KS Equity	RETURN_COM_EQY	3.6835	13.9932	9.8194	18.4142	13.7791	13.2601
009150 KS Equity	SALES_GROWTH	13.3504	17.0145	-3.5455	0.453	24.7867	-2.589
009150 KS Equity	BS_TOT_ASSET	7277.28	7763.66	7510.37	8473.09	8354.17	8754.18
009150 KS Equity	BETA_RAW_OVERRIDABLE	3.9372	2.1197	0.6984	0.993	1.1285	1.6373
009150 KS Equity	EBIT_TO_NET_SALES	4.4777	14.3706	9.5996	11.7723	15.3681	12.5506
009150 KS Equity	TOT_DEBT_TO_TOT_ASSET	33.0733	28.3882	23.1885	20.6676	10.8893	13.6875
009150 KS Equity	RETURN_ON_ASSET	2.0964	7.9969	5.939	6.7483	9.3124	9.366
005930 KS Equity	TOBIN_Q_RATIO	1.3243	0.9737	1.2221	1.5711	1.4016	0.9667
005930 KS Equity	ESG_DISCLOSURE_SCORE	67.116	68.7657	68.7657	71.0693	72.1155	71.6125
005930 KS Equity	RETURN_COM_EQY	18.4666	17.2579	7.6404	8.7796	12.2368	15.003
005930 KS Equity	SALES_GROWTH	18.68	1.7514	-5.4849	2.7804	18.0729	8.0923
005930 KS Equity	BS_TOT_ASSET	282711	304764	305259	347388	358508	356963
005930 KS Equity	BETA_RAW_OVERRIDABLE	0.5417	1.496	2.7141	0.4344	1.4904	0.9106
005930 KS Equity	EBIT_TO_NET_SALES	22.3917	24.1565	12.0523	15.1997	18.4667	14.3521
005930 KS Equity	TOT_DEBT_TO_TOT_ASSET	6.2349	4.322	5.2223	5.3452	4.3111	2.3043
005930 KS Equity	RETURN_ON_ASSET	14.6631	13.6922	6.216	7.1403	9.7517	12.5091
028050 KS Equity	TOBIN_Q_RATIO	1.2824	1.5261	1.5362	1.2095	1.4103	1.2125
028050 KS Equity	ESG_DISCLOSURE_SCORE	69.4397	69.1983	71.2001	72.719	72.719	69.0776
028050 KS Equity	RETURN_COM_EQY	-6.4514	6.0841	27.491	17.3155	20.6716	28.3179
028050 KS Equity	SALES_GROWTH	-21.3549	-0.8432	16.9217	5.5869	10.9276	34.2961
028050 KS Equity	BS_TOT_ASSET	4752.74	4148.73	3953.1	4367.72	5091.41	6247.89
028050 KS Equity	BETA_RAW_OVERRIDABLE	1.8324	-0.0124	-1.2821	-0.9053	-1.9157	2.778
028050 KS Equity	EBIT_TO_NET_SALES	0.3981	3.5935	6.6377	5.3546	6.7224	6.9914
028050 KS Equity	TOT_DEBT_TO_TOT_ASSET	28.4828	12.069	4.0794	5.5562	1.2269	3.3051
028050 KS Equity	RETURN_ON_ASSET	-1.2178	1.2658	6.9867	5.4177	6.8866	9.5622
010140 KS Equity	TOBIN_Q_RATIO	0.7742	0.8416	0.9373	1.0409	1.0603	1.0531
010140 KS Equity	ESG_DISCLOSURE_SCORE	52.1175	54.914	57.1874	61.1206	61.4928	59.1792
010140 KS Equity	RETURN_COM_EQY	-5.6179	-6.1886	-21.8779	-33.0565	-36.8914	-16.0714
010140 KS Equity	SALES_GROWTH	-24.1301	-33.3633	39.5914	-6.658	-3.4738	-10.2285
010140 KS Equity	BS_TOT_ASSET	12946.2	12826.9	11775.3	11868.3	10200.6	11536
010140 KS Equity	BETA_RAW_OVERRIDABLE	-0.1827	-0.3598	-0.6359	0.237	0.5497	-0.2688
010140 KS Equity	EBIT_TO_NET_SALES	-6.6339	-7.7729	-8.3893	-15.3658	-19.8121	-14.3729
010140 KS Equity	TOT_DEBT_TO_TOT_ASSET	30.7283	20.4068	28.4311	37.5451	18.7195	21.527
010140 KS Equity	RETURN_ON_ASSET	-2.1832	-2.7604	-9.4025	-11.1789	-11.5325	-4.6521
006400 KS Equity	TOBIN_Q_RATIO	1.1354	1.1242	1.1574	2.306	2.0902	1.7335
006400 KS Equity	ESG_DISCLOSURE_SCORE	60.3762	61.1407	60.2857	60.8591	61.3419	61.6739
006400 KS Equity	RETURN_COM_EQY	5.8557	5.9202	2.8778	4.4472	8.2743	12.2544
006400 KS Equity	SALES_GROWTH	22.0308	44.3019	10.2547	11.8579	19.9955	48.4818
006400 KS Equity	BS_TOT_ASSET	14748.4	17377.2	17188.4	19778	21708.7	24086.2
006400 KS Equity	BETA_RAW_OVERRIDABLE	3.2511	1.8797	0.0411	5.0893	4.24	0.4284
006400 KS Equity	EBIT_TO_NET_SALES	1.8434	7.8071	4.5774	5.944	7.8769	8.9843
006400 KS Equity	TOT_DEBT_TO_TOT_ASSET	9.0499	16.8151	18.1599	18.3861	18.0254	17.253
006400 KS Equity	RETURN_ON_ASSET	4.2898	3.9962	1.819	2.7774	4.9393	6.9607
018260 KS Equity	TOBIN_Q_RATIO	2.3619	2.2225	1.9421	1.7797	1.4637	1.108
018260 KS Equity	ESG_DISCLOSURE_SCORE	38.4267	45.6896	46.2127	53.3749	54.0589	57.9821
018260 KS Equity	RETURN_COM_EQY	9.9133	10.9074	11.7566	6.7114	8.7949	14.2347
018260 KS Equity	SALES_GROWTH	13.6796	7.904	6.8308	2.7781	23.7131	26.4471
018260 KS Equity	BS_TOT_ASSET	6818.53	7196.93	7810.8	8408.27	8838.25	9514.6
018260 KS Equity	BETA_RAW_OVERRIDABLE	2.9725	1.1008	-0.2499	0.1598	0.3929	0.2516
018260 KS Equity	EBIT_TO_NET_SALES	7.867	8.7457	9.2376	7.9115	5.9289	5.3174
018260 KS Equity	TOT_DEBT_TO_TOT_ASSET	0.0114	0.0098	4.9492	3.9944	4.3933	7.2705
018260 KS Equity	RETURN_ON_ASSET	7.5121	8.232	8.6464	4.8795	6.2135	9.7886
003230 KS Equity	TOBIN_Q_RATIO	2.3287	1.3901	1.8365	1.752	1.4298	1.5343
003230 KS Equity	ESG_DISCLOSURE_SCORE	28.3372	28.6792	30.6911	31.5059	45.1765	43.7381
003230 KS Equity	RETURN_COM_EQY	15.2833	16.1599	23.1449	21.4637	15.3774	18.9243
003230 KS Equity	SALES_GROWTH	27.5972	2.3713	15.8143	19.3027	-0.9986	41.5878
003230 KS Equity	BS_TOT_ASSET	373.053	370.125	407.248	510.86	632.846	736.28
003230 KS Equity	BETA_RAW_OVERRIDABLE	3.4572	3.7654	4.7287	-1.3446	0.7595	-1.6988
003230 KS Equity	EBIT_TO_NET_SALES	9.4486	11.7559	14.4018	14.7011	10.1807	9.9419
003230 KS Equity	TOT_DEBT_TO_TOT_ASSET	16.7188	14.3807	13.3426	12.9934	27.51	30.3527
003230 KS Equity	RETURN_ON_ASSET	7.9135	8.5949	13.4967	13.0938	8.6073	9.5106
003030 KS Equity	TOBIN_Q_RATIO	0.719	0.6965	0.6841	0.6563	0.7281	0.7448
003030 KS Equity	ESG_DISCLOSURE_SCORE	36.8273	31.013	31.013	31.013	31.1437	31.1437
003030 KS Equity	RETURN_COM_EQY	2.3305	29.6344	-0.3221	1.76	16.1425	20.5614
003030 KS Equity	SALES_GROWTH	-16.1629	18.2304	48.3932	-12.7671	23.2126	39.1351
003030 KS Equity	BS_TOT_ASSET	2259.52	2196.1	2120.01	2126.71	2436.15	2843.51
003030 KS Equity	BETA_RAW_OVERRIDABLE	-1.414	1.0273	1.4359	0.2047	-2.5226	3.232
003030 KS Equity	EBIT_TO_NET_SALES	3.4657	4.5202	2.3881	2.9095	10.5201	14.3447
003030 KS Equity	TOT_DEBT_TO_TOT_ASSET	28.9157	27.6948	28.2468	26.0337	28.7527	27.6996
003030 KS Equity	RETURN_ON_ASSET	1.1127	13.0304	-0.1255	0.7171	6.7489	8.6036
096530 KS Equity	TOBIN_Q_RATIO	5.8087	2.7572	4.291	4.9935	2.3856	1.1491
096530 KS Equity	ESG_DISCLOSURE_SCORE	25.2289	29.5343	34.2118	51.1417	53.3447	51.9565
096530 KS Equity	RETURN_COM_EQY	2.5154	8.7636	19.0093	125.903	62.1489	16.34
096530 KS Equity	SALES_GROWTH	20.6612	15.0082	19.2525	822.661	21.8285	-37.7341
096530 KS Equity	BS_TOT_ASSET	146.863	147.108	169.455	1005.3	1251.87	1107.11
096530 KS Equity	BETA_RAW_OVERRIDABLE	0.4912	1.076	5.7039	13.7827	13.8308	0.6584
096530 KS Equity	EBIT_TO_NET_SALES	8.4977	10.3895	18.3867	60.0942	48.6316	23.0203
096530 KS Equity	TOT_DEBT_TO_TOT_ASSET	12.6299	6.2498	7.7111	9.4142	10.6777	11.4458
096530 KS Equity	RETURN_ON_ASSET	1.7878	6.6932	14.8375	77.8555	41.5246	12.6463
004170 KS Equity	TOBIN_Q_RATIO	0.9536	0.9143	0.9167	0.9149	0.9087	0.8641
004170 KS Equity	ESG_DISCLOSURE_SCORE	40.7202	40.7202	40.7202	40.7202	45.1866	47.0476
004170 KS Equity	RETURN_COM_EQY	5.4769	6.6848	14.0074	-2.9396	8.539	10.3354
004170 KS Equity	SALES_GROWTH	31.3464	33.948	23.3053	-25.4127	32.4401	23.6893
004170 KS Equity	BS_TOT_ASSET	9511.13	9969.63	11271.7	11727.7	11466.1	11421.9
004170 KS Equity	BETA_RAW_OVERRIDABLE	3.2321	1.9068	1.1034	-0.5904	-0.2013	0.6384
004170 KS Equity	EBIT_TO_NET_SALES	8.9296	7.6625	7.316	1.8553	8.1913	8.2615
004170 KS Equity	TOT_DEBT_TO_TOT_ASSET	26.223	29.553	34.8901	38.6133	33.6686	31.8415
004170 KS Equity	RETURN_ON_ASSET	1.813	2.2489	4.3652	-0.8027	2.3233	2.9012
000660 KS Equity	TOBIN_Q_RATIO	1.4446	0.9175	1.2571	1.4157	1.2898	0.8874
000660 KS Equity	ESG_DISCLOSURE_SCORE	57.9117	63.9071	64.6716	67.4479	65.1242	64.9935
000660 KS Equity	RETURN_COM_EQY	36.8015	38.5321	4.2339	9.5285	16.8392	3.5549
000660 KS Equity	SALES_GROWTH	75.0755	34.3269	-33.2657	18.1903	34.7876	3.7764
000660 KS Equity	BS_TOT_ASSET	42552.5	57169.1	56493.5	65369.1	80964.1	82685.8
000660 KS Equity	BETA_RAW_OVERRIDABLE	1.4016	2.0242	3.0398	-0.4582	0.7409	1.9703
000660 KS Equity	EBIT_TO_NET_SALES	45.5715	51.536	10.0745	15.7133	28.8627	15.2604
000660 KS Equity	TOT_DEBT_TO_TOT_ASSET	9.1841	8.2973	18.6832	18.1181	19.8757	23.8676
000660 KS Equity	RETURN_ON_ASSET	27.4144	28.4939	3.1123	6.9712	11.4641	2.2271
034730 KS Equity	TOBIN_Q_RATIO	1.0195	0.9823	0.9775	0.9647	0.9567	0.9426
034730 KS Equity	ESG_DISCLOSURE_SCORE	44.1706	53.0731	57.3484	58.3945	61.4526	62.2875
034730 KS Equity	RETURN_COM_EQY	12.5139	14.8595	4.2871	1.0866	10.1403	5.1081
034730 KS Equity	SALES_GROWTH	11.5752	7.3586	-2.3463	-17.373	20.2736	38.4224
034730 KS Equity	BS_TOT_ASSET	102850	107280	114818	126440	138966	154834
034730 KS Equity	BETA_RAW_OVERRIDABLE	1.2604	0.8778	0.3649	0.0117	0.0481	1.0207
034730 KS Equity	EBIT_TO_NET_SALES	6.2822	4.6762	3.8195	-0.0951	4.9996	5.9492
034730 KS Equity	TOT_DEBT_TO_TOT_ASSET	29.9775	31.2775	36.9046	39.8987	38.1938	41.1189
034730 KS Equity	RETURN_ON_ASSET	1.5764	1.9658	0.5688	0.1401	1.2973	0.6106
096770 KS Equity	TOBIN_Q_RATIO	1.0211	0.9301	0.8883	1.0288	1.0537	0.9072
096770 KS Equity	ESG_DISCLOSURE_SCORE	62.0662	64.4402	66.5728	68.6651	71.9646	69.1983
096770 KS Equity	RETURN_COM_EQY	11.8008	8.9972	-0.2122	-13.3811	1.8073	8.3671
096770 KS Equity	SALES_GROWTH	16.8067	17.4467	-9.0555	-29.9288	35.6107	66.5982
096770 KS Equity	BS_TOT_ASSET	32089	32198.5	34229.9	35358.3	41634.8	53508.9
096770 KS Equity	BETA_RAW_OVERRIDABLE	1.3012	1.2638	-0.1549	1.5376	0.4203	2.2208
096770 KS Equity	EBIT_TO_NET_SALES	6.9792	3.8792	2.2586	-7.0052	3.7173	5.0186
096770 KS Equity	TOT_DEBT_TO_TOT_ASSET	16.2859	22.3515	31.0921	38.3185	35.2406	40.4175
096770 KS Equity	RETURN_ON_ASSET	6.2958	4.7106	-0.0948	-5.5689	0.6635	2.6875
017670 KS Equity	TOBIN_Q_RATIO	1.0302	0.9268	0.8774	0.8587	1.033	0.9686
017670 KS Equity	ESG_DISCLOSURE_SCORE	64.0579	66.6533	63.8668	68.7959	69.5101	70.7876
017670 KS Equity	RETURN_COM_EQY	15.278	15.4396	3.8481	6.3794	13.5466	7.841
017670 KS Equity	SALES_GROWTH	2.5053	-3.6875	5.1366	-9.3174	4.1077	3.322
017670 KS Equity	BS_TOT_ASSET	31319.3	38050	39137.3	43999.8	25976.1	24922.6
017670 KS Equity	BETA_RAW_OVERRIDABLE	0.9036	0.6467	-0.4865	0.6013	-0.5123	2.1637
017670 KS Equity	EBIT_TO_NET_SALES	8.7707	7.122	6.2465	7.761	8.2823	9.3156
017670 KS Equity	TOT_DEBT_TO_TOT_ASSET	23.2486	23.7817	26.5004	26.2593	34.8319	36.6796
017670 KS Equity	RETURN_ON_ASSET	8.0333	8.2532	2.0297	3.2314	6.1091	2.9328
011790 KS Equity	TOBIN_Q_RATIO	1.0586	0.931	1.0622	1.2872	1.6892	1.2005
011790 KS Equity	ESG_DISCLOSURE_SCORE	30.9627	39.2214	44.8144	50.3068	56.8353	58.9176
011790 KS Equity	RETURN_COM_EQY	7.7041	8.0846	3.8628	2.2053	11.596	-3.6695
011790 KS Equity	SALES_GROWTH	12.465	4.3071	-14.6962	4.4379	-8.1774	38.6318
011790 KS Equity	BS_TOT_ASSET	3435.9	3442.38	3439.91	4965.47	5193.43	5089.15
011790 KS Equity	BETA_RAW_OVERRIDABLE	1.7943	1.5122	2.6367	1.6654	0.5914	5.1029
011790 KS Equity	EBIT_TO_NET_SALES	6.9123	7.2667	5.9191	8.1926	17.7305	7.017
011790 KS Equity	TOT_DEBT_TO_TOT_ASSET	38.5737	38.0179	42.4226	47.7763	46.7638	51.7971
011790 KS Equity	RETURN_ON_ASSET	3.058	3.2153	1.5299	0.7918	3.8122	-1.0874
003410 KS Equity	TOBIN_Q_RATIO	0.9773	1.3604	1.3139	1.5006	1.622	1.3355
003410 KS Equity	ESG_DISCLOSURE_SCORE	67.8704	68.9166	69.2284	69.8018	69.8018	69.0675
003410 KS Equity	RETURN_COM_EQY	16.6376	7.4824	6.9644	7.9245	11.1113	7.8544
003410 KS Equity	SALES_GROWTH	6.0722	-0.4716	1.8871	-4.3992	12.9589	18.2764
003410 KS Equity	BS_TOT_ASSET	3280.28	3079.69	2916.1	3055.47	2995.63	3084.13
003410 KS Equity	BETA_RAW_OVERRIDABLE	1.4571	-0.3469	-3.087	1.0896	0.445	1.4672
003410 KS Equity	EBIT_TO_NET_SALES	16.5409	16.3544	14.8992	17.0086	14.9712	11.24
003410 KS Equity	TOT_DEBT_TO_TOT_ASSET	25.131	26.1535	29.7956	32.1502	36.4827	42.4493
003410 KS Equity	RETURN_ON_ASSET	8.9936	4.2224	3.8442	4.128	5.3967	3.4354
253450 KS Equity	TOBIN_Q_RATIO	4.1646	5.2755	4.1721	3.8642	3.316	2.7643
253450 KS Equity	ESG_DISCLOSURE_SCORE	27.8443	28.639	28.639	34.3627	34.3627	35.4089
253450 KS Equity	RETURN_COM_EQY	9.4522	9.3106	6.3678	5.7087	6.0376	7.5195
253450 KS Equity	SALES_GROWTH	85.6877	32.3645	23.4597	12.177	-7.3452	43.282
253450 KS Equity	BS_TOT_ASSET	430.462	460.144	503.526	695.536	742.887	868.213
253450 KS Equity	BETA_RAW_OVERRIDABLE	#N/A	#N/A	-2.144	1.0593	0.7191	0.0288
253450 KS Equity	EBIT_TO_NET_SALES	11.7088	10.5878	6.1882	9.3426	10.7935	9.3481
253450 KS Equity	TOT_DEBT_TO_TOT_ASSET	2.1748	0	0	0	0	15.5868
253450 KS Equity	RETURN_ON_ASSET	6.799	7.3745	4.8311	4.4246	4.7581	5.1213
001440 KS Equity	TOBIN_Q_RATIO	1.4823	1.4723	1.1829	1.6818	1.8016	1.6072
001440 KS Equity	ESG_DISCLOSURE_SCORE	41.2433	40.3581	41.2132	61.0804	60.4265	60.7384
001440 KS Equity	RETURN_COM_EQY	-12.4946	-0.8109	-4.0102	0.7962	7.8074	3.3574
001440 KS Equity	SALES_GROWTH	14.2809	5.0045	-5.7056	2.708	25.1038	22.6678
001440 KS Equity	BS_TOT_ASSET	1225.33	1053.38	1069.36	1101.64	1194.02	1289.79
001440 KS Equity	BETA_RAW_OVERRIDABLE	-0.2966	-0.3178	-1.1579	5.0591	2.6594	1.656
001440 KS Equity	EBIT_TO_NET_SALES	3.095	3.016	2.1368	3.5473	1.9754	1.9658
001440 KS Equity	TOT_DEBT_TO_TOT_ASSET	49.1859	50.8601	51.8314	49.1275	42.8212	19.8012
001440 KS Equity	RETURN_ON_ASSET	-3.061	-0.2381	-0.9967	0.2429	2.1317	1.3536
069260 KS Equity	TOBIN_Q_RATIO	1.4081	1.3456	1.1737	1.3644	1.199	1.0289
069260 KS Equity	ESG_DISCLOSURE_SCORE	29.2828	32.371	33.1657	39.6439	47.8121	57.0969
069260 KS Equity	RETURN_COM_EQY	21.3015	17.0129	10.8252	7.5043	11.0643	11.3497
069260 KS Equity	SALES_GROWTH	19.6468	6.5818	-13.515	-10.043	45.1033	43.5011
069260 KS Equity	BS_TOT_ASSET	825.952	776.584	791.248	795.909	797.741	749.354
069260 KS Equity	BETA_RAW_OVERRIDABLE	-0.3036	0.5744	-0.3991	1.2597	1.0488	0.0423
069260 KS Equity	EBIT_TO_NET_SALES	21.6646	18.2479	16.011	16.0482	10.8447	9.4782
069260 KS Equity	TOT_DEBT_TO_TOT_ASSET	16.1131	10.8797	13.9315	7.2754	8.0605	4.0897
069260 KS Equity	RETURN_ON_ASSET	14.0318	11.9679	7.9116	5.5702	8.3331	8.6433
111770 KS Equity	TOBIN_Q_RATIO	1.0669	1.0522	0.8901	0.8538	0.9143	0.8327
111770 KS Equity	ESG_DISCLOSURE_SCORE	25.3697	26.1644	26.1644	36.5356	36.5356	35.6202
111770 KS Equity	RETURN_COM_EQY	8.7851	8.1499	9.8167	8.0283	14.7057	26.8017
111770 KS Equity	SALES_GROWTH	0.3849	4.5766	13.6583	3.2705	13.2236	40.0514
111770 KS Equity	BS_TOT_ASSET	2131.34	2369.93	2687.99	2790.49	2981.22	3593.02
111770 KS Equity	BETA_RAW_OVERRIDABLE	1.2315	-0.0202	-1.2687	0.3489	-0.623	1.0223
111770 KS Equity	EBIT_TO_NET_SALES	9.0154	9.5712	9.9507	10.5292	15.8465	21.0441
111770 KS Equity	TOT_DEBT_TO_TOT_ASSET	19.0281	14.4945	14.9017	12.5892	10.1079	11.2999
111770 KS Equity	RETURN_ON_ASSET	4.6601	4.6017	5.7904	4.8076	9.0517	16.7349
2345 TT Equity	TOBIN_Q_RATIO	3.6084	2.988	3.7296	6.1926	4.6964	3.397
2345 TT Equity	ESG_DISCLOSURE_SCORE	32.1698	40.67	42.7724	50.8299	53.214	54.411
2345 TT Equity	RETURN_COM_EQY	27.7368	29.6524	42.9129	37.0104	31.3323	45.3894
2345 TT Equity	SALES_GROWTH	24.1005	18.2332	28.5641	-1.6934	9.4299	29.5418
2345 TT Equity	BS_TOT_ASSET	631.872	731.127	986.964	1107.82	1265.5	1498.89
2345 TT Equity	BETA_RAW_OVERRIDABLE	5.1149	3.7245	2.2511	5.4632	22.4413	0.0414
2345 TT Equity	EBIT_TO_NET_SALES	8.9287	8.0588	10.9023	11.756	9.1289	12.4766
2345 TT Equity	TOT_DEBT_TO_TOT_ASSET	0	0	5.1529	6.1082	6.1278	10.6941
2345 TT Equity	RETURN_ON_ASSET	14.12	14.3583	19.0773	16.6491	14.2266	20.1421
2353 TT Equity	TOBIN_Q_RATIO	1.1006	1.0041	0.9757	1.0581	1.129	1.025
2353 TT Equity	ESG_DISCLOSURE_SCORE	63.8668	64.6213	65.7982	67.2568	66.4621	69.993
2353 TT Equity	RETURN_COM_EQY	4.8969	5.2954	4.5346	10.2075	17.5807	7.7203
2353 TT Equity	SALES_GROWTH	1.9554	2.1054	-3.2959	18.2799	15.1177	-13.6617
2353 TT Equity	BS_TOT_ASSET	5312.37	5031.02	5218.7	6546.19	7761.38	6151.63
2353 TT Equity	BETA_RAW_OVERRIDABLE	7.1282	3.3448	0.4165	9.8421	1.9908	1.097
2353 TT Equity	EBIT_TO_NET_SALES	1.5466	1.5431	1.3137	3.2246	4.4397	2.5153
2353 TT Equity	TOT_DEBT_TO_TOT_ASSET	4.1147	2.5827	5.9946	3.4793	6.1571	7.3655
2353 TT Equity	RETURN_ON_ASSET	1.7419	1.9643	1.698	3.5466	5.4665	2.4781
1102 TT Equity	TOBIN_Q_RATIO	0.8679	0.9149	1.0508	0.9914	1.0004	0.9524
1102 TT Equity	ESG_DISCLOSURE_SCORE	49.4417	50.0754	53.556	53.8175	54.6122	56.101
1102 TT Equity	RETURN_COM_EQY	4.3735	8.3799	12.2973	10.0127	9.8907	7.5636
1102 TT Equity	SALES_GROWTH	6.4861	27.4915	7.9847	-12.4309	15.4545	0.0087
1102 TT Equity	BS_TOT_ASSET	8327.36	9121.41	9938.77	10574.7	11456.8	10551.4
1102 TT Equity	BETA_RAW_OVERRIDABLE	1.4938	-0.0029	0.7339	-10.0366	-1.5729	0.3729
1102 TT Equity	EBIT_TO_NET_SALES	11.4397	21.9287	24.6878	25.1335	19.5732	9.4853
1102 TT Equity	TOT_DEBT_TO_TOT_ASSET	32.7895	34.5435	32.7815	33.7825	34.0455	35.2901
1102 TT Equity	RETURN_ON_ASSET	2.2528	4.225	6.0575	4.95	4.9071	3.7475
5269 TT Equity	TOBIN_Q_RATIO	9.7291	9.6043	11.6817	7.0277	7.1163	2.7513
5269 TT Equity	ESG_DISCLOSURE_SCORE	37.5918	43.4162	43.6375	53.4252	56.3324	56.9057
5269 TT Equity	RETURN_COM_EQY	26.194	46.9565	39.3175	35.1004	21.0185	16.5687
5269 TT Equity	SALES_GROWTH	44.6597	25.1113	0.6387	86.5253	-14.003	-12.659
5269 TT Equity	BS_TOT_ASSET	77.6535	105.144	115.379	558.501	648.074	579.065
5269 TT Equity	BETA_RAW_OVERRIDABLE	2.0808	0.5819	0.0196	24.9927	26.287	1.5187
5269 TT Equity	EBIT_TO_NET_SALES	25.2773	29.5591	31.2107	35.3878	32.2468	24.7818
5269 TT Equity	TOT_DEBT_TO_TOT_ASSET	0.3557	0.2661	1.1795	0.2868	0.1788	6.5391
5269 TT Equity	RETURN_ON_ASSET	20.0659	34.6187	28.9446	30.5921	18.9925	14.651
2357 TT Equity	TOBIN_Q_RATIO	1.0941	0.9658	0.986	0.9604	1.0931	0.9725
2357 TT Equity	ESG_DISCLOSURE_SCORE	41.354	42.9735	45.3476	50.1962	51.3932	57.2679
2357 TT Equity	RETURN_COM_EQY	8.7177	2.517	7.1778	14.0285	20.5253	6.6069
2357 TT Equity	SALES_GROWTH	-17.2201	-8.341	-0.8067	17.4906	29.6667	0.3649
2357 TT Equity	BS_TOT_ASSET	11624.6	11179	11768.4	14113.9	18217.6	15332.4
2357 TT Equity	BETA_RAW_OVERRIDABLE	1.2618	1.2266	1.2728	-0.437	-7.1461	1.5823
2357 TT Equity	EBIT_TO_NET_SALES	4.4731	4.7928	3.3065	6.0461	9.2156	2.4167
2357 TT Equity	TOT_DEBT_TO_TOT_ASSET	1.9612	2.0823	1.912	1.7205	2.1848	10.7037
2357 TT Equity	RETURN_ON_ASSET	4.3843	1.2328	3.4973	7.0961	9.8926	3.0125
2409 TT Equity	TOBIN_Q_RATIO	0.7988	0.7939	0.7958	0.8777	0.9703	0.8186
2409 TT Equity	ESG_DISCLOSURE_SCORE	69.1983	71.703	74.2782	73.3125	73.7652	75.9984
2409 TT Equity	RETURN_COM_EQY	16.6202	4.9441	-10.1099	1.8785	29.586	-10.1233
2409 TT Equity	SALES_GROWTH	3.628	-9.7921	-12.6263	0.805	36.8067	-33.4226
2409 TT Equity	BS_TOT_ASSET	14879.2	13389.7	13294	14496.7	15350.5	12588.4
2409 TT Equity	BETA_RAW_OVERRIDABLE	-0.6639	0.4994	-0.3482	13.4853	-3.4106	2.1356
2409 TT Equity	EBIT_TO_NET_SALES	11.4768	2.1675	-7.6148	0.7688	17.016	-9.7128
2409 TT Equity	TOT_DEBT_TO_TOT_ASSET	25.8313	21.1921	31.3816	31.2059	15.1806	24.8652
2409 TT Equity	RETURN_ON_ASSET	7.4285	2.3871	-4.7519	0.8389	14.7415	-5.1996
3665 TT Equity	TOBIN_Q_RATIO	2.7852	1.989	1.7173	1.8168	1.8115	1.2703
3665 TT Equity	ESG_DISCLOSURE_SCORE	48.2949	51.3832	53.9483	56.0608	61.9757	60.5774
3665 TT Equity	RETURN_COM_EQY	18.261	16.7748	17.3851	14.371	14.3582	20.4117
3665 TT Equity	SALES_GROWTH	69.4082	37.1377	7.9456	-2.4007	26.74	88.1966
3665 TT Equity	BS_TOT_ASSET	464.289	579.46	802.819	808.614	924.062	1747.67
3665 TT Equity	BETA_RAW_OVERRIDABLE	4.8475	2.8682	0.6638	2.5306	1.1828	0.4889
3665 TT Equity	EBIT_TO_NET_SALES	9.9475	8.362	10.4366	10.8486	9.3067	10.3176
3665 TT Equity	TOT_DEBT_TO_TOT_ASSET	11.7766	19.5572	28.7341	19.0121	15.3492	35.4469
3665 TT Equity	RETURN_ON_ASSET	9.9503	8.837	8.8336	7.8251	8.433	9.6833
1904 TT Equity	TOBIN_Q_RATIO	0.9689	0.9701	0.9606	1.2013	1.1786	1.0281
1904 TT Equity	ESG_DISCLOSURE_SCORE	35.6	36.4551	37.3805	37.6622	44.9653	57.6803
1904 TT Equity	RETURN_COM_EQY	7.2613	17.6487	9.9757	15.1755	15.0534	9.0654
1904 TT Equity	SALES_GROWTH	-1.248	4.0314	-1.9279	-0.7755	12.2565	-2.366
1904 TT Equity	BS_TOT_ASSET	2027.7	1961.54	1983.78	2171.49	2400.82	2278.25
1904 TT Equity	BETA_RAW_OVERRIDABLE	1.6782	0.7143	-0.1477	17.0206	15.7948	0.6401
1904 TT Equity	EBIT_TO_NET_SALES	5.3727	6.9429	8.6989	12.5207	10.1685	3.774
1904 TT Equity	TOT_DEBT_TO_TOT_ASSET	44.2248	39.1212	36.5344	33.8157	37.0155	39.948
1904 TT Equity	RETURN_ON_ASSET	2.4157	6.2256	3.8599	6.1952	6.2198	3.6938
2105 TT Equity	TOBIN_Q_RATIO	1.4912	1.3045	1.3542	1.412	1.2411	1.1787
2105 TT Equity	ESG_DISCLOSURE_SCORE	35.0367	35.0367	35.0367	35.0367	36.7066	37.2297
2105 TT Equity	RETURN_COM_EQY	6.5313	4.3623	4.4279	7.5887	6.5322	6.0236
2105 TT Equity	SALES_GROWTH	-4.3261	-2.7495	0.2624	-12.1441	5.5378	-2.87
2105 TT Equity	BS_TOT_ASSET	6036.07	5709.71	5484.28	5386.39	5410.2	4747.27
2105 TT Equity	BETA_RAW_OVERRIDABLE	-1.6899	0.508	0.7779	1.604	5.5755	-0.0246
2105 TT Equity	EBIT_TO_NET_SALES	7.478	6.7891	6.3951	8.9355	7.538	7.4771
2105 TT Equity	TOT_DEBT_TO_TOT_ASSET	41.1494	42.0677	40.4641	32.5796	32.8077	29.8301
2105 TT Equity	RETURN_ON_ASSET	3.1918	1.9897	2.0465	3.7979	3.5011	3.3567
2385 TT Equity	TOBIN_Q_RATIO	1.404	1.2743	1.4868	1.4341	1.3321	1.2987
2385 TT Equity	ESG_DISCLOSURE_SCORE	44.7641	45.8203	50.5985	55.0951	56.3223	59.833
2385 TT Equity	RETURN_COM_EQY	16.7729	15.0014	22.7428	19.8648	21.1402	22.1455
2385 TT Equity	SALES_GROWTH	1.4771	11.6495	6.0645	2.7335	13.0328	7.6989
2385 TT Equity	BS_TOT_ASSET	2273.56	2252.09	2388.56	2685.34	3025.45	2833.21
2385 TT Equity	BETA_RAW_OVERRIDABLE	0.2846	0.7676	1.7144	-8.7393	1.1906	0.0448
2385 TT Equity	EBIT_TO_NET_SALES	5.8562	5.3283	6.774	8.059	8.014	9.0006
2385 TT Equity	TOT_DEBT_TO_TOT_ASSET	9.0133	10.2544	2.1053	0.9077	2.5787	3.7063
2385 TT Equity	RETURN_ON_ASSET	6.1047	5.2655	8.3188	7.4435	7.7332	8.572
2610 TT Equity	TOBIN_Q_RATIO	1.0296	1.0109	0.9745	1.0272	1.3039	1.1502
2610 TT Equity	ESG_DISCLOSURE_SCORE	49.7535	49.7535	49.9749	49.7435	51.4133	57.3886
2610 TT Equity	RETURN_COM_EQY	3.9148	3.1381	-2.1117	0.2454	14.2548	3.9703
2610 TT Equity	SALES_GROWTH	10.6626	9.3452	-1.3282	-31.5794	20.4692	8.5573
2610 TT Equity	BS_TOT_ASSET	7614	7518.84	9797.33	10115.8	10649.7	9580.61
2610 TT Equity	BETA_RAW_OVERRIDABLE	4.5315	1.2245	-0.2053	11.9517	-17.3974	3.0542
2610 TT Equity	EBIT_TO_NET_SALES	5.6534	2.3562	1.5826	1.8954	10.7807	1.7149
2610 TT Equity	TOT_DEBT_TO_TOT_ASSET	49.9553	47.7767	40.348	49.4846	42.5036	36.5599
2610 TT Equity	RETURN_ON_ASSET	0.9805	0.7852	-0.4587	0.0485	3.2405	0.9707
1723 TT Equity	TOBIN_Q_RATIO	3.0503	3.1183	2.7736	2.6022	2.7577	2.4719
1723 TT Equity	ESG_DISCLOSURE_SCORE	42.3197	51.6548	55.4673	59.3602	58.5052	59.662
1723 TT Equity	RETURN_COM_EQY	17.814	22.3362	18.4989	10.5999	15.8209	22.1927
1723 TT Equity	SALES_GROWTH	21.348	37.1353	-11.89	-28.8812	48.8214	31.0351
1723 TT Equity	BS_TOT_ASSET	378.696	382.8	404.26	414.426	423.967	364.736
1723 TT Equity	BETA_RAW_OVERRIDABLE	0.2686	0.3424	-0.3523	0.6236	-3.5461	0.6091
1723 TT Equity	EBIT_TO_NET_SALES	20.0144	20.7513	19.1248	14.3537	14.951	17.0784
1723 TT Equity	TOT_DEBT_TO_TOT_ASSET	25.8585	22.4654	27.518	30.5114	22.4768	16.5127
1723 TT Equity	RETURN_ON_ASSET	11.1537	13.1442	10.8603	6.0409	9.3977	14.845
2360 TT Equity	TOBIN_Q_RATIO	3.4155	2.4884	2.8096	2.9343	3.2169	2.6358
2360 TT Equity	ESG_DISCLOSURE_SCORE	48.6168	51.7554	51.8358	51.4938	51.4938	54.0187
2360 TT Equity	RETURN_COM_EQY	21.4565	18.4241	12.8343	15.2119	24.1734	25.6094
2360 TT Equity	SALES_GROWTH	28.1906	13.6215	-17.8458	11.6675	13.2076	25.496
2360 TT Equity	BS_TOT_ASSET	742.108	758.052	850.425	1001.24	1067.65	1100.84
2360 TT Equity	BETA_RAW_OVERRIDABLE	8.9569	4.4534	1.473	-0.4394	0.4808	0.7071
2360 TT Equity	EBIT_TO_NET_SALES	20.4215	17.9529	14.806	18.0099	17.4874	22.8359
2360 TT Equity	TOT_DEBT_TO_TOT_ASSET	14.3743	12.5932	19.6245	20.5498	13.4707	10.7108
2360 TT Equity	RETURN_ON_ASSET	12.5873	11.2617	7.6254	8.6763	14.4924	16.1131
2014 TT Equity	TOBIN_Q_RATIO	1.1872	1.0179	1.0236	1.2722	1.9742	1.5804
2014 TT Equity	ESG_DISCLOSURE_SCORE	56.5134	63.0922	61.6336	63.1224	65.3455	69.5805
2014 TT Equity	RETURN_COM_EQY	24.4314	22.7302	0.0736	3.5451	33.6048	-4.9966
2014 TT Equity	SALES_GROWTH	21.9865	18.2545	-16.1048	-9.0931	46.0826	-17.1936
2014 TT Equity	BS_TOT_ASSET	1057.56	1091.9	1018.48	964.621	1354.32	1196.38
2014 TT Equity	BETA_RAW_OVERRIDABLE	-4.7992	1.5872	0.4793	11.602	-20.7207	3.7136
2014 TT Equity	EBIT_TO_NET_SALES	6.3094	5.9615	-0.5398	0.9169	12.1367	-3.9583
2014 TT Equity	TOT_DEBT_TO_TOT_ASSET	52.6859	48.2042	46.7734	37.5942	26.8462	48.1612
2014 TT Equity	RETURN_ON_ASSET	8.3536	9.3621	0.0338	1.8354	19.667	-2.6667
2412 TT Equity	TOBIN_Q_RATIO	2.0139	2.0701	1.9995	1.9235	2.0221	1.9469
2412 TT Equity	ESG_DISCLOSURE_SCORE	63.5449	62.2171	63.6656	66.0497	67.619	61.6236
2412 TT Equity	RETURN_COM_EQY	10.6564	9.5763	8.7126	8.8606	9.4428	9.5928
2412 TT Equity	SALES_GROWTH	-1.0771	-5.288	-3.6955	0.0429	1.3819	2.9748
2412 TT Equity	BS_TOT_ASSET	15205.2	15266.2	15962.6	18024.4	18539.8	17025.8
2412 TT Equity	BETA_RAW_OVERRIDABLE	0.7769	0.2844	-0.1121	1.2687	-0.5773	0.3801
2412 TT Equity	EBIT_TO_NET_SALES	20.5275	20.2539	19.5865	20.4046	21.3466	21.6043
2412 TT Equity	TOT_DEBT_TO_TOT_ASSET	0.3702	0.3638	2.3977	7.5523	7.5845	8.3088
2412 TT Equity	RETURN_ON_ASSET	8.6554	7.7313	6.9414	6.791	7.0143	7.0401
2324 TT Equity	TOBIN_Q_RATIO	0.9757	0.9257	0.9377	0.9644	0.989	0.965
2324 TT Equity	ESG_DISCLOSURE_SCORE	54.8235	58.9679	58.4448	58.4549	59.5011	58.143
2324 TT Equity	RETURN_COM_EQY	5.5364	8.5863	6.5716	8.7986	11.5794	6.4029
2324 TT Equity	SALES_GROWTH	15.7597	9.0181	1.3161	6.9853	17.8041	-13.1455
2324 TT Equity	BS_TOT_ASSET	12247	13061.8	12792.9	16620.1	19407.9	14757.1
2324 TT Equity	BETA_RAW_OVERRIDABLE	1.9297	1.263	0.8269	1.3756	-0.3395	0.5912
2324 TT Equity	EBIT_TO_NET_SALES	1.0374	0.9571	1.0798	1.0956	1.0803	0.859
2324 TT Equity	TOT_DEBT_TO_TOT_ASSET	23.1091	25.234	23.503	24.7236	27.1859	25.87
2324 TT Equity	RETURN_ON_ASSET	1.6187	2.3359	1.778	2.2039	2.5164	1.4715
8069 TT Equity	TOBIN_Q_RATIO	1.7523	1.1665	1.1549	1.4682	3.4037	3.1484
8069 TT Equity	ESG_DISCLOSURE_SCORE	57.5294	58.0525	62.0662	64.3597	66.6231	73.4433
8069 TT Equity	RETURN_COM_EQY	7.6933	9.5283	10.8338	12.1078	15.6832	25.1394
8069 TT Equity	SALES_GROWTH	8.5471	-6.5425	-4.2719	12.9482	27.9096	52.9753
8069 TT Equity	BS_TOT_ASSET	1209.21	1206.03	1391.49	1630.26	2060.06	2119.3
8069 TT Equity	BETA_RAW_OVERRIDABLE	2.5617	3.4337	1.0509	6.4496	-745.377	3.8113
8069 TT Equity	EBIT_TO_NET_SALES	7.251	3.2175	4.1158	12.0241	15.385	30.6025
8069 TT Equity	TOT_DEBT_TO_TOT_ASSET	1.5084	5.6604	16.4806	17.206	19.2499	18.1334
8069 TT Equity	RETURN_ON_ASSET	5.9982	7.1814	7.8533	8.2419	10.0185	16.2307
1476 TT Equity	TOBIN_Q_RATIO	4.3166	4.5477	4.9643	4.6584	6.1907	4.3212
1476 TT Equity	ESG_DISCLOSURE_SCORE	54.6927	64.7621	61.9857	63.5349	68.303	67.971
1476 TT Equity	RETURN_COM_EQY	20.2334	27.3707	24.5287	22.8176	25.5404	29.3374
1476 TT Equity	SALES_GROWTH	-1.1976	13.8092	1.9832	0.1787	27.4773	10.6326
1476 TT Equity	BS_TOT_ASSET	676.343	723.369	779.627	941.355	1057.99	1085.7
1476 TT Equity	BETA_RAW_OVERRIDABLE	1.7278	-0.4205	0.1241	-1.3768	-7.6891	1.4535
1476 TT Equity	EBIT_TO_NET_SALES	17.328	19.2372	19.4516	19.5083	17.8145	19.4709
1476 TT Equity	TOT_DEBT_TO_TOT_ASSET	8.8846	8.5483	8.248	8.5564	9.4732	8.1396
1476 TT Equity	RETURN_ON_ASSET	15.27	20.7535	18.9143	17.0982	18.4786	21.6798
2458 TT Equity	TOBIN_Q_RATIO	2.1671	2.5596	2.6814	3.0659	3.2227	2.1696
2458 TT Equity	ESG_DISCLOSURE_SCORE	56.3122	57.5495	61.9958	61.9958	64.0177	64.41
2458 TT Equity	RETURN_COM_EQY	15.0649	22.3058	34.929	38.8265	51.5565	21.9193
2458 TT Equity	SALES_GROWTH	14.3977	15.3009	9.6707	59.1455	21.3798	-28.9038
2458 TT Equity	BS_TOT_ASSET	341.865	320.281	376.012	514.423	611.874	433.61
2458 TT Equity	BETA_RAW_OVERRIDABLE	5.341	0.9334	0.3474	6.6545	5.109	1.5041
2458 TT Equity	EBIT_TO_NET_SALES	17.9893	20.0002	21.9375	27.929	30.9103	21.3688
2458 TT Equity	TOT_DEBT_TO_TOT_ASSET	2.3682	2.4812	4.1171	1.7461	4.2719	6.137
2458 TT Equity	RETURN_ON_ASSET	11.1425	15.6381	23.722	25.2601	32.515	14.2223
3529 TT Equity	TOBIN_Q_RATIO	13.617	9.4181	13.1841	18.0841	51.4515	25.7696
3529 TT Equity	ESG_DISCLOSURE_SCORE	42.2493	45.1866	45.247	50.0553	51.7855	55.1655
3529 TT Equity	RETURN_COM_EQY	30.0159	32.2798	31.5566	38.288	49.2506	58.2381
3529 TT Equity	SALES_GROWTH	13.1884	7.3238	-4.4992	25.9962	33.0493	36.0808
3529 TT Equity	BS_TOT_ASSET	80.9286	68.746	67.9792	88.1887	115.173	126.85
3529 TT Equity	BETA_RAW_OVERRIDABLE	0.364	1.2173	1.8604	4.9791	-817.551	5.09
3529 TT Equity	EBIT_TO_NET_SALES	43.8172	45.5623	44.0628	46.2998	53.6762	57.6184
3529 TT Equity	TOT_DEBT_TO_TOT_ASSET	0	0	0.362	0.1378	0.2749	0.142
3529 TT Equity	RETURN_ON_ASSET	26.0323	27.2174	26.2029	31.3906	38.8766	45.4993
6414 TT Equity	TOBIN_Q_RATIO	1.5724	1.1623	1.1382	1.151	1.1304	1.0506
6414 TT Equity	ESG_DISCLOSURE_SCORE	35.6503	37.451	42.5812	42.6919	43.6375	42.2493
6414 TT Equity	RETURN_COM_EQY	17.5399	16.3571	14.3568	12.5072	13.354	26.2172
6414 TT Equity	SALES_GROWTH	141.189	97.5772	18.1893	3.1719	1.5169	26.7802
6414 TT Equity	BS_TOT_ASSET	1610.75	2447.3	2974.91	3313.81	3636.12	3881.97
6414 TT Equity	BETA_RAW_OVERRIDABLE	0.4673	1.8099	1.3887	3.0296	4.3219	0.3389
6414 TT Equity	EBIT_TO_NET_SALES	5.3922	4.2634	4.1437	4.3691	2.8282	2.8487
6414 TT Equity	TOT_DEBT_TO_TOT_ASSET	25.5545	28.1835	33.0838	32.3271	32.4217	31.72
6414 TT Equity	RETURN_ON_ASSET	3.5316	1.7855	1.2956	1.1934	1.3782	3.1402
3714 TT Equity	TOBIN_Q_RATIO	0.9495	0.653	0.8183	1.1135	1	0.7157
3714 TT Equity	ESG_DISCLOSURE_SCORE	68.0012	71.4314	73.564	64.4503	68.2326	70.3149
3714 TT Equity	RETURN_COM_EQY	3.2784	-0.9057	-7.9384	-19.5818	4.8446	0.0713
3714 TT Equity	SALES_GROWTH	-1.0515	-19.6442	-21.405	-8.9475	150.655	-20.7181
3714 TT Equity	BS_TOT_ASSET	2257.77	2049.75	1963.51	1976.54	2778.39	2376.94
3714 TT Equity	BETA_RAW_OVERRIDABLE	9.4263	4.2913	1.9909	1.4419	8.0224	0.7491
3714 TT Equity	EBIT_TO_NET_SALES	9.1298	-3.343	-23.1303	-30.4987	5.7931	-1.6123
3714 TT Equity	TOT_DEBT_TO_TOT_ASSET	6.3433	4.6824	8.3852	12.1406	13.1331	10.8501
3714 TT Equity	RETURN_ON_ASSET	2.4249	-0.7033	-6.1807	-14.1948	3.2901	0.0507
1717 TT Equity	TOBIN_Q_RATIO	1.2691	1.1487	1.2152	1.4004	1.4294	1.2028
1717 TT Equity	ESG_DISCLOSURE_SCORE	45.428	50.1962	52.1577	56.1513	61.0904	66.6331
1717 TT Equity	RETURN_COM_EQY	9.2703	7.4706	11.6287	11.4961	15.0797	10.6842
1717 TT Equity	SALES_GROWTH	7.4237	4.2094	-6.7827	-4.9373	31.5374	-2.8874
1717 TT Equity	BS_TOT_ASSET	1903.18	1776.02	1798.56	2000.02	2187.46	1934.76
1717 TT Equity	BETA_RAW_OVERRIDABLE	-0.5539	0.7617	0.9876	6.3329	6.4986	0.835
1717 TT Equity	EBIT_TO_NET_SALES	4.4801	4.1871	5.7851	8.1806	8.1136	6.6855
1717 TT Equity	TOT_DEBT_TO_TOT_ASSET	44.7582	42.5024	39.5057	36.8025	37.2648	39.0771
1717 TT Equity	RETURN_ON_ASSET	3.5276	2.7981	4.5607	4.6252	6.0815	4.363
2618 TT Equity	TOBIN_Q_RATIO	1.0357	1.0234	0.9873	0.9788	1.1823	1.1968
2618 TT Equity	ESG_DISCLOSURE_SCORE	58.8975	66.2207	69.0574	72.88	71.9143	71.9847
2618 TT Equity	RETURN_COM_EQY	10.3328	10.7786	5.9072	-4.7331	8.4478	8.17
2618 TT Equity	SALES_GROWTH	13.0509	9.9935	0.7604	-50.8765	16.6466	32.9214
2618 TT Equity	BS_TOT_ASSET	7691.77	7880.09	11910.4	11730.9	11755.2	10398
2618 TT Equity	BETA_RAW_OVERRIDABLE	2.9941	0.5294	-0.2989	2.1432	-21.9065	2.2472
2618 TT Equity	EBIT_TO_NET_SALES	5.316	4.9409	5.2091	-0.9288	9.9717	7.0965
2618 TT Equity	TOT_DEBT_TO_TOT_ASSET	43.0255	40.6251	29.5083	36.359	34.2167	25.2892
2618 TT Equity	RETURN_ON_ASSET	2.5802	2.792	1.3332	-0.9803	2.0182	2.1994
2607 TT Equity	TOBIN_Q_RATIO	0.8051	0.7597	0.7898	0.9504	1.0867	1.0028
2607 TT Equity	ESG_DISCLOSURE_SCORE	33.5178	33.5178	33.5178	33.5178	53.1737	53.6968
2607 TT Equity	RETURN_COM_EQY	4.0852	3.9321	3.7201	2.9646	4.1753	12.3316
2607 TT Equity	SALES_GROWTH	1.0962	2.4944	-0.1518	-9.8865	27.4725	98.0463
2607 TT Equity	BS_TOT_ASSET	1115.39	1085.31	1170.53	1248.37	1510.63	1368.3
2607 TT Equity	BETA_RAW_OVERRIDABLE	2.0921	0.7616	0.4268	8.6681	0.6449	1.1039
2607 TT Equity	EBIT_TO_NET_SALES	11.3849	12.5826	11.8671	10.694	10.8047	18.2051
2607 TT Equity	TOT_DEBT_TO_TOT_ASSET	20.5397	19.3556	21.8855	20.3108	20.5293	16.1029
2607 TT Equity	RETURN_ON_ASSET	2.6404	2.6054	2.4569	1.9468	2.7695	8.4109
2603 TT Equity	TOBIN_Q_RATIO	1.011	0.9426	0.9662	1.3144	1.6991	0.7665
2603 TT Equity	ESG_DISCLOSURE_SCORE	50.7695	54.2501	54.3607	54.3607	54.9442	56.0708
2603 TT Equity	RETURN_COM_EQY	12.2483	0.4513	0.1644	29.6541	113.528	76.0412
2603 TT Equity	SALES_GROWTH	20.9814	12.3879	12.617	8.6514	136.339	28.1723
2603 TT Equity	BS_TOT_ASSET	6743.74	7482.09	10250.3	11896.5	22079.4	28881
2603 TT Equity	BETA_RAW_OVERRIDABLE	6.0757	2.4044	0.8801	50.3578	-1.1501	5.6457
2603 TT Equity	EBIT_TO_NET_SALES	3.1992	0.5473	2.4441	16.7415	58.2056	59.751
2603 TT Equity	TOT_DEBT_TO_TOT_ASSET	50.5891	52.8358	57.9736	51.2612	23.403	14.9762
2603 TT Equity	RETURN_ON_ASSET	3.5939	0.137	0.042	7.6043	50.5719	44.6036
2903 TT Equity	TOBIN_Q_RATIO	0.9256	0.9286	1.0453	1.0204	0.9936	0.9901
2903 TT Equity	ESG_DISCLOSURE_SCORE	49.0393	46.2831	43.4463	49.3109	50.2766	45.5789
2903 TT Equity	RETURN_COM_EQY	5.3306	4.5048	5.9085	6.2569	3.8819	6.1679
2903 TT Equity	SALES_GROWTH	-5.3556	-4.6747	-3.4312	-1.6047	-5.3086	1.5731
2903 TT Equity	BS_TOT_ASSET	3562.93	3389.52	4363.31	4571.22	4723.83	4130.91
2903 TT Equity	BETA_RAW_OVERRIDABLE	1.0365	0.0185	1.8238	-14.8247	1.4145	0.0084
2903 TT Equity	EBIT_TO_NET_SALES	7.4981	10.6704	11.9766	10.9552	10.2883	12.3979
2903 TT Equity	TOT_DEBT_TO_TOT_ASSET	31.5575	30.393	45.6546	43.6291	42.5375	39.2678
2903 TT Equity	RETURN_ON_ASSET	1.4497	1.2586	1.5213	1.4978	0.9324	1.4982
1402 TT Equity	TOBIN_Q_RATIO	0.9015	0.9042	0.9223	0.9204	0.9225	0.9418
1402 TT Equity	ESG_DISCLOSURE_SCORE	59.8934	60.4969	63.8769	63.8769	65.0739	64.6011
1402 TT Equity	RETURN_COM_EQY	4.1875	6.046	5.2604	3.947	4.7233	3.932
1402 TT Equity	SALES_GROWTH	0.9224	4.9645	9.3958	-17.3408	15.4941	10.5267
1402 TT Equity	BS_TOT_ASSET	17417.7	18478.5	19259.8	21960.4	22957.6	21410.9
1402 TT Equity	BETA_RAW_OVERRIDABLE	1.9849	0.5377	0.2184	-1.2439	0.0985	0.0844
1402 TT Equity	EBIT_TO_NET_SALES	7.0583	6.4471	5.4857	4.7998	4.9042	5.4367
1402 TT Equity	TOT_DEBT_TO_TOT_ASSET	37.4502	39.395	41.4663	45.0909	44.0431	45.2943
1402 TT Equity	RETURN_ON_ASSET	1.5659	2.2226	1.8802	1.3516	1.5467	1.2619
4904 TT Equity	TOBIN_Q_RATIO	2.2791	2.3849	2.2311	1.7617	1.8281	1.8873
4904 TT Equity	ESG_DISCLOSURE_SCORE	55.4572	57.4992	61.8348	63.9674	64.2491	65.084
4904 TT Equity	RETURN_COM_EQY	15.4253	13.1138	12.2098	12.1889	13.777	14.9652
4904 TT Equity	SALES_GROWTH	-2.4109	-5.9028	-3.1963	-5.2046	7.3195	4.4906
4904 TT Equity	BS_TOT_ASSET	4472.9	4143.25	4485.4	6173.18	6343.27	5554.85
4904 TT Equity	BETA_RAW_OVERRIDABLE	0.1333	0.264	-0.1243	-1.2444	-3.2269	0.2747
4904 TT Equity	EBIT_TO_NET_SALES	15.4408	14.282	14.2197	13.8837	12.1438	14.1709
4904 TT Equity	TOT_DEBT_TO_TOT_ASSET	21.9908	23.2466	32.3751	47.5367	40.6575	38.8414
4904 TT Equity	RETURN_ON_ASSET	8.1779	7.2297	6.694	5.4319	5.2289	5.5498
3035 TT Equity	TOBIN_Q_RATIO	2.2775	1.839	2.1412	1.7754	5.2839	2.9847
3035 TT Equity	ESG_DISCLOSURE_SCORE	31.4254	31.4254	41.6155	48.1742	53.6264	58.646
3035 TT Equity	RETURN_COM_EQY	16.0842	5.0981	6.9575	4.6696	16.3568	29.8628
3035 TT Equity	SALES_GROWTH	1.5692	-8.1973	8.19	3.5609	47.1292	61.5934
3035 TT Equity	BS_TOT_ASSET	233.783	222.645	257.498	291.847	434.939	439.727
3035 TT Equity	BETA_RAW_OVERRIDABLE	10.8917	3.733	1.7481	-8.2395	-73.1333	7.5996
3035 TT Equity	EBIT_TO_NET_SALES	5.8903	5.7702	7.5061	2.7134	17.341	22.3603
3035 TT Equity	TOT_DEBT_TO_TOT_ASSET	0.0014	0.0001	3.4451	2.9566	1.819	2.9193
3035 TT Equity	RETURN_ON_ASSET	12.6426	3.8285	4.7928	3.3764	11.4247	19.2146
5522 TT Equity	TOBIN_Q_RATIO	0.8206	0.8381	0.895	1.0249	1.0414	0.9957
5522 TT Equity	ESG_DISCLOSURE_SCORE	48.5263	48.7174	48.7476	46.6553	54.2098	56.4028
5522 TT Equity	RETURN_COM_EQY	4.6761	4.8053	7.5961	9.2033	14.1263	12.3494
5522 TT Equity	SALES_GROWTH	-32.77	30.0943	-14.7212	29.8602	23.4388	-19.7849
5522 TT Equity	BS_TOT_ASSET	2920.2	2526.62	2907	3262.67	3437.16	3110.42
5522 TT Equity	BETA_RAW_OVERRIDABLE	-1.154	-0.2598	0.4002	6.124	7.1712	0.515
5522 TT Equity	EBIT_TO_NET_SALES	13.4223	13.1544	20.3039	18.9971	24.6835	26.0893
5522 TT Equity	TOT_DEBT_TO_TOT_ASSET	35.4778	30.7452	34.9277	35.8194	32.332	35.3473
5522 TT Equity	RETURN_ON_ASSET	2.2903	2.4437	3.8213	4.2946	6.511	5.7745
2015 TT Equity	TOBIN_Q_RATIO	1.7155	1.6747	1.603	1.9509	1.9848	1.5949
2015 TT Equity	ESG_DISCLOSURE_SCORE	54.5016	57.5093	57.5093	61.9052	66.8645	67.7598
2015 TT Equity	RETURN_COM_EQY	15.9401	16.2365	10.6288	13.8758	19.4119	14.0065
2015 TT Equity	SALES_GROWTH	18.1978	24.7503	-10.1408	-1.5776	40.5243	0.6374
2015 TT Equity	BS_TOT_ASSET	696.699	744.993	717.688	819.174	971.028	834.825
2015 TT Equity	BETA_RAW_OVERRIDABLE	1.1324	0.8799	-0.2235	9.8175	4.1799	0.9077
2015 TT Equity	EBIT_TO_NET_SALES	12.2605	10.8071	7.5318	11.3226	12.307	8.5596
2015 TT Equity	TOT_DEBT_TO_TOT_ASSET	0.7723	4.4776	2.7568	2.2154	3.9655	4.7129
2015 TT Equity	RETURN_ON_ASSET	13.5208	13.5367	8.8655	11.7778	16.1751	11.7023
6505 TT Equity	TOBIN_Q_RATIO	2.7587	2.7266	2.5038	2.6869	2.2122	2.0727
6505 TT Equity	ESG_DISCLOSURE_SCORE	49.0293	56.8957	64.2189	64.5509	68.5746	65.4562
6505 TT Equity	RETURN_COM_EQY	24.6544	17.699	11.0181	2.3278	14.846	4.3056
6505 TT Equity	SALES_GROWTH	14.2717	22.9836	-15.8332	-35.7172	49.3112	36.7683
6505 TT Equity	BS_TOT_ASSET	14545.2	13257	13307.2	13558.9	16577.2	13725.4
6505 TT Equity	BETA_RAW_OVERRIDABLE	-2.4863	0.5686	-0.0093	3.6674	2.1971	0.3979
6505 TT Equity	EBIT_TO_NET_SALES	14.6861	8.6599	5.6942	0.6667	8.8987	0.6391
6505 TT Equity	TOT_DEBT_TO_TOT_ASSET	10.2297	4.2003	6.3776	9.3648	7.6323	13.5788
6505 TT Equity	RETURN_ON_ASSET	18.14	14.3532	9.156	1.9076	11.7667	3.2756
1434 TT Equity	TOBIN_Q_RATIO	0.8234	0.8841	0.9173	0.8837	0.8377	0.8573
1434 TT Equity	ESG_DISCLOSURE_SCORE	52.5802	53.9986	58.646	60.165	65.7982	61.4727
1434 TT Equity	RETURN_COM_EQY	6.288	6.8513	7.7948	3.3341	3.4643	5.7706
1434 TT Equity	SALES_GROWTH	2.1498	-12.151	2.4838	-21.459	13.9508	5.865
1434 TT Equity	BS_TOT_ASSET	3191.99	3039.29	2700.07	2828.44	2939.3	2453.95
1434 TT Equity	BETA_RAW_OVERRIDABLE	1.2436	0.2341	-0.1658	-0.9167	0.2606	0.2275
1434 TT Equity	EBIT_TO_NET_SALES	6.047	2.4724	2.909	2.0023	4.7263	3.6571
1434 TT Equity	TOT_DEBT_TO_TOT_ASSET	16.6485	13.349	14.1075	17.442	17.8773	20.1251
1434 TT Equity	RETURN_ON_ASSET	4.5839	5.0471	5.9713	2.6158	2.6656	4.3444
2354 TT Equity	TOBIN_Q_RATIO	0.935	0.911	0.909	0.7943	0.8891	0.8018
2354 TT Equity	ESG_DISCLOSURE_SCORE	48.3251	50.1459	49.6127	52.198	53.7672	55.8294
2354 TT Equity	RETURN_COM_EQY	8.2635	7.8166	6.8513	4.3103	4.0539	3.9778
2354 TT Equity	SALES_GROWTH	84.5148	-3.8955	-29.7452	4.9974	-0.6752	-13.0787
2354 TT Equity	BS_TOT_ASSET	7262.27	5115.14	5502.18	6019.42	6301.86	4917.17
2354 TT Equity	BETA_RAW_OVERRIDABLE	-1.3066	1.0893	1.1508	-5.3714	-7.2089	0.9228
2354 TT Equity	EBIT_TO_NET_SALES	7.1211	6.0584	5.3048	2.4987	3.453	3.1525
2354 TT Equity	TOT_DEBT_TO_TOT_ASSET	10.8131	8.8635	9.8664	9.6253	13.168	6.4794
2354 TT Equity	RETURN_ON_ASSET	5.4798	4.9172	4.4403	2.828	2.6136	2.6215
3406 TT Equity	TOBIN_Q_RATIO	2.5763	1.8457	3.4487	2.8163	3.8144	1.4744
3406 TT Equity	ESG_DISCLOSURE_SCORE	26.8383	26.8383	27.0295	30.4094	33.5982	36.103
3406 TT Equity	RETURN_COM_EQY	15.3797	12.2817	23.5263	20.8335	13.9657	17.782
3406 TT Equity	SALES_GROWTH	13.9032	-1.1683	52.204	31.9974	5.2597	14.8111
3406 TT Equity	BS_TOT_ASSET	417.969	411.091	703.327	931.466	1100.78	1242.35
3406 TT Equity	BETA_RAW_OVERRIDABLE	5.5296	5.3291	7.0612	-46.9946	1.5622	0.6755
3406 TT Equity	EBIT_TO_NET_SALES	19.222	15.6671	28.0323	28.6678	18.0186	20.3425
3406 TT Equity	TOT_DEBT_TO_TOT_ASSET	25.8052	21.6488	16.9355	19.4177	24.4233	25.4943
3406 TT Equity	RETURN_ON_ASSET	8.8955	7.4899	15.005	12.9463	8.1108	9.5383
3005 TT Equity	TOBIN_Q_RATIO	1.4449	1.3028	1.4002	1.3713	1.4204	1.1816
3005 TT Equity	ESG_DISCLOSURE_SCORE	52.2684	53.214	63.726	64.8023	66.4822	69.4095
3005 TT Equity	RETURN_COM_EQY	13.9854	15.6155	14.3235	16.508	24.799	13.4915
3005 TT Equity	SALES_GROWTH	8.772	11.2484	9.1483	3.2829	8.0696	7.9511
3005 TT Equity	BS_TOT_ASSET	869.023	920.141	1023.29	1205.06	1295.24	1225.47
3005 TT Equity	BETA_RAW_OVERRIDABLE	-5.1558	1.0459	0.8148	-1.4824	-0.7981	0.7951
3005 TT Equity	EBIT_TO_NET_SALES	11.3204	10.7404	11.0408	11.1926	8.6831	9.5277
3005 TT Equity	TOT_DEBT_TO_TOT_ASSET	8.886	7.9527	10.3367	9.2435	7.2716	7.71
3005 TT Equity	RETURN_ON_ASSET	7.4177	8.2024	7.2457	7.9955	12.2635	6.9798
9921 TT Equity	TOBIN_Q_RATIO	1.8727	1.6344	1.9833	2.2475	2.3202	1.4838
9921 TT Equity	ESG_DISCLOSURE_SCORE	38.0445	42.3297	39.151	39.2717	40.2676	41.193
9921 TT Equity	RETURN_COM_EQY	10.378	14.1688	15.8251	21.0521	22.5268	19.2133
9921 TT Equity	SALES_GROWTH	-3.5112	9.1061	5.3289	10.341	16.896	12.468
9921 TT Equity	BS_TOT_ASSET	1610.7	1719.66	1973.53	2224.74	2789.6	3043.76
9921 TT Equity	BETA_RAW_OVERRIDABLE	0.987	0.3178	1.7407	-2.7125	1.9416	1.3406
9921 TT Equity	EBIT_TO_NET_SALES	5.3429	6.4801	7.4583	9.796	10.6419	8.5986
9921 TT Equity	TOT_DEBT_TO_TOT_ASSET	28.5755	30.5824	36.2751	28.725	33.9867	35.4108
9921 TT Equity	RETURN_ON_ASSET	4.3633	5.7037	6.0442	8.1443	8.4897	6.8456
2376 TT Equity	TOBIN_Q_RATIO	1.2639	1.0412	1.1935	1.4463	1.8854	1.4997
2376 TT Equity	ESG_DISCLOSURE_SCORE	47.4298	55.2158	54.401	55.1755	59.0584	56.1815
2376 TT Equity	RETURN_COM_EQY	11.8822	10.6553	8.0165	16.9243	41.1138	17.8109
2376 TT Equity	SALES_GROWTH	14.3988	1.7347	1.4078	36.9393	44.0913	-12.0107
2376 TT Equity	BS_TOT_ASSET	1307.68	1167.49	1260.79	1759.42	2499.75	2068.72
2376 TT Equity	BETA_RAW_OVERRIDABLE	1.2997	1.7527	1.4516	8.4023	-6.9672	2.5374
2376 TT Equity	EBIT_TO_NET_SALES	3.7177	3.7352	2.3425	4.9855	11.8834	5.4494
2376 TT Equity	TOT_DEBT_TO_TOT_ASSET	0.9184	0.9515	1.3253	1.4106	0.5578	0.2167
2376 TT Equity	RETURN_ON_ASSET	7.4283	6.887	5.2807	10.0397	22.491	9.8509
3443 TT Equity	TOBIN_Q_RATIO	4.6316	3.8659	4.3551	5.2011	5.9313	4.6739
3443 TT Equity	ESG_DISCLOSURE_SCORE	47.3494	47.7216	48.2547	48.2547	53.5761	54.0992
3443 TT Equity	RETURN_COM_EQY	22.146	23.4907	14.5979	19.3184	29.9508	55.6934
3443 TT Equity	SALES_GROWTH	30.894	10.6837	-20.4292	26.698	11.3378	59.1197
3443 TT Equity	BS_TOT_ASSET	279.601	264.939	278.851	346.9	536.881	689.474
3443 TT Equity	BETA_RAW_OVERRIDABLE	18.2612	7.5081	1.1032	6.2989	-4.9452	1.383
3443 TT Equity	EBIT_TO_NET_SALES	7.6528	8.1455	6.51	7.1037	11.0796	17.0507
3443 TT Equity	TOT_DEBT_TO_TOT_ASSET	0	0	3.0043	2.4943	1.8255	1.3394
3443 TT Equity	RETURN_ON_ASSET	11.5436	12.0472	7.7017	9.3993	11.8695	20.5877
6488 TT Equity	TOBIN_Q_RATIO	2.99	1.8789	2.257	3.7832	3.2627	1.7772
6488 TT Equity	ESG_DISCLOSURE_SCORE	52.4897	59.0081	60.7182	60.5573	64.4301	65.3858
6488 TT Equity	RETURN_COM_EQY	21.1749	35.3193	30.9367	29.3731	26.4406	30.7485
6488 TT Equity	SALES_GROWTH	150.788	27.8082	-1.6409	-4.7088	10.4262	14.9782
6488 TT Equity	BS_TOT_ASSET	2367.2	2934.6	3229.1	3376.22	5443.56	5515.65
6488 TT Equity	BETA_RAW_OVERRIDABLE	7.3229	6.3374	1.6577	7.4293	290.969	1.3409
6488 TT Equity	EBIT_TO_NET_SALES	16.0423	29.7613	30.8072	27.6141	28.9436	35.5444
6488 TT Equity	TOT_DEBT_TO_TOT_ASSET	20.5608	6.1236	11.0513	11.1121	34.5846	29.4605
6488 TT Equity	RETURN_ON_ASSET	8.0658	17.0325	14.639	13.6897	9.6702	9.6004
2504 TT Equity	TOBIN_Q_RATIO	0.8217	0.7778	0.9867	1.2656	1.3612	1.1656
2504 TT Equity	ESG_DISCLOSURE_SCORE	34.8556	36.4048	38.7184	40.1569	48.8784	53.9785
2504 TT Equity	RETURN_COM_EQY	15.1037	2.6291	5.5267	12.1868	13.6999	18.507
2504 TT Equity	SALES_GROWTH	-36.8683	13.5923	1.9322	-0.6697	15.4886	-2.3985
2504 TT Equity	BS_TOT_ASSET	1169.78	1166.66	1238.51	1236.17	1292.21	1267.53
2504 TT Equity	BETA_RAW_OVERRIDABLE	6.6804	2.114	2.4972	-3.6764	7.6548	0.7252
2504 TT Equity	EBIT_TO_NET_SALES	0.0187	2.4134	1.9165	12.3084	14.8814	15.7409
2504 TT Equity	TOT_DEBT_TO_TOT_ASSET	26.0329	27.9434	30.6602	20.0465	17.4	22.1146
2504 TT Equity	RETURN_ON_ASSET	6.3993	1.4623	3.0284	6.8909	8.0831	11.0618
1210 TT Equity	TOBIN_Q_RATIO	1.17	1.1888	1.3363	1.3781	1.4038	1.2834
1210 TT Equity	ESG_DISCLOSURE_SCORE	28.8603	28.8603	33.8397	33.8397	33.8397	33.8397
1210 TT Equity	RETURN_COM_EQY	14.5515	12.3778	13.1622	16.2573	9.2813	10.7097
1210 TT Equity	SALES_GROWTH	0.1786	-4.5938	7.3534	4.9902	24.2336	11.6913
1210 TT Equity	BS_TOT_ASSET	1373.42	1389.38	1581.38	1840	2050.02	2028.69
1210 TT Equity	BETA_RAW_OVERRIDABLE	-1.3256	0.6004	0.9667	-3.2813	2.69	0.5257
1210 TT Equity	EBIT_TO_NET_SALES	3.9683	3.1371	4.7849	5.1585	2.3121	2.6993
1210 TT Equity	TOT_DEBT_TO_TOT_ASSET	23.7216	29.036	30.5719	28.3153	33.9365	35.4582
1210 TT Equity	RETURN_ON_ASSET	5.6959	4.8271	5.0844	6.3076	3.4482	3.6835
6116 TT Equity	TOBIN_Q_RATIO	0.7978	0.6068	0.6749	0.8618	1.0396	0.7303
6116 TT Equity	ESG_DISCLOSURE_SCORE	56.0507	57.3282	58.0425	61.8449	63.8568	70.8782
6116 TT Equity	RETURN_COM_EQY	16.9143	2.4506	1.9326	9.017	17.4513	-5.1506
6116 TT Equity	SALES_GROWTH	-0.7557	-28.9673	-3.1381	19.6869	39.8026	-37.6253
6116 TT Equity	BS_TOT_ASSET	1682.46	1588.6	1601.53	1851.76	2190.41	1845.66
6116 TT Equity	BETA_RAW_OVERRIDABLE	-5.2521	1.8831	1.3067	9.2565	2.4002	1.6873
6116 TT Equity	EBIT_TO_NET_SALES	26.1963	5.4121	0.8172	13.8543	25.1116	-10.6116
6116 TT Equity	TOT_DEBT_TO_TOT_ASSET	2.2074	1.5241	3.2148	1.9933	1.907	4.8418
6116 TT Equity	RETURN_ON_ASSET	14.2046	2.0774	1.6462	7.7015	14.7184	-4.291
2049 TT Equity	TOBIN_Q_RATIO	2.9673	1.864	2.3086	3.0745	2.4535	1.5718
2049 TT Equity	ESG_DISCLOSURE_SCORE	54.7329	54.572	56.0004	57.9922	63.3337	62.5993
2049 TT Equity	RETURN_COM_EQY	18.0164	26.6458	7.7845	7.5225	12.2133	13.776
2049 TT Equity	SALES_GROWTH	31.3089	38.5942	-31.1025	5.2294	28.2061	7.5169
2049 TT Equity	BS_TOT_ASSET	1266.42	1597.39	1615.86	1709.89	1844.03	1696.7
2049 TT Equity	BETA_RAW_OVERRIDABLE	9.6725	4.7101	1.7417	3.6367	13.0474	0.5258
2049 TT Equity	EBIT_TO_NET_SALES	15.805	21.8838	11.8798	8.1464	18.7587	19.0091
2049 TT Equity	TOT_DEBT_TO_TOT_ASSET	36.7324	28.6725	40.8921	29.8003	23.0369	18.2123
2049 TT Equity	RETURN_ON_ASSET	7.763	12.4725	3.8371	4.0049	7.1308	8.6834
2317 TT Equity	TOBIN_Q_RATIO	1.1659	0.9318	1.0056	0.994	1.0156	0.9841
2317 TT Equity	ESG_DISCLOSURE_SCORE	52.1577	51.5743	57.0063	56.3625	61.3117	66.4621
2317 TT Equity	RETURN_COM_EQY	12.8281	11.2421	9.4058	8.024	10.4058	9.9952
2317 TT Equity	SALES_GROWTH	7.984	12.4729	0.9258	0.2847	11.8729	10.5573
2317 TT Equity	BS_TOT_ASSET	114841	110473	111027	130785	141247	134526
2317 TT Equity	BETA_RAW_OVERRIDABLE	0.544	1.7846	1.9695	-4.7958	-1.3235	0.5076
2317 TT Equity	EBIT_TO_NET_SALES	2.3917	2.5718	2.1505	2.0684	2.4851	2.6224
2317 TT Equity	TOT_DEBT_TO_TOT_ASSET	19.5105	23.0569	21.3669	21.9147	23.2839	23.561
2317 TT Equity	RETURN_ON_ASSET	4.6251	3.8024	3.4409	2.9104	3.6745	3.5182
2207 TT Equity	TOBIN_Q_RATIO	1.7101	1.3933	2.2306	1.9836	1.7482	1.6872
2207 TT Equity	ESG_DISCLOSURE_SCORE	36.1432	38.2356	38.2356	38.2356	39.9054	40.0664
2207 TT Equity	RETURN_COM_EQY	22.5388	20.8885	21.8098	22.3253	23.2832	-33.4618
2207 TT Equity	SALES_GROWTH	4.9846	4.17	14.2391	7.9361	6.1918	-0.314
2207 TT Equity	BS_TOT_ASSET	6963.28	7494.31	8543.15	10339.9	12633.3	13230.1
2207 TT Equity	BETA_RAW_OVERRIDABLE	0.4741	0.9414	5.461	-35.8967	0.6331	0.1922
2207 TT Equity	EBIT_TO_NET_SALES	7.1596	8.1703	7.9958	8.3373	9.0738	-5.9466
2207 TT Equity	TOT_DEBT_TO_TOT_ASSET	52.0536	53.8132	50.3565	51.6939	55.1615	63.9337
2207 TT Equity	RETURN_ON_ASSET	5.2444	4.5991	4.8539	5.0726	5.065	-5.1126
2498 TT Equity	TOBIN_Q_RATIO	1.3951	0.7604	0.9361	0.8953	1.9663	1.4445
2498 TT Equity	ESG_DISCLOSURE_SCORE	61.3419	62.378	65.255	64.2692	67.9911	67.9006
2498 TT Equity	RETURN_COM_EQY	-39.5608	30.6049	-23.3886	-18.3792	-10.7611	-12.9278
2498 TT Equity	SALES_GROWTH	-20.5234	-61.7825	-57.815	-42.0297	-9.5153	-16.0748
2498 TT Equity	BS_TOT_ASSET	2244.28	2212.19	1763.06	1604.13	1596.62	1511.23
2498 TT Equity	BETA_RAW_OVERRIDABLE	-0.1476	1.4693	1.7253	-5.3859	-37.4514	3.9671
2498 TT Equity	EBIT_TO_NET_SALES	-28.0515	-58.8174	-98.3554	-110.088	-78.3593	-99.5465
2498 TT Equity	TOT_DEBT_TO_TOT_ASSET	0	0.0008	0.6233	2.33	10.8452	20.6539
2498 TT Equity	RETURN_ON_ASSET	-19.9202	17.9725	-15.5391	-12.1674	-6.8865	-7.5294
3481 TT Equity	TOBIN_Q_RATIO	0.6603	0.6158	0.5879	0.7499	0.7917	0.6146
3481 TT Equity	ESG_DISCLOSURE_SCORE	67.4681	71.361	71.5522	67.4781	67.9509	67.0355
3481 TT Equity	RETURN_COM_EQY	15.1035	0.856	-7.1646	0.7007	21.3318	-10.0536
3481 TT Equity	SALES_GROWTH	14.6592	-15.1282	-9.8093	7.1198	29.7008	-36.0952
3481 TT Equity	BS_TOT_ASSET	13982.9	13457.9	12362.2	13510.4	16893.8	12487.5
3481 TT Equity	BETA_RAW_OVERRIDABLE	-0.1463	1.1027	0.3057	19.2685	7.5165	1.7099
3481 TT Equity	EBIT_TO_NET_SALES	14.2849	1.7307	-7.9112	0.6713	17.9141	-14.1541
3481 TT Equity	TOT_DEBT_TO_TOT_ASSET	6.8069	12.4628	11.13	13.2314	10.5652	10.5756
3481 TT Equity	RETURN_ON_ASSET	9.418	0.5377	-4.4629	0.4367	13.5842	-6.5762
2356 TT Equity	TOBIN_Q_RATIO	1.1414	1.1153	1.1383	1.1313	1.1309	1.1478
2356 TT Equity	ESG_DISCLOSURE_SCORE	54.8536	56.2921	57.3182	59.3602	65.7982	67.9911
2356 TT Equity	RETURN_COM_EQY	12.2288	11.7065	9.9569	13.3291	11.3632	10.509
2356 TT Equity	SALES_GROWTH	9.1131	8.4215	-1.1701	1.4655	2.2502	4.2366
2356 TT Equity	BS_TOT_ASSET	7036.56	6723.86	6455.58	7623.03	8947.58	7621.72
2356 TT Equity	BETA_RAW_OVERRIDABLE	1.0251	0.7378	0.4205	1.2502	1.2092	0.1938
2356 TT Equity	EBIT_TO_NET_SALES	1.8672	1.4778	1.2783	0.8737	0.9091	1.231
2356 TT Equity	TOT_DEBT_TO_TOT_ASSET	19.6193	17.1362	15.8399	19.6939	26.9006	26.5786
2356 TT Equity	RETURN_ON_ASSET	3.454	3.1357	2.7616	3.7068	2.8316	2.544
3653 TT Equity	TOBIN_Q_RATIO	1.4953	1.5351	4.0498	3.0576	4.1641	3.6264
3653 TT Equity	ESG_DISCLOSURE_SCORE	30.5603	32.8136	33.397	31.1437	33.397	33.8698
3653 TT Equity	RETURN_COM_EQY	5.3749	10.6826	14.4194	16.1609	17.672	31.5015
3653 TT Equity	SALES_GROWTH	8.143	27.8347	17.2285	24.7239	28.5684	36.7082
3653 TT Equity	BS_TOT_ASSET	187.615	222.88	246.233	406.42	488.569	513.416
3653 TT Equity	BETA_RAW_OVERRIDABLE	3.455	1.0716	5.1772	-40.2823	-10.5697	1.3644
3653 TT Equity	EBIT_TO_NET_SALES	10.5798	10.8114	17.5359	16.3454	19.4295	25.2168
3653 TT Equity	TOT_DEBT_TO_TOT_ASSET	5.2813	10.4584	1.0696	20.8442	23.0681	14.1651
3653 TT Equity	RETURN_ON_ASSET	4.3463	7.9701	11.0036	10.65	9.5928	17.8462
3189 TT Equity	TOBIN_Q_RATIO	0.9095	0.8093	0.9472	1.2525	2.3013	1.1789
3189 TT Equity	ESG_DISCLOSURE_SCORE	58.6862	55.7791	58.6862	63.0017	65.929	59.3602
3189 TT Equity	RETURN_COM_EQY	1.7292	1.2531	-7.5927	2.1153	14.0996	22.0119
3189 TT Equity	SALES_GROWTH	-3.5812	6.2342	-5.9024	21.3686	23.0196	24.8678
3189 TT Equity	BS_TOT_ASSET	1424.97	1392.58	1394.25	1522.89	2109.78	2363.6
3189 TT Equity	BETA_RAW_OVERRIDABLE	-1.9552	0.135	1.1621	9.3461	-24.2425	4.5274
3189 TT Equity	EBIT_TO_NET_SALES	1.7874	3.3364	-7.391	4.9471	16.3658	23.9357
3189 TT Equity	TOT_DEBT_TO_TOT_ASSET	13.2485	16.0322	17.6291	14.9648	19.4705	17.6776
3189 TT Equity	RETURN_ON_ASSET	1.1772	0.8233	-4.8035	1.2828	7.6287	10.65
1229 TT Equity	TOBIN_Q_RATIO	1.3299	1.2186	1.2922	1.4018	1.6595	1.5226
1229 TT Equity	ESG_DISCLOSURE_SCORE	29.0112	36.3042	36.5255	36.5255	38.1752	36.5255
1229 TT Equity	RETURN_COM_EQY	12.5876	9.951	10.7348	10.5398	11.4668	10.0772
1229 TT Equity	SALES_GROWTH	-8.1023	6.1998	62.2516	15.389	18.636	8.8631
1229 TT Equity	BS_TOT_ASSET	999.468	992.855	1556.11	1992.9	2589.8	2274.96
1229 TT Equity	BETA_RAW_OVERRIDABLE	5.4214	2.8196	1.2665	1.8247	-3.8207	1.5403
1229 TT Equity	EBIT_TO_NET_SALES	10.0417	5.8883	11.5504	11.0021	12.7519	12.6067
1229 TT Equity	TOT_DEBT_TO_TOT_ASSET	12.3804	16.9464	15.2658	16.3809	16.7519	17.3028
1229 TT Equity	RETURN_ON_ASSET	10.6406	8.2485	7.1927	6.0443	6.4064	5.4692
2301 TT Equity	TOBIN_Q_RATIO	1.1255	1.1168	1.2262	1.2392	1.3996	1.3274
2301 TT Equity	ESG_DISCLOSURE_SCORE	56.7649	57.2276	59.0685	59.33	65.2651	66.442
2301 TT Equity	RETURN_COM_EQY	3.5909	11.2198	13.0403	13.716	19.0317	18.4142
2301 TT Equity	SALES_GROWTH	-6.5371	-3.4746	-14.0771	-11.6999	4.8967	5.2347
2301 TT Equity	BS_TOT_ASSET	6403.85	6440.67	6239.59	6267.08	6632.34	6501.2
2301 TT Equity	BETA_RAW_OVERRIDABLE	-5.047	-0.1614	0.7261	-3.4653	-4.3483	0.7187
2301 TT Equity	EBIT_TO_NET_SALES	3.8888	3.6144	5.2515	6.4952	7.9126	8.6897
2301 TT Equity	TOT_DEBT_TO_TOT_ASSET	15.9026	15.2725	16.8254	14.5863	16.0886	18.36
2301 TT Equity	RETURN_ON_ASSET	1.3119	4.1107	4.8857	5.523	7.7231	7.3833
1795 TT Equity	TOBIN_Q_RATIO	1.3135	1.7018	2.1111	1.5509	1.6833	2.7135
1795 TT Equity	ESG_DISCLOSURE_SCORE	30.3893	33.1456	35.6906	36.0326	39.8551	48.0233
1795 TT Equity	RETURN_COM_EQY	0.2969	1.3748	8.8565	12.4555	14.1654	24.2275
1795 TT Equity	SALES_GROWTH	8.83	0.0799	49.5	11.6259	17.9018	15.6815
1795 TT Equity	BS_TOT_ASSET	527.003	485.288	608.294	703.119	766.855	960.822
1795 TT Equity	BETA_RAW_OVERRIDABLE	0.4202	-1.3099	0.4663	-17.5413	-9.5469	-1.8594
1795 TT Equity	EBIT_TO_NET_SALES	8.5298	6.9792	12.4892	15.0315	18.1468	28.0953
1795 TT Equity	TOT_DEBT_TO_TOT_ASSET	31.1853	13.9467	27.1373	34.5948	30.099	30.2037
1795 TT Equity	RETURN_ON_ASSET	0.1411	0.6525	4.0111	5.4116	6.8498	11.9049
2337 TT Equity	TOBIN_Q_RATIO	2.2454	1.0402	1.5915	1.6411	1.4109	1.1187
2337 TT Equity	ESG_DISCLOSURE_SCORE	62.7603	62.7603	66.4722	66.945	68.8361	72.8096
2337 TT Equity	RETURN_COM_EQY	25.6803	32.1089	9.4343	15.5087	28.8548	18.0597
2337 TT Equity	SALES_GROWTH	41.749	8.0595	-5.2976	13.7319	27.0648	-14.0105
2337 TT Equity	BS_TOT_ASSET	1489.56	1929.2	2027.91	2345.42	2771.85	2729.99
2337 TT Equity	BETA_RAW_OVERRIDABLE	32.3597	12.8204	4.4655	-17.8594	3.8038	0.5256
2337 TT Equity	EBIT_TO_NET_SALES	16.8238	17.6152	8.8551	14.7395	21.8775	21.5445
2337 TT Equity	TOT_DEBT_TO_TOT_ASSET	18.1889	15.6144	25.816	26.0938	17.1939	19.6146
2337 TT Equity	RETURN_ON_ASSET	13.8399	17.4211	5.0323	8.4174	16.7783	11.1703
1477 TT Equity	TOBIN_Q_RATIO	2.4144	2.9638	2.7306	2.7181	3.0711	2.6781
1477 TT Equity	ESG_DISCLOSURE_SCORE	46.8665	45.7399	49.6328	51.2926	54.9341	57.2176
1477 TT Equity	RETURN_COM_EQY	15.1395	17.5578	21.3236	21.4433	22.3135	24.1805
1477 TT Equity	SALES_GROWTH	1.1165	6.9481	13.0293	-7.8504	16.0741	10.8965
1477 TT Equity	BS_TOT_ASSET	423.571	446.327	493.236	663.338	803.022	794.961
1477 TT Equity	BETA_RAW_OVERRIDABLE	4.2249	-0.5996	-0.8828	6.2606	-0.8644	0.8803
1477 TT Equity	EBIT_TO_NET_SALES	7.8983	8.2625	9.2052	10.6955	11.687	13.814
1477 TT Equity	TOT_DEBT_TO_TOT_ASSET	2.2291	2.9074	6.7112	18.5174	10.8411	9.1064
1477 TT Equity	RETURN_ON_ASSET	10.0074	11.4916	13.4055	12.318	12.9961	15.0673
2454 TT Equity	TOBIN_Q_RATIO	1.5133	1.2247	1.8476	2.5173	3.2112	1.9117
2454 TT Equity	ESG_DISCLOSURE_SCORE	55.7892	61.2413	62.5792	63.726	63.726	63.1928
2454 TT Equity	RETURN_COM_EQY	9.6445	7.7936	7.8651	11.9538	27.7219	27.0927
2454 TT Equity	SALES_GROWTH	-13.5368	-0.0667	3.4296	30.8357	53.1649	11.2241
2454 TT Equity	BS_TOT_ASSET	13319.2	13161.1	15335.6	19004.3	23880.8	19798.2
2454 TT Equity	BETA_RAW_OVERRIDABLE	4.7071	1.969	3.2708	-3.739	3.3844	2.0558
2454 TT Equity	EBIT_TO_NET_SALES	4.1219	6.7977	9.1655	13.416	21.8964	23.103
2454 TT Equity	TOT_DEBT_TO_TOT_ASSET	16.37	13.0913	13.3639	5.2087	8.9699	2.576
2454 TT Equity	RETURN_ON_ASSET	6.3542	5.2031	5.3469	8.2443	18.6513	18.6155
9914 TT Equity	TOBIN_Q_RATIO	2.2312	2.2515	2.5183	2.837	3.2575	1.6896
9914 TT Equity	ESG_DISCLOSURE_SCORE	37.3403	40.9717	44.8546	43.8889	43.8889	42.9333
9914 TT Equity	RETURN_COM_EQY	6.5976	14.0429	18.8644	26.7893	27.5205	17.6795
9914 TT Equity	SALES_GROWTH	-2.2064	15.4346	9.2456	-4.1457	8.5654	25.8986
9914 TT Equity	BS_TOT_ASSET	705.974	744.188	858.573	1056.54	1283.12	1384.75
9914 TT Equity	BETA_RAW_OVERRIDABLE	0.9455	-0.3391	0.6285	2.4455	0.2848	1.706
9914 TT Equity	EBIT_TO_NET_SALES	4.5938	5.2268	6.0575	6.96	5.4077	9.2897
9914 TT Equity	TOT_DEBT_TO_TOT_ASSET	8.5552	8.2688	10.2284	9.4226	11.2575	15.3441
9914 TT Equity	RETURN_ON_ASSET	3.7487	7.8165	10.3281	14.4259	14.2642	8.683
1303 TT Equity	TOBIN_Q_RATIO	1.4819	1.3912	1.4197	1.3858	1.3936	1.2825
1303 TT Equity	ESG_DISCLOSURE_SCORE	35.4391	35.4391	35.4391	38.2658	38.7788	43.5369
1303 TT Equity	RETURN_COM_EQY	15.7105	14.4254	6.4079	7.4607	21.4305	8.1374
1303 TT Equity	SALES_GROWTH	11.2046	8.7939	-14.039	-4.5229	50.5998	-13.7214
1303 TT Equity	BS_TOT_ASSET	18338	18630.7	18544.3	20812.7	24163.3	21650.4
1303 TT Equity	BETA_RAW_OVERRIDABLE	0.0664	0.6879	0.1158	1.3918	-2.9658	0.8212
1303 TT Equity	EBIT_TO_NET_SALES	9.743	8.8258	3.442	7.7558	19.6722	9.0138
1303 TT Equity	TOT_DEBT_TO_TOT_ASSET	18.6314	18.9478	22.9057	25.3125	21.0001	26.2705
1303 TT Equity	RETURN_ON_ASSET	10.0848	9.4669	4.1027	4.5128	12.9718	4.8139
8464 TT Equity	TOBIN_Q_RATIO	5.8632	4.039	4.0433	3.8739	4.5168	3.1212
8464 TT Equity	ESG_DISCLOSURE_SCORE	53.5962	55.2258	58.2939	61.6437	62.7703	61.5632
8464 TT Equity	RETURN_COM_EQY	30.5892	29.6204	34.2595	32.9863	32.3979	31.6701
8464 TT Equity	SALES_GROWTH	4.4116	11.0781	9.3741	2.0283	18.8816	-0.2504
8464 TT Equity	BS_TOT_ASSET	562.946	608.43	740.788	993.143	1062.14	994.261
8464 TT Equity	BETA_RAW_OVERRIDABLE	-3.5209	0.8787	1.2856	1.134	-0.6061	1.1527
8464 TT Equity	EBIT_TO_NET_SALES	24.8521	21.3441	25.7184	28.5062	26.715	25.449
8464 TT Equity	TOT_DEBT_TO_TOT_ASSET	0	4.2421	12.2275	18.4712	10.437	0.8513
8464 TT Equity	RETURN_ON_ASSET	21.5996	20.5535	22.0867	19.1581	18.5697	20.5948
3034 TT Equity	TOBIN_Q_RATIO	1.9907	2.1669	3.1373	4.1772	3.1356	2.2573
3034 TT Equity	ESG_DISCLOSURE_SCORE	52.0571	52.3388	56.1412	58.0927	60.6076	64.6514
3034 TT Equity	RETURN_COM_EQY	17.774	21.7045	25.0092	32.3665	70.4121	41.1251
3034 TT Equity	SALES_GROWTH	3.1167	16.4851	17.3952	24.2079	69.301	-18.7705
3034 TT Equity	BS_TOT_ASSET	1377.71	1570.49	1567.16	2068.08	4357.63	3271.93
3034 TT Equity	BETA_RAW_OVERRIDABLE	2.5358	-0.1408	0.9675	4.5551	5.9794	1.7171
3034 TT Equity	EBIT_TO_NET_SALES	12.2259	13.8877	15.3131	18.4823	35.2919	29.7652
3034 TT Equity	TOT_DEBT_TO_TOT_ASSET	5.7517	4.5367	0.5747	0.4596	0.2052	0.2068
3034 TT Equity	RETURN_ON_ASSET	12.1914	14.3699	16.699	22.5142	43.4996	25.2958
4919 TT Equity	TOBIN_Q_RATIO	2.5646	1.7365	1.5424	1.1993	2.2583	1.8333
4919 TT Equity	ESG_DISCLOSURE_SCORE	56.101	57.8312	59.6419	64.229	63.2331	68.0113
4919 TT Equity	RETURN_COM_EQY	19.5452	19.2132	10.0385	5.6712	21.8431	25.507
4919 TT Equity	SALES_GROWTH	10.8784	8.7147	3.2574	99.3587	100.58	1.0046
4919 TT Equity	BS_TOT_ASSET	207.248	199.871	372.981	1150.52	1243.35	1199.21
4919 TT Equity	BETA_RAW_OVERRIDABLE	4.114	3.2703	1.7316	-2.8904	-36.7179	4.1003
4919 TT Equity	EBIT_TO_NET_SALES	7.7264	7.5164	5.6362	1.5593	8.0257	10.6942
4919 TT Equity	TOT_DEBT_TO_TOT_ASSET	0	0	9.5644	20.6326	8.4408	8.7657
4919 TT Equity	RETURN_ON_ASSET	11.424	11.5866	6.4659	2.4508	8.8137	11.8461
4743 TT Equity	TOBIN_Q_RATIO	1.6445	2.3227	1.5676	5.9812	7.122	6.2087
4743 TT Equity	ESG_DISCLOSURE_SCORE	34.9261	43.4665	45.0055	52.5903	60.7082	59.3703
4743 TT Equity	RETURN_COM_EQY	-6.3801	-10.7541	-7.7115	-2.4239	-2.9172	2.5143
4743 TT Equity	SALES_GROWTH	-54.6379	628.875	-28.5373	208.757	58.0699	1520.24
4743 TT Equity	BS_TOT_ASSET	84.9841	76.301	233.347	547.597	568.441	507.009
4743 TT Equity	BETA_RAW_OVERRIDABLE	-0.7955	-1.2419	-0.2426	97.3657	3135.89	0.7059
4743 TT Equity	EBIT_TO_NET_SALES	-5376.61	-701.029	-2313.42	-1618.01	-1335.27	-22.6593
4743 TT Equity	TOT_DEBT_TO_TOT_ASSET	0.001	0.0035	4.7081	1.9701	1.8042	1.6909
4743 TT Equity	RETURN_ON_ASSET	-6.1235	-9.6951	-6.9179	-2.1633	-2.5923	2.2993
4966 TT Equity	TOBIN_Q_RATIO	4.5674	2.9976	3.7401	5.6359	9.0891	2.9588
4966 TT Equity	ESG_DISCLOSURE_SCORE	33.2663	33.2663	33.2663	35.4994	37.451	45.7499
4966 TT Equity	RETURN_COM_EQY	24.3285	21.761	23.1993	29.2839	38.6395	30.4307
4966 TT Equity	SALES_GROWTH	13.673	0.1167	13.9591	29.3719	30.8585	0.3033
4966 TT Equity	BS_TOT_ASSET	357.004	393.18	460.453	589.755	691.683	718.246
4966 TT Equity	BETA_RAW_OVERRIDABLE	1.7978	2.6944	1.7616	5.9252	-5.3041	2.5632
4966 TT Equity	EBIT_TO_NET_SALES	19.0162	18.8327	20.3045	24.1097	29.1561	26.26
4966 TT Equity	TOT_DEBT_TO_TOT_ASSET	0	0	1.3181	1.5076	1.2254	0.7377
4966 TT Equity	RETURN_ON_ASSET	18.8921	17.4077	18.8612	23.1092	29.3726	23.7706
4938 TT Equity	TOBIN_Q_RATIO	1.1	0.973	1.0367	1.0243	1.0263	0.9794
4938 TT Equity	ESG_DISCLOSURE_SCORE	48.8683	50.3973	50.3973	54.6927	53.9282	55.769
4938 TT Equity	RETURN_COM_EQY	9.9801	7.5099	12.5565	12.6195	12.4822	8.6488
4938 TT Equity	SALES_GROWTH	3.1181	12.246	1.9616	2.4186	-9.8582	4.4566
4938 TT Equity	BS_TOT_ASSET	16456.1	19091.4	19073.9	24359.2	24455.1	20703.6
4938 TT Equity	BETA_RAW_OVERRIDABLE	-0.5139	0.8901	1.7911	-6.4681	0.1005	0.3858
4938 TT Equity	EBIT_TO_NET_SALES	1.6081	0.8903	1.2404	1.3623	1.372	1.9266
4938 TT Equity	TOT_DEBT_TO_TOT_ASSET	12.5266	19.4867	17.5296	21.9737	21.7505	21.1174
4938 TT Equity	RETURN_ON_ASSET	3.1502	2.0725	3.3454	3.2207	3.0189	2.2995
8299 TT Equity	TOBIN_Q_RATIO	1.8964	1.4946	1.982	1.6385	2.0091	1.3439
8299 TT Equity	ESG_DISCLOSURE_SCORE	56.7649	57.4188	58.1229	63.052	69.7918	71.4214
8299 TT Equity	RETURN_COM_EQY	23.4897	16.304	16.2053	27.0502	22.4863	14.4145
8299 TT Equity	SALES_GROWTH	-4.3802	-2.5717	9.5747	8.5093	28.9932	-3.6783
8299 TT Equity	BS_TOT_ASSET	1183.95	1190.49	1291.72	1693.03	2277.28	1952.16
8299 TT Equity	BETA_RAW_OVERRIDABLE	0.4234	1.004	1.7972	-6.233	-218.432	1.6115
8299 TT Equity	EBIT_TO_NET_SALES	16.0796	11.547	11.6572	8.0204	14.5218	11.358
8299 TT Equity	TOT_DEBT_TO_TOT_ASSET	0	0	0.086	3.6566	6.4863	6.2323
8299 TT Equity	RETURN_ON_ASSET	17.1707	12.0677	12.1038	20.1832	14.7347	8.7816
9904 TT Equity	TOBIN_Q_RATIO	1.0993	1.0598	0.9948	0.8873	0.8862	0.9809
9904 TT Equity	ESG_DISCLOSURE_SCORE	50.9808	57.5898	61.0502	59.6117	66.4722	65.9089
9904 TT Equity	RETURN_COM_EQY	16.2209	13.2632	12.115	3.8488	10.5573	10.2618
9904 TT Equity	SALES_GROWTH	1.3593	5.2701	6.7642	-20.1823	-4.0287	11.5107
9904 TT Equity	BS_TOT_ASSET	10175.8	9940.62	12137.9	13131.4	13257.6	10637.5
9904 TT Equity	BETA_RAW_OVERRIDABLE	0.775	0.613	1.0938	-7.7929	-4.2088	0.2563
9904 TT Equity	EBIT_TO_NET_SALES	6.1257	4.708	4.4548	-0.8446	1.032	3.9612
9904 TT Equity	TOT_DEBT_TO_TOT_ASSET	30.3702	32.3173	32.3707	30.7534	29.159	28.8542
9904 TT Equity	RETURN_ON_ASSET	4.3376	3.5332	3.5451	1.3225	3.9248	3.6452
6239 TT Equity	TOBIN_Q_RATIO	1.3045	1.0999	1.3217	1.2517	1.2162	1.058
6239 TT Equity	ESG_DISCLOSURE_SCORE	54.8134	61.362	62.3177	62.3177	64.2491	65.5467
6239 TT Equity	RETURN_COM_EQY	15.8354	15.7702	13.8964	14.9687	18.6363	17.0669
6239 TT Equity	SALES_GROWTH	23.3507	14.0986	-2.2255	14.5141	9.9933	0.1589
6239 TT Equity	BS_TOT_ASSET	3359.01	3384.59	3582.16	3870.8	4285.14	3871.43
6239 TT Equity	BETA_RAW_OVERRIDABLE	-1.9646	1.0185	2.186	-10.9993	-0.6292	0.5661
6239 TT Equity	EBIT_TO_NET_SALES	15.2167	14.3794	13.0962	14.0694	17.3342	14.832
6239 TT Equity	TOT_DEBT_TO_TOT_ASSET	31.4083	31.2488	30.4056	31.3646	26.6767	26.9122
6239 TT Equity	RETURN_ON_ASSET	6.504	6.1345	5.5411	6.1718	7.8285	7.3134
5904 TT Equity	TOBIN_Q_RATIO	5.3508	4.1366	2.8732	3.2194	2.5086	2.8357
5904 TT Equity	ESG_DISCLOSURE_SCORE	44.1807	45.0357	51.4737	52.7814	56.433	58.6963
5904 TT Equity	RETURN_COM_EQY	42.1913	44.3926	44.5965	45.7778	37.501	37.417
5904 TT Equity	SALES_GROWTH	6.7478	6.1978	12.0964	11.0918	-0.397	11.4886
5904 TT Equity	BS_TOT_ASSET	253.771	279.642	656.503	824.984	903.745	793.545
5904 TT Equity	BETA_RAW_OVERRIDABLE	-0.5204	0.563	1.2533	1.222	286.261	-0.4786
5904 TT Equity	EBIT_TO_NET_SALES	12.9831	14.8865	15.3865	15.1106	13.2995	13.5847
5904 TT Equity	TOT_DEBT_TO_TOT_ASSET	18.4354	18.942	62.4779	64.4116	65.8539	57.2644
5904 TT Equity	RETURN_ON_ASSET	20.4254	21.2468	13.383	9.8572	7.6358	8.3735
2912 TT Equity	TOBIN_Q_RATIO	2.7489	3.2559	2.434	2.1506	2.1663	2.0562
2912 TT Equity	ESG_DISCLOSURE_SCORE	60.8088	60.9295	63.3236	66.5728	71.6326	68.3332
2912 TT Equity	RETURN_COM_EQY	78.2958	23.7727	29.5009	28.3437	25.2528	26.2854
2912 TT Equity	SALES_GROWTH	2.6806	10.7428	4.5617	0.9514	1.6405	10.5424
2912 TT Equity	BS_TOT_ASSET	4714.73	4171.95	6523.64	7456.89	7751.1	7588.99
2912 TT Equity	BETA_RAW_OVERRIDABLE	1.5627	0.7571	-0.177	-1.3455	-2.0858	0.2627
2912 TT Equity	EBIT_TO_NET_SALES	4.7131	5.2411	5.0964	4.6983	4.0611	4.2488
2912 TT Equity	TOT_DEBT_TO_TOT_ASSET	3.332	8.0561	39.3517	42.3283	41.7984	43.3517
2912 TT Equity	RETURN_ON_ASSET	26.3976	7.6288	6.5317	5.0606	4.18	4.1462
4915 TT Equity	TOBIN_Q_RATIO	1.6307	1.1811	1.3035	1.1838	1.2352	1.1923
4915 TT Equity	ESG_DISCLOSURE_SCORE	51.3027	53.8779	54.6726	57.3484	60.6277	62.6195
4915 TT Equity	RETURN_COM_EQY	18.3821	15.8782	17.8398	14.9967	16.7371	17.971
4915 TT Equity	SALES_GROWTH	-5.5772	6.7	24.4374	-15.3859	4.9954	10.5945
4915 TT Equity	BS_TOT_ASSET	1273.22	1410.14	1776.8	1683.89	1787.75	1538.04
4915 TT Equity	BETA_RAW_OVERRIDABLE	6.9128	3.8645	2.5728	-13.9504	-6.9606	0.5376
4915 TT Equity	EBIT_TO_NET_SALES	3.6217	2.9972	3.4255	3.3701	3.9255	4.221
4915 TT Equity	TOT_DEBT_TO_TOT_ASSET	3.2151	3.4965	5.1646	6.1586	11.3187	6.0334
4915 TT Equity	RETURN_ON_ASSET	5.494	4.5143	4.4334	3.8212	4.7494	5.6702
2352 TT Equity	TOBIN_Q_RATIO	1.0977	1.0526	1.0584	1.1224	1.0985	1.0757
2352 TT Equity	ESG_DISCLOSURE_SCORE	62.0561	62.0561	62.0561	62.0561	67.2669	70.8078
2352 TT Equity	RETURN_COM_EQY	17.5012	12.7277	10.7697	14.259	21.4438	20.0819
2352 TT Equity	SALES_GROWTH	5.6416	13.8246	8.9682	12.929	17.8712	6.141
2352 TT Equity	BS_TOT_ASSET	3671.83	3914.25	4547.71	6080.02	6764.85	6294.04
2352 TT Equity	BETA_RAW_OVERRIDABLE	1.0757	1.7113	0.5362	7.1302	7.2915	0.4227
2352 TT Equity	EBIT_TO_NET_SALES	2.4856	2.9375	3.6689	3.4496	3.2576	2.4401
2352 TT Equity	TOT_DEBT_TO_TOT_ASSET	28.4845	27.8777	28.6635	27.2712	28.9325	33.8156
2352 TT Equity	RETURN_ON_ASSET	5.1812	3.528	2.7948	3.2515	4.6408	4.336
2382 TT Equity	TOBIN_Q_RATIO	1.1731	1.1035	1.1826	1.2523	1.2841	1.1342
2382 TT Equity	ESG_DISCLOSURE_SCORE	52.1376	52.1376	54.4613	57.0566	60.8892	62.6496
2382 TT Equity	RETURN_COM_EQY	10.8318	11.3112	11.7859	18.0911	22.0312	17.5342
2382 TT Equity	SALES_GROWTH	14.2285	0.6667	0.1576	5.9486	3.538	13.3672
2382 TT Equity	BS_TOT_ASSET	20674	21545.6	20548.5	23629.9	25929.4	26558.2
2382 TT Equity	BETA_RAW_OVERRIDABLE	-0.2759	0.7985	1.1274	1.9479	2.9066	0.8998
2382 TT Equity	EBIT_TO_NET_SALES	1.7241	1.3906	1.8445	2.9748	3.3005	2.4358
2382 TT Equity	TOT_DEBT_TO_TOT_ASSET	40.6935	39.8701	36.7003	30.7668	26.8218	31.6105
2382 TT Equity	RETURN_ON_ASSET	2.3929	2.3756	2.5026	3.9621	4.8721	3.7761
6176 TT Equity	TOBIN_Q_RATIO	1.1857	1.2249	1.5614	1.4234	1.2411	1.2263
6176 TT Equity	ESG_DISCLOSURE_SCORE	54.8235	58.6661	61.3017	60.9395	63.052	64.9935
6176 TT Equity	RETURN_COM_EQY	13.1943	20.5092	22.0591	18.41	17.2736	20.799
6176 TT Equity	SALES_GROWTH	17.6567	-0.8239	4.0189	-0.0488	1.4812	3.1215
6176 TT Equity	BS_TOT_ASSET	1732.12	1961.94	1689.64	1988.04	2433.83	2138.22
6176 TT Equity	BETA_RAW_OVERRIDABLE	4.8121	0.5775	0.778	-9.1154	2.1537	-0.0661
6176 TT Equity	EBIT_TO_NET_SALES	9.132	9.4602	13.0018	14.2553	13.2859	14.0133
6176 TT Equity	TOT_DEBT_TO_TOT_ASSET	19.3692	20.3656	17.8155	17.5429	24.1495	14.1052
6176 TT Equity	RETURN_ON_ASSET	6.057	9.0407	10.6155	9.8273	8.4249	10.1111
2379 TT Equity	TOBIN_Q_RATIO	1.6377	1.8243	2.2554	3.1763	3.5412	1.8563
2379 TT Equity	ESG_DISCLOSURE_SCORE	36.0728	38.8593	41.7463	44.8848	52.2382	53.7471
2379 TT Equity	RETURN_COM_EQY	15.1894	18.7183	26.1889	31.0296	49.2758	37.8176
2379 TT Equity	SALES_GROWTH	7.1285	9.8775	32.6122	28.0118	35.6803	5.9576
2379 TT Equity	BS_TOT_ASSET	1763.15	1903.17	2455.01	2779.81	3658.02	3699.98
2379 TT Equity	BETA_RAW_OVERRIDABLE	-1.1735	-0.2929	1.0864	1.8955	5.0244	1.9252
2379 TT Equity	EBIT_TO_NET_SALES	7.6862	8.2183	10.4222	11.1106	16.421	14.0657
2379 TT Equity	TOT_DEBT_TO_TOT_ASSET	34.5267	24.9517	27.3478	16.4703	15.4901	14.7343
2379 TT Equity	RETURN_ON_ASSET	6.2916	7.8702	10.313	11.6064	18.7955	15.0783
9945 TT Equity	TOBIN_Q_RATIO	1.0457	1.1604	0.7622	0.7162	0.9864	1.3491
9945 TT Equity	ESG_DISCLOSURE_SCORE	40.9214	45.5588	45.7197	45.7197	46.1925	46.7056
9945 TT Equity	RETURN_COM_EQY	27.6226	25.0263	16.2233	8.7709	13.6627	8.4886
9945 TT Equity	SALES_GROWTH	-16.8127	36.1692	16.1413	10.5845	43.0153	18.148
9945 TT Equity	BS_TOT_ASSET	3510.63	2820.19	5019.31	6634.49	7840.97	5352.69
9945 TT Equity	BETA_RAW_OVERRIDABLE	2.0684	0.873	0.5787	8.5993	-14.8398	2.338
9945 TT Equity	EBIT_TO_NET_SALES	9.4849	13.2582	11.005	10.9251	14.9145	15.5829
9945 TT Equity	TOT_DEBT_TO_TOT_ASSET	41.5601	49.6863	37.9663	30.2313	26.4382	38.0964
9945 TT Equity	RETURN_ON_ASSET	12.2871	10.4286	7.67	5.0859	8.5066	4.7998
2206 TT Equity	TOBIN_Q_RATIO	1.1512	1.1105	1.0981	1.3114	1.1294	1.1573
2206 TT Equity	ESG_DISCLOSURE_SCORE	51.6749	51.6749	52.8619	48.6571	52.4193	51.8761
2206 TT Equity	RETURN_COM_EQY	3.6711	8.0587	16.5714	13.458	12.1273	18.7453
2206 TT Equity	SALES_GROWTH	-10.6403	-1.0347	6.4837	22.1412	2.0661	22.1861
2206 TT Equity	BS_TOT_ASSET	1234.6	1221.8	1374.82	1566.81	1681.41	1857.38
2206 TT Equity	BETA_RAW_OVERRIDABLE	1.3483	0.6003	0.4834	14.4866	19.5177	-0.6427
2206 TT Equity	EBIT_TO_NET_SALES	1.2146	-0.3176	1.3507	4.8053	5.3406	6.7192
2206 TT Equity	TOT_DEBT_TO_TOT_ASSET	36.7802	40.1052	42.3133	37.1429	38.699	41.7826
2206 TT Equity	RETURN_ON_ASSET	1.324	2.8055	5.6705	4.5533	4.0424	6.015
6415 TT Equity	TOBIN_Q_RATIO	5.0597	3.014	5.3222	11.3619	17.9053	4.8495
6415 TT Equity	ESG_DISCLOSURE_SCORE	25.9531	25.9531	31.0029	33.4373	34.403	34.403
6415 TT Equity	RETURN_COM_EQY	19.2699	15.568	16.7417	19.9426	27.4577	22.1618
6415 TT Equity	SALES_GROWTH	20.456	9.4767	14.4848	28.7505	54.9825	9.323
6415 TT Equity	BS_TOT_ASSET	407.545	453.393	557.38	707.172	962.75	1147.87
6415 TT Equity	BETA_RAW_OVERRIDABLE	2.1749	2.6863	4.0228	11.6307	11.2311	3.2408
6415 TT Equity	EBIT_TO_NET_SALES	21.7605	20.3249	21.648	22.4043	30.8567	25.2879
6415 TT Equity	TOT_DEBT_TO_TOT_ASSET	5.5444	0	1.1761	0.3904	0.2976	0.2944
6415 TT Equity	RETURN_ON_ASSET	15.7771	14.0926	15.2271	17.945	24.6559	19.5058
2363 TT Equity	TOBIN_Q_RATIO	0.6941	0.8023	0.6375	0.6151	0.7727	0.7949
2363 TT Equity	ESG_DISCLOSURE_SCORE	36.2137	35.6101	38.4569	38.98	38.8995	40.2877
2363 TT Equity	RETURN_COM_EQY	-3.9916	-2.5876	-3.2132	-2.3773	0.9737	2.5062
2363 TT Equity	SALES_GROWTH	15.9209	5.2347	-0.0596	-28.159	57.4274	-27.7415
2363 TT Equity	BS_TOT_ASSET	246.841	208.588	260.06	626.259	844.657	504.536
2363 TT Equity	BETA_RAW_OVERRIDABLE	4.975	1.3313	-0.0538	26.2206	10.7926	1.9478
2363 TT Equity	EBIT_TO_NET_SALES	-142.141	-174.491	-159.485	-282.997	-140.969	-254.575
2363 TT Equity	TOT_DEBT_TO_TOT_ASSET	0	0	0.0607	0.0857	0.0337	0.0515
2363 TT Equity	RETURN_ON_ASSET	-3.9542	-2.5564	-3.1729	-2.3605	0.9681	2.488
6121 TT Equity	TOBIN_Q_RATIO	1.2205	1.3399	1.6513	1.5878	1.3693	1.2607
6121 TT Equity	ESG_DISCLOSURE_SCORE	35.4089	34.0207	36.0427	44.1605	59.0987	64.1686
6121 TT Equity	RETURN_COM_EQY	12.4587	14.9857	16.8215	20.1941	21.3951	21.8459
6121 TT Equity	SALES_GROWTH	0.2764	10.5899	14.4007	15.9176	11.819	0.0534
6121 TT Equity	BS_TOT_ASSET	1528.96	1580.31	1673.53	2311.24	2707.95	2439.68
6121 TT Equity	BETA_RAW_OVERRIDABLE	0.888	-0.0811	0.6422	-3.309	115.569	0.2739
6121 TT Equity	EBIT_TO_NET_SALES	4.4859	6.1501	5.7407	7.7902	9.7168	10.9932
6121 TT Equity	TOT_DEBT_TO_TOT_ASSET	6.1269	5.1811	2.7913	1.8159	1.4382	3.7381
6121 TT Equity	RETURN_ON_ASSET	5.8473	6.8472	7.772	8.7838	9.1258	9.6557
3023 TT Equity	TOBIN_Q_RATIO	2.0678	1.8497	2.2404	2.7365	3.0598	2.5898
3023 TT Equity	ESG_DISCLOSURE_SCORE	38.0344	47.0979	47.1582	52.369	58.2839	61.9455
3023 TT Equity	RETURN_COM_EQY	20.7571	22.3346	24.3933	25.358	23.8975	25.0578
3023 TT Equity	SALES_GROWTH	1.049	19.782	14.3233	21.8681	17.1265	19.757
3023 TT Equity	BS_TOT_ASSET	421.972	463.981	574.537	842.993	981.019	1073.13
3023 TT Equity	BETA_RAW_OVERRIDABLE	1.1371	1.115	1.6075	6.7644	9.9934	0.8314
3023 TT Equity	EBIT_TO_NET_SALES	10.6661	10.4293	10.5822	12.1536	10.9196	10.8797
3023 TT Equity	TOT_DEBT_TO_TOT_ASSET	17.4796	17.1095	18.1397	23.1999	20.2647	16.8868
3023 TT Equity	RETURN_ON_ASSET	10.3928	10.5795	10.9506	10.3449	9.1734	9.5817
2923 TT Equity	TOBIN_Q_RATIO	0.8339	0.859	0.938	0.9758	0.972	0.8858
2923 TT Equity	ESG_DISCLOSURE_SCORE	48.3855	50.8098	49.4819	53.0228	57.9821	55.2057
2923 TT Equity	RETURN_COM_EQY	0.289	3.2228	15.6739	2.1642	2.1952	1.1519
2923 TT Equity	SALES_GROWTH	-50.329	87.1705	-17.1968	133.91	-64.2085	91.9887
2923 TT Equity	BS_TOT_ASSET	3913.45	3888.68	4130.5	4146.91	4013.65	3648.78
2923 TT Equity	BETA_RAW_OVERRIDABLE	-0.5541	-0.1858	1.1709	-5.9632	3.4303	0.5364
2923 TT Equity	EBIT_TO_NET_SALES	70.4951	60.2241	-11.3162	24.582	37.9981	37.2544
2923 TT Equity	TOT_DEBT_TO_TOT_ASSET	32.3974	33.2309	38.2643	41.8112	35.9801	36.4108
2923 TT Equity	RETURN_ON_ASSET	0.1285	1.3876	6.7684	0.981	1.0291	0.5312
5483 TT Equity	TOBIN_Q_RATIO	1.192	1.0845	1.2873	1.6902	1.6566	1.2538
5483 TT Equity	ESG_DISCLOSURE_SCORE	60.9697	58.2839	61.8751	63.7159	66.0095	63.6656
5483 TT Equity	RETURN_COM_EQY	4.3111	7.2211	8.397	23.0754	24.0258	28.8557
5483 TT Equity	SALES_GROWTH	87.8892	16.6204	-5.3853	-6.2783	12.1242	18.928
5483 TT Equity	BS_TOT_ASSET	3011.31	3397.32	3656.97	3913.75	6043.63	6397.96
5483 TT Equity	BETA_RAW_OVERRIDABLE	5.7092	3.5192	2.0619	3.1192	230.069	1.3053
5483 TT Equity	EBIT_TO_NET_SALES	10.6533	19.0319	20.631	24.3204	26.2633	31.024
5483 TT Equity	TOT_DEBT_TO_TOT_ASSET	21.7143	10.9391	11.333	11.5485	32.7457	27.5599
5483 TT Equity	RETURN_ON_ASSET	1.2016	2.0178	2.1075	5.7685	4.9141	4.7907
1101 TT Equity	TOBIN_Q_RATIO	1.0676	1.0009	1.1274	1.1185	1.2063	1.0538
1101 TT Equity	ESG_DISCLOSURE_SCORE	64.1887	65.9994	64.9432	70.0835	66.945	66.1402
1101 TT Equity	RETURN_COM_EQY	6.2474	13.3259	12.974	12.771	10.0314	2.4165
1101 TT Equity	SALES_GROWTH	9.7667	26.7342	-1.454	-13.7411	1.0671	6.4351
1101 TT Equity	BS_TOT_ASSET	9186.59	11241.7	12285.9	13864.4	15960.3	14995.4
1101 TT Equity	BETA_RAW_OVERRIDABLE	-1.3757	0.2406	0.8012	-4.9074	-0.4391	0.779
1101 TT Equity	EBIT_TO_NET_SALES	14.2027	22.6181	24.561	29.8714	18.4849	1.02
1101 TT Equity	TOT_DEBT_TO_TOT_ASSET	31.4469	24.1109	29.032	32.5841	37.1742	36.0119
1101 TT Equity	RETURN_ON_ASSET	2.8151	6.8697	6.805	6.6314	4.8741	1.1978
1722 TT Equity	TOBIN_Q_RATIO	0.8469	0.8894	0.9714	1.0237	1.2013	0.9922
1722 TT Equity	ESG_DISCLOSURE_SCORE	60.4969	66.0095	66.5325	63.6857	66.9047	66.0899
1722 TT Equity	RETURN_COM_EQY	3.2617	4.5683	4.0666	4.808	5.8394	5.0519
1722 TT Equity	SALES_GROWTH	-4.754	4.7698	5.5298	-21.1071	34.3142	10.197
1722 TT Equity	BS_TOT_ASSET	2533.18	2496.07	2529.4	2717.52	2867.07	2627.81
1722 TT Equity	BETA_RAW_OVERRIDABLE	0.7433	-0.1398	0.2069	-0.1363	-2.8168	1.119
1722 TT Equity	EBIT_TO_NET_SALES	10.5321	10.3785	12.4684	12.0853	3.5825	-3.3564
1722 TT Equity	TOT_DEBT_TO_TOT_ASSET	0.0472	0.0444	0.3526	0.2803	0.2685	0.1912
1722 TT Equity	RETURN_ON_ASSET	2.1393	3.0105	2.7147	3.2274	3.8983	3.3351
1802 TT Equity	TOBIN_Q_RATIO	1.2256	0.9209	0.9197	1.1434	1.2388	1.1436
1802 TT Equity	ESG_DISCLOSURE_SCORE	42.6215	43.6676	40.4788	42.9232	47.5405	50.2163
1802 TT Equity	RETURN_COM_EQY	4.7124	2.3621	-3.432	5.8794	23.4573	-1.4062
1802 TT Equity	SALES_GROWTH	4.1115	2.7233	-9.3792	0.1737	28.0845	-18.1609
1802 TT Equity	BS_TOT_ASSET	2832.13	2779.29	2919.48	3201.03	3593.82	3027.34
1802 TT Equity	BETA_RAW_OVERRIDABLE	6.0828	3.4634	0.9198	19.0964	8.2385	1.2167
1802 TT Equity	EBIT_TO_NET_SALES	5.8849	5.0412	-2.1972	6.0129	21.3875	-1.7299
1802 TT Equity	TOT_DEBT_TO_TOT_ASSET	27.5412	32.3826	33.6374	31.616	25.4331	27.737
1802 TT Equity	RETURN_ON_ASSET	2.5028	1.2612	-1.6804	2.7853	12.1199	-0.7487
2633 TT Equity	TOBIN_Q_RATIO	1.1574	1.2368	1.3274	1.2534	1.2309	1.236
2633 TT Equity	ESG_DISCLOSURE_SCORE	57.0969	63.5349	64.6112	65.8183	71.0492	68.806
2633 TT Equity	RETURN_COM_EQY	8.6071	16.1538	11.3987	8.2784	5.2384	5.5814
2633 TT Equity	SALES_GROWTH	6.9541	4.5585	4.6073	-17.6187	-22.7643	22.8443
2633 TT Equity	BS_TOT_ASSET	14832.3	14148.5	14812.6	15219.2	15462.4	13034.2
2633 TT Equity	BETA_RAW_OVERRIDABLE	-3.1639	0.3576	0.0553	-8.4073	-1.3267	0.1316
2633 TT Equity	EBIT_TO_NET_SALES	40.8771	42.1556	43.1763	30.1674	10.9762	26.7157
2633 TT Equity	TOT_DEBT_TO_TOT_ASSET	68.6465	65.633	64.2704	64.7461	66.7535	66.7748
2633 TT Equity	RETURN_ON_ASSET	1.185	2.4502	1.8278	1.3423	0.8442	0.91
9917 TT Equity	TOBIN_Q_RATIO	2.4465	2.372	2.263	2.2029	2.4541	2.2419
9917 TT Equity	ESG_DISCLOSURE_SCORE	31.4455	35.4793	37.9137	39.7646	44.241	50.4879
9917 TT Equity	RETURN_COM_EQY	22.4389	20.0261	20.2915	21.7382	22.1175	21.8076
9917 TT Equity	SALES_GROWTH	-3.156	2.5957	0.1348	2.1972	3.1265	8.6491
9917 TT Equity	BS_TOT_ASSET	705.237	682.442	752.187	824.711	851.086	842.935
9917 TT Equity	BETA_RAW_OVERRIDABLE	1.6042	0.52	0.2374	0.7855	-2.4378	0.5828
9917 TT Equity	EBIT_TO_NET_SALES	17.0201	19.1183	18.8866	19.2611	18.8603	16.0447
9917 TT Equity	TOT_DEBT_TO_TOT_ASSET	19.1848	18.7162	23.2268	20.611	19.3405	24.0971
9917 TT Equity	RETURN_ON_ASSET	10.7154	9.7907	9.8489	10.462	10.8157	10.4284
2330 TT Equity	TOBIN_Q_RATIO	3.2235	2.9953	4.0738	5.3081	4.6985	2.7491
2330 TT Equity	ESG_DISCLOSURE_SCORE	71.1397	71.3711	70.8581	70.9687	70.0433	70.9084
2330 TT Equity	RETURN_COM_EQY	23.571	21.9534	20.9363	29.8401	29.6938	39.7553
2330 TT Equity	SALES_GROWTH	3.113	5.5273	3.7337	25.1657	18.5297	42.615
2330 TT Equity	BS_TOT_ASSET	67136.1	68287	75718.1	98266.9	134621	161561
2330 TT Equity	BETA_RAW_OVERRIDABLE	0.7095	1.1582	1.4653	4.2814	10.127	0.9365
2330 TT Equity	EBIT_TO_NET_SALES	39.4455	37.1918	34.8324	42.3182	40.9366	49.5284
2330 TT Equity	TOT_DEBT_TO_TOT_ASSET	10.7421	8.6384	8.5102	13.3886	20.2874	17.9419
2330 TT Equity	RETURN_ON_ASSET	17.6938	17.2039	15.8562	20.6102	18.3941	23.3946
2371 TT Equity	TOBIN_Q_RATIO	0.9992	1.1858	1.104	1.2411	1.3403	1.2164
2371 TT Equity	ESG_DISCLOSURE_SCORE	52.6909	52.882	53.053	53.8879	61.2212	61.0502
2371 TT Equity	RETURN_COM_EQY	0.3857	-27.961	8.2573	-2.9999	10.0207	20.9782
2371 TT Equity	SALES_GROWTH	-2.7352	-19.7613	-41.5681	-10.6757	-6.4364	16.6667
2371 TT Equity	BS_TOT_ASSET	8227.26	4546.59	3978.18	3935.2	4027.84	4348.48
2371 TT Equity	BETA_RAW_OVERRIDABLE	3.5934	2.4111	-1.2992	10.6639	1.7257	0.5357
2371 TT Equity	EBIT_TO_NET_SALES	1.538	-25.5401	-17.6871	-4.1444	2.7162	0.8613
2371 TT Equity	TOT_DEBT_TO_TOT_ASSET	42.8324	44.1072	40.8144	39.8634	37.6155	28.7731
2371 TT Equity	RETURN_ON_ASSET	0.0582	-5.5539	2.228	-0.9378	3.3079	7.652
1504 TT Equity	TOBIN_Q_RATIO	1.0501	0.7921	0.9421	0.9221	0.8356	0.8269
1504 TT Equity	ESG_DISCLOSURE_SCORE	47.2789	47.9328	52.5199	61.3419	61.2816	61.523
1504 TT Equity	RETURN_COM_EQY	6.0896	5.9713	5.8372	5.9246	6.6381	4.0861
1504 TT Equity	SALES_GROWTH	2.0405	-1.6442	-4.3819	-4.3539	11.8388	13.7894
1504 TT Equity	BS_TOT_ASSET	3101.45	3005.14	3312.98	3761.62	4936.49	4119.85
1504 TT Equity	BETA_RAW_OVERRIDABLE	0.2916	1.4149	2.5261	-8.51	-0.739	0.6794
1504 TT Equity	EBIT_TO_NET_SALES	6.863	7.0908	7.3815	7.7123	7.3382	8.7004
1504 TT Equity	TOT_DEBT_TO_TOT_ASSET	14.9193	14.0797	18.6966	16.7593	13.3423	12.8465
1504 TT Equity	RETURN_ON_ASSET	3.3541	3.424	3.3722	3.4295	4.1381	2.6273
1319 TT Equity	TOBIN_Q_RATIO	1.3633	1.0228	1.1515	1.0393	0.9402	1.052
1319 TT Equity	ESG_DISCLOSURE_SCORE	34.3728	34.5036	34.8456	47.3997	47.3997	48.2547
1319 TT Equity	RETURN_COM_EQY	11.8296	9.3205	9.2474	3.756	3.1751	9.4801
1319 TT Equity	SALES_GROWTH	1.1232	-5.9146	-6.0544	-19.8518	6.1035	15.7903
1319 TT Equity	BS_TOT_ASSET	1269.81	1217.27	1240.53	1265.51	1244.98	1091.45
1319 TT Equity	BETA_RAW_OVERRIDABLE	-4.7085	1.0028	1.8069	-8.3659	0.5476	-0.5588
1319 TT Equity	EBIT_TO_NET_SALES	10.2208	8.0396	10.0142	3.1151	2.955	9.0897
1319 TT Equity	TOT_DEBT_TO_TOT_ASSET	24.9823	25.5655	23.6964	22.356	19.8618	10.7691
1319 TT Equity	RETURN_ON_ASSET	6.3161	5.1407	5.3371	2.2561	1.9642	6.328
3042 TT Equity	TOBIN_Q_RATIO	1.238	1.1023	1.4453	1.8159	1.9575	1.6621
3042 TT Equity	ESG_DISCLOSURE_SCORE	58.7667	59.6218	59.3099	59.7324	59.149	60.3762
3042 TT Equity	RETURN_COM_EQY	10.218	7.2101	7.7001	15.5757	27.812	22.2369
3042 TT Equity	SALES_GROWTH	-8.8777	-7.1204	3.368	31.0453	37.9825	-13.6122
3042 TT Equity	BS_TOT_ASSET	451.744	410.407	446.952	590.934	751.726	645.989
3042 TT Equity	BETA_RAW_OVERRIDABLE	-0.703	0.7427	1.8814	4.059	4.9215	1.3008
3042 TT Equity	EBIT_TO_NET_SALES	9.1334	6.5385	7.4978	14.6416	22.7346	21.1973
3042 TT Equity	TOT_DEBT_TO_TOT_ASSET	14.8033	13.1517	14.3395	18.0103	18.1954	20.7387
3042 TT Equity	RETURN_ON_ASSET	6.8165	4.9633	5.1814	9.538	16.6661	13.8017
2606 TT Equity	TOBIN_Q_RATIO	1.1671	1.0257	1.0249	1.132	1.4044	1.1094
2606 TT Equity	ESG_DISCLOSURE_SCORE	37.803	36.9379	44.4623	46.7458	46.9671	47.5405
2606 TT Equity	RETURN_COM_EQY	4.3091	7.0318	6.1814	3.5123	19.9558	15.041
2606 TT Equity	SALES_GROWTH	30.4405	35.5462	-12.6293	-15.5002	64.7095	1.1273
2606 TT Equity	BS_TOT_ASSET	1816.58	2065.1	2081.47	2158.56	2250.46	2487.03
2606 TT Equity	BETA_RAW_OVERRIDABLE	4.9257	1.9827	0.5532	2.1914	-9.4672	1.6836
2606 TT Equity	EBIT_TO_NET_SALES	5.4229	11.568	14.4591	5.9871	27.2338	30.6218
2606 TT Equity	TOT_DEBT_TO_TOT_ASSET	55.6184	55.9537	53.3972	58.555	55.2515	54.4155
2606 TT Equity	RETURN_ON_ASSET	1.7848	2.8502	2.585	1.4295	7.9605	6.3506
1216 TT Equity	TOBIN_Q_RATIO	1.6148	1.7129	1.656	1.5432	1.5315	1.4583
1216 TT Equity	ESG_DISCLOSURE_SCORE	59.5312	60.7887	63.0721	61.5532	63.1124	65.8887
1216 TT Equity	RETURN_COM_EQY	37.1546	15.4061	17.7	19.3327	17.2091	14.1719
1216 TT Equity	SALES_GROWTH	-3.2667	7.8989	3.8318	-0.1468	5.853	10.8405
1216 TT Equity	BS_TOT_ASSET	13976.1	13302.1	15962.5	17631.5	18574.8	17943.4
1216 TT Equity	BETA_RAW_OVERRIDABLE	2.82	0.8755	0.1563	-2.4293	-1.2146	0.2828
1216 TT Equity	EBIT_TO_NET_SALES	5.5912	6.2549	6.6136	6.6583	5.9962	5.5287
1216 TT Equity	TOT_DEBT_TO_TOT_ASSET	21.0195	25.5949	35.2471	35.1116	35.7198	37.4527
1216 TT Equity	RETURN_ON_ASSET	10.0461	4.2448	4.2973	4.429	3.9389	3.2228
2303 TT Equity	TOBIN_Q_RATIO	0.8992	0.8029	0.9616	1.9253	2.1421	1.3261
2303 TT Equity	ESG_DISCLOSURE_SCORE	71.2202	75.5658	74.912	69.8421	69.6107	66.0899
2303 TT Equity	RETURN_COM_EQY	4.482	3.3749	4.7025	13.1941	21.5935	28.3071
2303 TT Equity	SALES_GROWTH	0.9566	1.3182	-2.0171	19.311	20.4671	30.8408
2303 TT Equity	BS_TOT_ASSET	13283.2	11912.1	12376.3	13437.6	16782.1	17346.3
2303 TT Equity	BETA_RAW_OVERRIDABLE	3.1446	1.6048	1.9476	32.3936	31.7614	1.5013
2303 TT Equity	EBIT_TO_NET_SALES	4.3999	3.8328	3.1645	12.4462	24.2646	37.4203
2303 TT Equity	TOT_DEBT_TO_TOT_ASSET	26.9294	23.3974	24.5091	18.1159	18.1201	9.9805
2303 TT Equity	RETURN_ON_ASSET	2.4665	1.8645	2.6423	7.8078	13.2504	17.4837
2388 TT Equity	TOBIN_Q_RATIO	1.2182	2.1164	2.5276	1.9242	2.3643	1.8387
2388 TT Equity	ESG_DISCLOSURE_SCORE	36.3042	36.7267	39.9859	43.8588	44.5126	47.5707
2388 TT Equity	RETURN_COM_EQY	1.3999	1.9522	1.1983	73.6272	36.1906	-0.6536
2388 TT Equity	SALES_GROWTH	-8.4041	6.3161	15.2261	17.6491	7.6648	32.7875
2388 TT Equity	BS_TOT_ASSET	269.21	275.436	309.796	656.441	791.391	793.438
2388 TT Equity	BETA_RAW_OVERRIDABLE	-0.1593	-3.4373	-2.7421	4.033	-0.9064	1.6664
2388 TT Equity	EBIT_TO_NET_SALES	-29.7706	-25.6221	-14.2905	-11.9784	-20.5978	0.0358
2388 TT Equity	TOT_DEBT_TO_TOT_ASSET	22.2276	29.3034	30.7945	17.5711	15.8986	14.6706
2388 TT Equity	RETURN_ON_ASSET	0.5623	0.838	0.4802	34.0882	19.6363	-0.3614
6409 TT Equity	TOBIN_Q_RATIO	6.0221	5.5625	6.2881	8.7667	10.6648	8.9109
6409 TT Equity	ESG_DISCLOSURE_SCORE	63.9171	69.5403	71.2504	71.5924	71.0693	68.0113
6409 TT Equity	RETURN_COM_EQY	32.2107	42.0369	45.6817	43.0033	42.7179	63.0976
6409 TT Equity	SALES_GROWTH	21.4527	15.6726	13.3985	5.5362	24.2014	34.0156
6409 TT Equity	BS_TOT_ASSET	243.93	270.706	345.701	424.333	483.635	523.442
6409 TT Equity	BETA_RAW_OVERRIDABLE	2.2735	0.6774	1.1161	6.727	6.7431	0.8981
6409 TT Equity	EBIT_TO_NET_SALES	18.5414	18.5044	19.7668	19.9997	17.2473	23.2689
6409 TT Equity	TOT_DEBT_TO_TOT_ASSET	0.0003	4.7974	12.9416	17.7792	19.7072	7.8226
6409 TT Equity	RETURN_ON_ASSET	19.0501	23.3671	22.8823	19.7394	18.6472	30.0846
2492 TT Equity	TOBIN_Q_RATIO	1.9618	1.6256	2.3641	1.8937	1.3883	0.9348
2492 TT Equity	ESG_DISCLOSURE_SCORE	51.7352	50.9808	52.0068	56.3726	57.2779	59.9638
2492 TT Equity	RETURN_COM_EQY	16.5841	76.1546	19.4062	18.3086	19.111	3.723
2492 TT Equity	SALES_GROWTH	17.0611	120.628	-36.8988	18.1358	18.2854	-16.1761
2492 TT Equity	BS_TOT_ASSET	1181.38	2073.59	2011.03	2921.64	3403.2	2985.08
2492 TT Equity	BETA_RAW_OVERRIDABLE	10.7138	4.3948	0.4304	-11.5936	5.6001	0.5561
2492 TT Equity	EBIT_TO_NET_SALES	15.2127	52.7716	25.5315	22.2295	19.9474	5.8388
2492 TT Equity	TOT_DEBT_TO_TOT_ASSET	23.7688	13.6734	23.2581	26.8084	25.6311	29.2441
2492 TT Equity	RETURN_ON_ASSET	8.1713	40.0015	10.757	9.3259	9.0002	1.7757
2615 TT Equity	TOBIN_Q_RATIO	1.1142	1.0104	1.0563	1.6763	2.3198	0.9977
2615 TT Equity	ESG_DISCLOSURE_SCORE	49.5926	53.9282	55.7288	59.2496	65.6473	62.9514
2615 TT Equity	RETURN_COM_EQY	7.4679	3.2615	10.1111	28.2901	109.836	50.3258
2615 TT Equity	SALES_GROWTH	5.96	9.8882	9.2432	12.2397	178.462	13.5732
2615 TT Equity	BS_TOT_ASSET	2578.91	2516.9	2928.83	3865.51	9311.3	11881
2615 TT Equity	BETA_RAW_OVERRIDABLE	2.9823	1.3171	1.0215	38.6593	-22.0282	6.7776
2615 TT Equity	EBIT_TO_NET_SALES	5.17	1.481	3.9085	15.6102	56.1012	45.5385
2615 TT Equity	TOT_DEBT_TO_TOT_ASSET	36.798	34.2314	36.8353	40.1595	23.9127	20.448
2615 TT Equity	RETURN_ON_ASSET	3.3263	1.4561	4.3412	11.5361	56.4286	29.889
3105 TT Equity	TOBIN_Q_RATIO	3.5399	1.6946	3.2555	3.0592	2.6535	1.355
3105 TT Equity	ESG_DISCLOSURE_SCORE	50.7092	58.304	60.1147	61.9555	67.458	67.9308
3105 TT Equity	RETURN_COM_EQY	17.4286	12.265	16.2596	20.4871	15.8079	5.2798
3105 TT Equity	SALES_GROWTH	25.4222	1.3131	23.4942	19.4992	2.4903	-29.9745
3105 TT Equity	BS_TOT_ASSET	1248.02	1158.51	1408.38	1947.12	2706.3	2249.54
3105 TT Equity	BETA_RAW_OVERRIDABLE	6.7928	6.1439	5.0162	-16.5844	64.3286	1.2304
3105 TT Equity	EBIT_TO_NET_SALES	26.7426	18.5165	26.0016	30.4631	24.532	8.0924
3105 TT Equity	TOT_DEBT_TO_TOT_ASSET	16.8997	16.364	14.6167	22.1535	40.6396	42.3841
3105 TT Equity	RETURN_ON_ASSET	11.8673	8.6207	11.5341	13.4852	8.4184	2.5026
3231 TT Equity	TOBIN_Q_RATIO	0.9962	0.9554	1.0191	1.0342	1.0101	0.9707
3231 TT Equity	ESG_DISCLOSURE_SCORE	64.1485	65.6071	67.8604	69.6711	70.6368	72.4977
3231 TT Equity	RETURN_COM_EQY	5.8706	7.3222	9.5185	11.9324	14.0057	12.8084
3231 TT Equity	SALES_GROWTH	26.6966	6.3936	-1.2682	-3.7851	2.0202	14.214
3231 TT Equity	BS_TOT_ASSET	11009.9	11078.9	11506.7	15263.8	17969.9	14087.5
3231 TT Equity	BETA_RAW_OVERRIDABLE	-2.5364	0.7655	1.9333	-7.3025	4.0295	0.0832
3231 TT Equity	EBIT_TO_NET_SALES	0.7073	1.2103	1.5143	1.7125	1.8994	2.7901
3231 TT Equity	TOT_DEBT_TO_TOT_ASSET	28.0038	23.9679	22.403	30.3533	35.8875	33.5711
3231 TT Equity	RETURN_ON_ASSET	1.2752	1.4746	1.9906	2.2463	2.2606	2.4
6285 TT Equity	TOBIN_Q_RATIO	1.5726	1.4228	1.3863	1.3719	1.313	1.1727
6285 TT Equity	ESG_DISCLOSURE_SCORE	55.6986	59.1289	58.6963	59.3703	66.3817	71.6326
6285 TT Equity	RETURN_COM_EQY	15.0688	12.832	9.1282	8.9036	7.2934	16.7121
6285 TT Equity	SALES_GROWTH	7.7877	-1.4767	11.0436	0.6574	7.312	41.6898
6285 TT Equity	BS_TOT_ASSET	1008.88	1083.51	1151.31	1350.43	1607.9	2143.77
6285 TT Equity	BETA_RAW_OVERRIDABLE	0.6556	0.5107	0.1046	2.7198	1.4727	0.2047
6285 TT Equity	EBIT_TO_NET_SALES	4.5022	3.5969	2.5632	2.3503	1.31	3.3988
6285 TT Equity	TOT_DEBT_TO_TOT_ASSET	12.9022	8.1183	12.3592	13.0418	22.7819	28.3256
6285 TT Equity	RETURN_ON_ASSET	6.913	6.1155	4.3229	4.0536	2.9894	5.6566
3702 TT Equity	TOBIN_Q_RATIO	1.1141	1.0392	1.0181	1.0366	1.0692	1.0054
3702 TT Equity	ESG_DISCLOSURE_SCORE	50.1056	52.54	52.1577	55.0951	60.4165	59.0283
3702 TT Equity	RETURN_COM_EQY	14.426	14.0955	11.1428	12.8192	16.8301	13.7159
3702 TT Equity	SALES_GROWTH	-0.8211	2.3695	-3.2151	15.596	27.6588	-0.429
3702 TT Equity	BS_TOT_ASSET	6022.03	6405.54	7701.07	8328.37	10397.4	10290.3
3702 TT Equity	BETA_RAW_OVERRIDABLE	-0.7478	0.7989	0.6524	1.8222	-1.472	0.7568
3702 TT Equity	EBIT_TO_NET_SALES	1.8905	1.9402	1.8409	1.6478	1.7729	1.8962
3702 TT Equity	TOT_DEBT_TO_TOT_ASSET	36.444	38.7999	38.4084	38.8035	42.7114	42.0688
3702 TT Equity	RETURN_ON_ASSET	4.0863	3.9826	3.0269	3.499	4.4074	3.4812
2327 TT Equity	TOBIN_Q_RATIO	2.3267	1.6187	2.452	2.0114	1.6432	1.2412
2327 TT Equity	ESG_DISCLOSURE_SCORE	42.0179	48.9991	53.6365	60.8792	66.4722	70.8581
2327 TT Equity	RETURN_COM_EQY	24.6036	74.7336	13.1553	20.9527	30.8594	22.6205
2327 TT Equity	SALES_GROWTH	16.1043	139.178	-46.4632	63.8286	80.5461	-0.8941
2327 TT Equity	BS_TOT_ASSET	2349.16	4010.61	3222.3	6597.78	8777.29	9020.03
2327 TT Equity	BETA_RAW_OVERRIDABLE	28.8982	9.6345	0.9341	-2.842	6.1959	0.4771
2327 TT Equity	EBIT_TO_NET_SALES	23.525	47.8283	19.4291	23.9581	23.722	23.9396
2327 TT Equity	TOT_DEBT_TO_TOT_ASSET	34.7619	27.1522	34.3266	42.8848	37.9626	34.7199
2327 TT Equity	RETURN_ON_ASSET	10.9684	35.1661	6.3383	8.5266	10.6679	8.7415
2609 TT Equity	TOBIN_Q_RATIO	1.0051	1.0044	1.012	1.2922	1.4913	0.7752
2609 TT Equity	ESG_DISCLOSURE_SCORE	40.5694	40.5694	40.9114	41.2534	41.6055	43.6978
2609 TT Equity	RETURN_COM_EQY	1.5336	-28.7428	-23.7519	45.9402	122.708	62.6347
2609 TT Equity	SALES_GROWTH	13.5855	8.2051	5.181	1.4046	120.581	12.6503
2609 TT Equity	BS_TOT_ASSET	4478.63	4573.09	6385.67	6940.13	13890.9	16535.9
2609 TT Equity	BETA_RAW_OVERRIDABLE	5.2776	1.3482	0.2509	72.3822	2.3014	6.6693
2609 TT Equity	EBIT_TO_NET_SALES	0.5911	-3.9951	-0.6802	12.864	60.9506	58.712
2609 TT Equity	TOT_DEBT_TO_TOT_ASSET	60.5524	63.7245	51.9293	42.4693	10.3268	9.5961
2609 TT Equity	RETURN_ON_ASSET	0.2386	-4.8312	-2.6044	6.2061	57.049	40.4659
1907 TT Equity	TOBIN_Q_RATIO	0.9106	0.858	0.8603	1.0316	1.0574	0.8993
1907 TT Equity	ESG_DISCLOSURE_SCORE	51.0814	53.3447	59.7425	60.7384	73.3125	74.0972
1907 TT Equity	RETURN_COM_EQY	4.9119	4.1925	6.1188	12.3679	10.8212	4.0997
1907 TT Equity	SALES_GROWTH	5.3915	14.4822	-2.1968	-2.0411	16.4735	-6.639
1907 TT Equity	BS_TOT_ASSET	3794.73	3862.01	4048.31	4405.61	4930.05	4538.64
1907 TT Equity	BETA_RAW_OVERRIDABLE	5.0755	2.1476	1.1774	23.0794	21.2575	1.0889
1907 TT Equity	EBIT_TO_NET_SALES	4.4338	3.0872	4.0005	7.6506	9.3915	1.4402
1907 TT Equity	TOT_DEBT_TO_TOT_ASSET	45.7942	43.9128	40.0189	35.1347	34.158	34.8446
1907 TT Equity	RETURN_ON_ASSET	1.439	1.2479	1.9104	4.2547	4.0001	1.5726
2023 TT Equity	TOBIN_Q_RATIO	0.9355	0.9027	0.9027	0.9947	1.1716	1.0019
2023 TT Equity	ESG_DISCLOSURE_SCORE	36.9379	36.9379	37.1291	37.1291	37.3504	37.3504
2023 TT Equity	RETURN_COM_EQY	4.9383	1.1091	-5.2242	2.8106	17.949	2.5663
2023 TT Equity	SALES_GROWTH	34.6493	3.7909	-19.184	-7.1469	62.4752	-7.075
2023 TT Equity	BS_TOT_ASSET	2940.05	2844.41	2800.07	2991.11	3437.92	3031.28
2023 TT Equity	BETA_RAW_OVERRIDABLE	-2.2469	1.1154	0.2438	13.0946	-6.2127	2.3187
2023 TT Equity	EBIT_TO_NET_SALES	3.1077	1.9748	-1.4998	2.0445	5.5898	2.7541
2023 TT Equity	TOT_DEBT_TO_TOT_ASSET	59.1534	59.8124	61.8335	60.2749	56.2689	58.5039
2023 TT Equity	RETURN_ON_ASSET	1.6157	0.354	-1.6405	0.8764	5.8076	0.8598
2227 TT Equity	TOBIN_Q_RATIO	3.2794	2.8427	3.2584	3.0179	3.2593	2.5291
2227 TT Equity	ESG_DISCLOSURE_SCORE	43.8185	46.3233	46.605	47.8624	47.1683	45.7801
2227 TT Equity	RETURN_COM_EQY	31.0768	28.2824	34.6507	30.2486	14.8788	12.6135
2227 TT Equity	SALES_GROWTH	-4.7007	-5.9119	3.9698	-8.7326	-16.8312	-4.3018
2227 TT Equity	BS_TOT_ASSET	868.812	852.71	955.214	988.276	890.853	797.62
2227 TT Equity	BETA_RAW_OVERRIDABLE	6.0154	1.7611	1.2103	-6.6854	-0.2917	0.5254
2227 TT Equity	EBIT_TO_NET_SALES	6.248	4.2766	4.1986	1.0093	0.4986	0.4827
2227 TT Equity	TOT_DEBT_TO_TOT_ASSET	0	0	2.5352	2.4568	2.7948	2.6846
2227 TT Equity	RETURN_ON_ASSET	23.9298	22.7079	26.6389	23.2212	11.5456	9.8062

## Sheet: Panel
Company Ticker	Company Name	Year	BETA_RAW_OVERRIDABLE	BS_TOT_ASSET	EBIT_TO_NET_SALES	ESG_DISCLOSURE_SCORE	RETURN_COM_EQY	RETURN_ON_ASSET	GROWTH	Q	TOT_DEBT_TO_TOT_ASSET	size
9945 TT Equity	RUENTEX DEVELOPMENT CO LTD	FY 2017	2.0684	3510.63	9.4849	40.9214	27.6226	12.2871	-16.8127	1.0457	41.5601	8.16355
9945 TT Equity	RUENTEX DEVELOPMENT CO LTD	FY 2018	0.873	2820.19	13.2582	45.5588	25.0263	10.4286	36.1692	1.1604	49.6863	7.94456
9945 TT Equity	RUENTEX DEVELOPMENT CO LTD	FY 2019	0.5787	5019.31	11.005	45.7197	16.2233	7.67	16.1413	0.7622	37.9663	8.52105
9945 TT Equity	RUENTEX DEVELOPMENT CO LTD	FY 2020	8.5993	6634.49	10.9251	45.7197	8.7709	5.0859	10.5845	0.7162	30.2313	8.80004
9945 TT Equity	RUENTEX DEVELOPMENT CO LTD	FY 2021	-14.8398	7840.97	14.9145	46.1925	13.6627	8.5066	43.0153	0.9864	26.4382	8.96712
9945 TT Equity	RUENTEX DEVELOPMENT CO LTD	FY 2022	2.338	5352.69	15.5829	46.7056	8.4886	4.7998	18.148	1.3491	38.0964	8.58535
9921 TT Equity	GIANT MANUFACTURING	FY 2017	0.987	1610.7	5.3429	38.0445	10.378	4.3633	-3.5112	1.8727	28.5755	7.38443
9921 TT Equity	GIANT MANUFACTURING	FY 2018	0.3178	1719.66	6.4801	42.3297	14.1688	5.7037	9.1061	1.6344	30.5824	7.44988
9921 TT Equity	GIANT MANUFACTURING	FY 2019	1.7407	1973.53	7.4583	39.151	15.8251	6.0442	5.3289	1.9833	36.2751	7.58758
9921 TT Equity	GIANT MANUFACTURING	FY 2020	-2.7125	2224.74	9.796	39.2717	21.0521	8.1443	10.341	2.2475	28.725	7.70739
9921 TT Equity	GIANT MANUFACTURING	FY 2021	1.9416	2789.6	10.6419	40.2676	22.5268	8.4897	16.896	2.3202	33.9867	7.93365
9921 TT Equity	GIANT MANUFACTURING	FY 2022	1.3406	3043.76	8.5986	41.193	19.2133	6.8456	12.468	1.4838	35.4108	8.02085
9917 TT Equity	TAIWAN SECOM	FY 2017	1.6042	705.237	17.0201	31.4455	22.4389	10.7154	-3.156	2.4465	19.1848	6.55853
9917 TT Equity	TAIWAN SECOM	FY 2018	0.52	682.442	19.1183	35.4793	20.0261	9.7907	2.5957	2.372	18.7162	6.52568
9917 TT Equity	TAIWAN SECOM	FY 2019	0.2374	752.187	18.8866	37.9137	20.2915	9.8489	0.1348	2.263	23.2268	6.62298
9917 TT Equity	TAIWAN SECOM	FY 2020	0.7855	824.711	19.2611	39.7646	21.7382	10.462	2.1972	2.2029	20.611	6.71503
9917 TT Equity	TAIWAN SECOM	FY 2021	-2.4378	851.086	18.8603	44.241	22.1175	10.8157	3.1265	2.4541	19.3405	6.74651
9917 TT Equity	TAIWAN SECOM	FY 2022	0.5828	842.935	16.0447	50.4879	21.8076	10.4284	8.6491	2.2419	24.0971	6.73689
9914 TT Equity	MERIDA INDUSTRY CO LTD	FY 2017	0.9455	705.974	4.5938	37.3403	6.5976	3.7487	-2.2064	2.2312	8.5552	6.55958
9914 TT Equity	MERIDA INDUSTRY CO LTD	FY 2018	-0.3391	744.188	5.2268	40.9717	14.0429	7.8165	15.4346	2.2515	8.2688	6.61229
9914 TT Equity	MERIDA INDUSTRY CO LTD	FY 2019	0.6285	858.573	6.0575	44.8546	18.8644	10.3281	9.2456	2.5183	10.2284	6.75527
9914 TT Equity	MERIDA INDUSTRY CO LTD	FY 2020	2.4455	1056.54	6.96	43.8889	26.7893	14.4259	-4.1457	2.837	9.4226	6.96276
9914 TT Equity	MERIDA INDUSTRY CO LTD	FY 2021	0.2848	1283.12	5.4077	43.8889	27.5205	14.2642	8.5654	3.2575	11.2575	7.15705
9914 TT Equity	MERIDA INDUSTRY CO LTD	FY 2022	1.706	1384.75	9.2897	42.9333	17.6795	8.683	25.8986	1.6896	15.3441	7.23328
9904 TT Equity	POU CHEN	FY 2017	0.775	10175.8	6.1257	50.9808	16.2209	4.3376	1.3593	1.0993	30.3702	9.22776
9904 TT Equity	POU CHEN	FY 2018	0.613	9940.62	4.708	57.5898	13.2632	3.5332	5.2701	1.0598	32.3173	9.20438
9904 TT Equity	POU CHEN	FY 2019	1.0938	12137.9	4.4548	61.0502	12.115	3.5451	6.7642	0.9948	32.3707	9.40409
9904 TT Equity	POU CHEN	FY 2020	-7.7929	13131.4	-0.8446	59.6117	3.8488	1.3225	-20.1823	0.8873	30.7534	9.48276
9904 TT Equity	POU CHEN	FY 2021	-4.2088	13257.6	1.032	66.4722	10.5573	3.9248	-4.0287	0.8862	29.159	9.49233
9904 TT Equity	POU CHEN	FY 2022	0.2563	10637.5	3.9612	65.9089	10.2618	3.6452	11.5107	0.9809	28.8542	9.27214
8464 TT Equity	NIEN MADE ENTERPRISE CO LTD	FY 2017	-3.5209	562.946	24.8521	53.5962	30.5892	21.5996	4.4116	5.8632	0	6.33318
8464 TT Equity	NIEN MADE ENTERPRISE CO LTD	FY 2018	0.8787	608.43	21.3441	55.2258	29.6204	20.5535	11.0781	4.039	4.2421	6.41088
8464 TT Equity	NIEN MADE ENTERPRISE CO LTD	FY 2019	1.2856	740.788	25.7184	58.2939	34.2595	22.0867	9.3741	4.0433	12.2275	6.60771
8464 TT Equity	NIEN MADE ENTERPRISE CO LTD	FY 2020	1.134	993.143	28.5062	61.6437	32.9863	19.1581	2.0283	3.8739	18.4712	6.90087
8464 TT Equity	NIEN MADE ENTERPRISE CO LTD	FY 2021	-0.6061	1062.14	26.715	62.7703	32.3979	18.5697	18.8816	4.5168	10.437	6.96804
8464 TT Equity	NIEN MADE ENTERPRISE CO LTD	FY 2022	1.1527	994.261	25.449	61.5632	31.6701	20.5948	-0.2504	3.1212	0.8513	6.902
8299 TT Equity	PHISON ELECTRONICS CORP	FY 2017	0.4234	1183.95	16.0796	56.7649	23.4897	17.1707	-4.3802	1.8964	0	7.07661
8299 TT Equity	PHISON ELECTRONICS CORP	FY 2018	1.004	1190.49	11.547	57.4188	16.304	12.0677	-2.5717	1.4946	0	7.08212
8299 TT Equity	PHISON ELECTRONICS CORP	FY 2019	1.7972	1291.72	11.6572	58.1229	16.2053	12.1038	9.5747	1.982	0.086	7.16373
8299 TT Equity	PHISON ELECTRONICS CORP	FY 2020	-6.233	1693.03	8.0204	63.052	27.0502	20.1832	8.5093	1.6385	3.6566	7.43427
8299 TT Equity	PHISON ELECTRONICS CORP	FY 2021	-218.432	2277.28	14.5218	69.7918	22.4863	14.7347	28.9932	2.0091	6.4863	7.73074
8299 TT Equity	PHISON ELECTRONICS CORP	FY 2022	1.6115	1952.16	11.358	71.4214	14.4145	8.7816	-3.6783	1.3439	6.2323	7.57669
8069 TT Equity	E INK HOLDINGS INC	FY 2017	2.5617	1209.21	7.251	57.5294	7.6933	5.9982	8.5471	1.7523	1.5084	7.09772
8069 TT Equity	E INK HOLDINGS INC	FY 2018	3.4337	1206.03	3.2175	58.0525	9.5283	7.1814	-6.5425	1.1665	5.6604	7.09509
8069 TT Equity	E INK HOLDINGS INC	FY 2019	1.0509	1391.49	4.1158	62.0662	10.8338	7.8533	-4.2719	1.1549	16.4806	7.23813
8069 TT Equity	E INK HOLDINGS INC	FY 2020	6.4496	1630.26	12.0241	64.3597	12.1078	8.2419	12.9482	1.4682	17.206	7.3965
8069 TT Equity	E INK HOLDINGS INC	FY 2021	-745.377	2060.06	15.385	66.6231	15.6832	10.0185	27.9096	3.4037	19.2499	7.63049
8069 TT Equity	E INK HOLDINGS INC	FY 2022	3.8113	2119.3	30.6025	73.4433	25.1394	16.2307	52.9753	3.1484	18.1334	7.65884
6505 TT Equity	FORMOSA PETROCHEMICAL CORP	FY 2017	-2.4863	14545.2	14.6861	49.0293	24.6544	18.14	14.2717	2.7587	10.2297	9.58501
6505 TT Equity	FORMOSA PETROCHEMICAL CORP	FY 2018	0.5686	13257	8.6599	56.8957	17.699	14.3532	22.9836	2.7266	4.2003	9.49228
6505 TT Equity	FORMOSA PETROCHEMICAL CORP	FY 2019	-0.0093	13307.2	5.6942	64.2189	11.0181	9.156	-15.8332	2.5038	6.3776	9.49606
6505 TT Equity	FORMOSA PETROCHEMICAL CORP	FY 2020	3.6674	13558.9	0.6667	64.5509	2.3278	1.9076	-35.7172	2.6869	9.3648	9.5148
6505 TT Equity	FORMOSA PETROCHEMICAL CORP	FY 2021	2.1971	16577.2	8.8987	68.5746	14.846	11.7667	49.3112	2.2122	7.6323	9.71578
6505 TT Equity	FORMOSA PETROCHEMICAL CORP	FY 2022	0.3979	13725.4	0.6391	65.4562	4.3056	3.2756	36.7683	2.0727	13.5788	9.527
6488 TT Equity	GLOBALWAFERS CO LTD	FY 2017	7.3229	2367.2	16.0423	52.4897	21.1749	8.0658	150.788	2.99	20.5608	7.76946
6488 TT Equity	GLOBALWAFERS CO LTD	FY 2018	6.3374	2934.6	29.7613	59.0081	35.3193	17.0325	27.8082	1.8789	6.1236	7.98433
6488 TT Equity	GLOBALWAFERS CO LTD	FY 2019	1.6577	3229.1	30.8072	60.7182	30.9367	14.639	-1.6409	2.257	11.0513	8.07996
6488 TT Equity	GLOBALWAFERS CO LTD	FY 2020	7.4293	3376.22	27.6141	60.5573	29.3731	13.6897	-4.7088	3.7832	11.1121	8.12451
6488 TT Equity	GLOBALWAFERS CO LTD	FY 2021	290.969	5443.56	28.9436	64.4301	26.4406	9.6702	10.4262	3.2627	34.5846	8.60219
6488 TT Equity	GLOBALWAFERS CO LTD	FY 2022	1.3409	5515.65	35.5444	65.3858	30.7485	9.6004	14.9782	1.7772	29.4605	8.61535
6415 TT Equity	SILERGY CORP	FY 2017	2.1749	407.545	21.7605	25.9531	19.2699	15.7771	20.456	5.0597	5.5444	6.01015
6415 TT Equity	SILERGY CORP	FY 2018	2.6863	453.393	20.3249	25.9531	15.568	14.0926	9.4767	3.014	0	6.11676
6415 TT Equity	SILERGY CORP	FY 2019	4.0228	557.38	21.648	31.0029	16.7417	15.2271	14.4848	5.3222	1.1761	6.32325
6415 TT Equity	SILERGY CORP	FY 2020	11.6307	707.172	22.4043	33.4373	19.9426	17.945	28.7505	11.3619	0.3904	6.56127
6415 TT Equity	SILERGY CORP	FY 2021	11.2311	962.75	30.8567	34.403	27.4577	24.6559	54.9825	17.9053	0.2976	6.86979
6415 TT Equity	SILERGY CORP	FY 2022	3.2408	1147.87	25.2879	34.403	22.1618	19.5058	9.323	4.8495	0.2944	7.04567
6414 TT Equity	ENNOCONN CORP	FY 2017	0.4673	1610.75	5.3922	35.6503	17.5399	3.5316	141.189	1.5724	25.5545	7.38445
6414 TT Equity	ENNOCONN CORP	FY 2018	1.8099	2447.3	4.2634	37.451	16.3571	1.7855	97.5772	1.1623	28.1835	7.80274
6414 TT Equity	ENNOCONN CORP	FY 2019	1.3887	2974.91	4.1437	42.5812	14.3568	1.2956	18.1893	1.1382	33.0838	7.99797
6414 TT Equity	ENNOCONN CORP	FY 2020	3.0296	3313.81	4.3691	42.6919	12.5072	1.1934	3.1719	1.151	32.3271	8.10586
6414 TT Equity	ENNOCONN CORP	FY 2021	4.3219	3636.12	2.8282	43.6375	13.354	1.3782	1.5169	1.1304	32.4217	8.19867
6414 TT Equity	ENNOCONN CORP	FY 2022	0.3389	3881.97	2.8487	42.2493	26.2172	3.1402	26.7802	1.0506	31.72	8.2641
6409 TT Equity	VOLTRONIC POWER TECHNOLOGY	FY 2017	2.2735	243.93	18.5414	63.9171	32.2107	19.0501	21.4527	6.0221	0.0003	5.49688
6409 TT Equity	VOLTRONIC POWER TECHNOLOGY	FY 2018	0.6774	270.706	18.5044	69.5403	42.0369	23.3671	15.6726	5.5625	4.7974	5.60103
6409 TT Equity	VOLTRONIC POWER TECHNOLOGY	FY 2019	1.1161	345.701	19.7668	71.2504	45.6817	22.8823	13.3985	6.2881	12.9416	5.84558
6409 TT Equity	VOLTRONIC POWER TECHNOLOGY	FY 2020	6.727	424.333	19.9997	71.5924	43.0033	19.7394	5.5362	8.7667	17.7792	6.05052
6409 TT Equity	VOLTRONIC POWER TECHNOLOGY	FY 2021	6.7431	483.635	17.2473	71.0693	42.7179	18.6472	24.2014	10.6648	19.7072	6.18133
6409 TT Equity	VOLTRONIC POWER TECHNOLOGY	FY 2022	0.8981	523.442	23.2689	68.0113	63.0976	30.0846	34.0156	8.9109	7.8226	6.26043
6285 TT Equity	WISTRON NEWEB CORP	FY 2017	0.6556	1008.88	4.5022	55.6986	15.0688	6.913	7.7877	1.5726	12.9022	6.91659
6285 TT Equity	WISTRON NEWEB CORP	FY 2018	0.5107	1083.51	3.5969	59.1289	12.832	6.1155	-1.4767	1.4228	8.1183	6.98796
6285 TT Equity	WISTRON NEWEB CORP	FY 2019	0.1046	1151.31	2.5632	58.6963	9.1282	4.3229	11.0436	1.3863	12.3592	7.04865
6285 TT Equity	WISTRON NEWEB CORP	FY 2020	2.7198	1350.43	2.3503	59.3703	8.9036	4.0536	0.6574	1.3719	13.0418	7.20818
6285 TT Equity	WISTRON NEWEB CORP	FY 2021	1.4727	1607.9	1.31	66.3817	7.2934	2.9894	7.312	1.313	22.7819	7.38268
6285 TT Equity	WISTRON NEWEB CORP	FY 2022	0.2047	2143.77	3.3988	71.6326	16.7121	5.6566	41.6898	1.1727	28.3256	7.67032
6239 TT Equity	POWERTECH TECHNOLOGY INC	FY 2017	-1.9646	3359.01	15.2167	54.8134	15.8354	6.504	23.3507	1.3045	31.4083	8.1194
6239 TT Equity	POWERTECH TECHNOLOGY INC	FY 2018	1.0185	3384.59	14.3794	61.362	15.7702	6.1345	14.0986	1.0999	31.2488	8.12699
6239 TT Equity	POWERTECH TECHNOLOGY INC	FY 2019	2.186	3582.16	13.0962	62.3177	13.8964	5.5411	-2.2255	1.3217	30.4056	8.18372
6239 TT Equity	POWERTECH TECHNOLOGY INC	FY 2020	-10.9993	3870.8	14.0694	62.3177	14.9687	6.1718	14.5141	1.2517	31.3646	8.26122
6239 TT Equity	POWERTECH TECHNOLOGY INC	FY 2021	-0.6292	4285.14	17.3342	64.2491	18.6363	7.8285	9.9933	1.2162	26.6767	8.36291
6239 TT Equity	POWERTECH TECHNOLOGY INC	FY 2022	0.5661	3871.43	14.832	65.5467	17.0669	7.3134	0.1589	1.058	26.9122	8.26138
6176 TT Equity	RADIANT OPTO-ELECTRONICS COR	FY 2017	4.8121	1732.12	9.132	54.8235	13.1943	6.057	17.6567	1.1857	19.3692	7.4571
6176 TT Equity	RADIANT OPTO-ELECTRONICS COR	FY 2018	0.5775	1961.94	9.4602	58.6661	20.5092	9.0407	-0.8239	1.2249	20.3656	7.58169
6176 TT Equity	RADIANT OPTO-ELECTRONICS COR	FY 2019	0.778	1689.64	13.0018	61.3017	22.0591	10.6155	4.0189	1.5614	17.8155	7.43227
6176 TT Equity	RADIANT OPTO-ELECTRONICS COR	FY 2020	-9.1154	1988.04	14.2553	60.9395	18.41	9.8273	-0.0488	1.4234	17.5429	7.5949
6176 TT Equity	RADIANT OPTO-ELECTRONICS COR	FY 2021	2.1537	2433.83	13.2859	63.052	17.2736	8.4249	1.4812	1.2411	24.1495	7.79722
6176 TT Equity	RADIANT OPTO-ELECTRONICS COR	FY 2022	-0.0661	2138.22	14.0133	64.9935	20.799	10.1111	3.1215	1.2263	14.1052	7.66773
6121 TT Equity	SIMPLO TECHNOLOGY CO LTD	FY 2017	0.888	1528.96	4.4859	35.4089	12.4587	5.8473	0.2764	1.2205	6.1269	7.33234
6121 TT Equity	SIMPLO TECHNOLOGY CO LTD	FY 2018	-0.0811	1580.31	6.1501	34.0207	14.9857	6.8472	10.5899	1.3399	5.1811	7.36537
6121 TT Equity	SIMPLO TECHNOLOGY CO LTD	FY 2019	0.6422	1673.53	5.7407	36.0427	16.8215	7.772	14.4007	1.6513	2.7913	7.42269
6121 TT Equity	SIMPLO TECHNOLOGY CO LTD	FY 2020	-3.309	2311.24	7.7902	44.1605	20.1941	8.7838	15.9176	1.5878	1.8159	7.74554
6121 TT Equity	SIMPLO TECHNOLOGY CO LTD	FY 2021	115.569	2707.95	9.7168	59.0987	21.3951	9.1258	11.819	1.3693	1.4382	7.90395
6121 TT Equity	SIMPLO TECHNOLOGY CO LTD	FY 2022	0.2739	2439.68	10.9932	64.1686	21.8459	9.6557	0.0534	1.2607	3.7381	7.79962
6116 TT Equity	HANNSTAR DISPLAY CORP	FY 2017	-5.2521	1682.46	26.1963	56.0507	16.9143	14.2046	-0.7557	0.7978	2.2074	7.42801
6116 TT Equity	HANNSTAR DISPLAY CORP	FY 2018	1.8831	1588.6	5.4121	57.3282	2.4506	2.0774	-28.9673	0.6068	1.5241	7.37061
6116 TT Equity	HANNSTAR DISPLAY CORP	FY 2019	1.3067	1601.53	0.8172	58.0425	1.9326	1.6462	-3.1381	0.6749	3.2148	7.37871
6116 TT Equity	HANNSTAR DISPLAY CORP	FY 2020	9.2565	1851.76	13.8543	61.8449	9.017	7.7015	19.6869	0.8618	1.9933	7.52389
6116 TT Equity	HANNSTAR DISPLAY CORP	FY 2021	2.4002	2190.41	25.1116	63.8568	17.4513	14.7184	39.8026	1.0396	1.907	7.69185
6116 TT Equity	HANNSTAR DISPLAY CORP	FY 2022	1.6873	1845.66	-10.6116	70.8782	-5.1506	-4.291	-37.6253	0.7303	4.8418	7.52059
5904 TT Equity	POYA INTERNATIONAL CO LTD	FY 2017	-0.5204	253.771	12.9831	44.1807	42.1913	20.4254	6.7478	5.3508	18.4354	5.53643
5904 TT Equity	POYA INTERNATIONAL CO LTD	FY 2018	0.563	279.642	14.8865	45.0357	44.3926	21.2468	6.1978	4.1366	18.942	5.63351
5904 TT Equity	POYA INTERNATIONAL CO LTD	FY 2019	1.2533	656.503	15.3865	51.4737	44.5965	13.383	12.0964	2.8732	62.4779	6.48693
5904 TT Equity	POYA INTERNATIONAL CO LTD	FY 2020	1.222	824.984	15.1106	52.7814	45.7778	9.8572	11.0918	3.2194	64.4116	6.71536
5904 TT Equity	POYA INTERNATIONAL CO LTD	FY 2021	286.261	903.745	13.2995	56.433	37.501	7.6358	-0.397	2.5086	65.8539	6.80655
5904 TT Equity	POYA INTERNATIONAL CO LTD	FY 2022	-0.4786	793.545	13.5847	58.6963	37.417	8.3735	11.4886	2.8357	57.2644	6.67651
5522 TT Equity	FARGLORY LAND DEVELOPMENT CO	FY 2017	-1.154	2920.2	13.4223	48.5263	4.6761	2.2903	-32.77	0.8206	35.4778	7.97941
5522 TT Equity	FARGLORY LAND DEVELOPMENT CO	FY 2018	-0.2598	2526.62	13.1544	48.7174	4.8053	2.4437	30.0943	0.8381	30.7452	7.83464
5522 TT Equity	FARGLORY LAND DEVELOPMENT CO	FY 2019	0.4002	2907	20.3039	48.7476	7.5961	3.8213	-14.7212	0.895	34.9277	7.97488
5522 TT Equity	FARGLORY LAND DEVELOPMENT CO	FY 2020	6.124	3262.67	18.9971	46.6553	9.2033	4.2946	29.8602	1.0249	35.8194	8.0903
5522 TT Equity	FARGLORY LAND DEVELOPMENT CO	FY 2021	7.1712	3437.16	24.6835	54.2098	14.1263	6.511	23.4388	1.0414	32.332	8.1424
5522 TT Equity	FARGLORY LAND DEVELOPMENT CO	FY 2022	0.515	3110.42	26.0893	56.4028	12.3494	5.7745	-19.7849	0.9957	35.3473	8.04251
5483 TT Equity	SINO-AMERICAN SILICON PRODUC	FY 2017	5.7092	3011.31	10.6533	60.9697	4.3111	1.2016	87.8892	1.192	21.7143	8.01013
5483 TT Equity	SINO-AMERICAN SILICON PRODUC	FY 2018	3.5192	3397.32	19.0319	58.2839	7.2211	2.0178	16.6204	1.0845	10.9391	8.13074
5483 TT Equity	SINO-AMERICAN SILICON PRODUC	FY 2019	2.0619	3656.97	20.631	61.8751	8.397	2.1075	-5.3853	1.2873	11.333	8.20439
5483 TT Equity	SINO-AMERICAN SILICON PRODUC	FY 2020	3.1192	3913.75	24.3204	63.7159	23.0754	5.7685	-6.2783	1.6902	11.5485	8.27225
5483 TT Equity	SINO-AMERICAN SILICON PRODUC	FY 2021	230.069	6043.63	26.2633	66.0095	24.0258	4.9141	12.1242	1.6566	32.7457	8.70676
5483 TT Equity	SINO-AMERICAN SILICON PRODUC	FY 2022	1.3053	6397.96	31.024	63.6656	28.8557	4.7907	18.928	1.2538	27.5599	8.76373
5269 TT Equity	ASMEDIA TECHNOLOGY INC	FY 2017	2.0808	77.6535	25.2773	37.5918	26.194	20.0659	44.6597	9.7291	0.3557	4.35226
5269 TT Equity	ASMEDIA TECHNOLOGY INC	FY 2018	0.5819	105.144	29.5591	43.4162	46.9565	34.6187	25.1113	9.6043	0.2661	4.65533
5269 TT Equity	ASMEDIA TECHNOLOGY INC	FY 2019	0.0196	115.379	31.2107	43.6375	39.3175	28.9446	0.6387	11.6817	1.1795	4.74822
5269 TT Equity	ASMEDIA TECHNOLOGY INC	FY 2020	24.9927	558.501	35.3878	53.4252	35.1004	30.5921	86.5253	7.0277	0.2868	6.32526
5269 TT Equity	ASMEDIA TECHNOLOGY INC	FY 2021	26.287	648.074	32.2468	56.3324	21.0185	18.9925	-14.003	7.1163	0.1788	6.47401
5269 TT Equity	ASMEDIA TECHNOLOGY INC	FY 2022	1.5187	579.065	24.7818	56.9057	16.5687	14.651	-12.659	2.7513	6.5391	6.36141
4966 TT Equity	PARADE TECHNOLOGIES LTD	FY 2017	1.7978	357.004	19.0162	33.2663	24.3285	18.8921	13.673	4.5674	0	5.87775
4966 TT Equity	PARADE TECHNOLOGIES LTD	FY 2018	2.6944	393.18	18.8327	33.2663	21.761	17.4077	0.1167	2.9976	0	5.97427
4966 TT Equity	PARADE TECHNOLOGIES LTD	FY 2019	1.7616	460.453	20.3045	33.2663	23.1993	18.8612	13.9591	3.7401	1.3181	6.13221
4966 TT Equity	PARADE TECHNOLOGIES LTD	FY 2020	5.9252	589.755	24.1097	35.4994	29.2839	23.1092	29.3719	5.6359	1.5076	6.37971
4966 TT Equity	PARADE TECHNOLOGIES LTD	FY 2021	-5.3041	691.683	29.1561	37.451	38.6395	29.3726	30.8585	9.0891	1.2254	6.53913
4966 TT Equity	PARADE TECHNOLOGIES LTD	FY 2022	2.5632	718.246	26.26	45.7499	30.4307	23.7706	0.3033	2.9588	0.7377	6.57681
4938 TT Equity	PEGATRON CORP	FY 2017	-0.5139	16456.1	1.6081	48.8683	9.9801	3.1502	3.1181	1.1	12.5266	9.70845
4938 TT Equity	PEGATRON CORP	FY 2018	0.8901	19091.4	0.8903	50.3973	7.5099	2.0725	12.246	0.973	19.4867	9.857
4938 TT Equity	PEGATRON CORP	FY 2019	1.7911	19073.9	1.2404	50.3973	12.5565	3.3454	1.9616	1.0367	17.5296	9.85608
4938 TT Equity	PEGATRON CORP	FY 2020	-6.4681	24359.2	1.3623	54.6927	12.6195	3.2207	2.4186	1.0243	21.9737	10.1007
4938 TT Equity	PEGATRON CORP	FY 2021	0.1005	24455.1	1.372	53.9282	12.4822	3.0189	-9.8582	1.0263	21.7505	10.1046
4938 TT Equity	PEGATRON CORP	FY 2022	0.3858	20703.6	1.9266	55.769	8.6488	2.2995	4.4566	0.9794	21.1174	9.93806
4919 TT Equity	NUVOTON TECHNOLOGY CORP	FY 2017	4.114	207.248	7.7264	56.101	19.5452	11.424	10.8784	2.5646	0	5.33391
4919 TT Equity	NUVOTON TECHNOLOGY CORP	FY 2018	3.2703	199.871	7.5164	57.8312	19.2132	11.5866	8.7147	1.7365	0	5.29767
4919 TT Equity	NUVOTON TECHNOLOGY CORP	FY 2019	1.7316	372.981	5.6362	59.6419	10.0385	6.4659	3.2574	1.5424	9.5644	5.92153
4919 TT Equity	NUVOTON TECHNOLOGY CORP	FY 2020	-2.8904	1150.52	1.5593	64.229	5.6712	2.4508	99.3587	1.1993	20.6326	7.04797
4919 TT Equity	NUVOTON TECHNOLOGY CORP	FY 2021	-36.7179	1243.35	8.0257	63.2331	21.8431	8.8137	100.58	2.2583	8.4408	7.12556
4919 TT Equity	NUVOTON TECHNOLOGY CORP	FY 2022	4.1003	1199.21	10.6942	68.0113	25.507	11.8461	1.0046	1.8333	8.7657	7.08942
4915 TT Equity	PRIMAX ELECTRONICS LTD	FY 2017	6.9128	1273.22	3.6217	51.3027	18.3821	5.494	-5.5772	1.6307	3.2151	7.1493
4915 TT Equity	PRIMAX ELECTRONICS LTD	FY 2018	3.8645	1410.14	2.9972	53.8779	15.8782	4.5143	6.7	1.1811	3.4965	7.25144
4915 TT Equity	PRIMAX ELECTRONICS LTD	FY 2019	2.5728	1776.8	3.4255	54.6726	17.8398	4.4334	24.4374	1.3035	5.1646	7.48257
4915 TT Equity	PRIMAX ELECTRONICS LTD	FY 2020	-13.9504	1683.89	3.3701	57.3484	14.9967	3.8212	-15.3859	1.1838	6.1586	7.42886
4915 TT Equity	PRIMAX ELECTRONICS LTD	FY 2021	-6.9606	1787.75	3.9255	60.6277	16.7371	4.7494	4.9954	1.2352	11.3187	7.48871
4915 TT Equity	PRIMAX ELECTRONICS LTD	FY 2022	0.5376	1538.04	4.221	62.6195	17.971	5.6702	10.5945	1.1923	6.0334	7.33827
4904 TT Equity	FAR EASTONE TELECOMM CO LTD	FY 2017	0.1333	4472.9	15.4408	55.4572	15.4253	8.1779	-2.4109	2.2791	21.9908	8.40579
4904 TT Equity	FAR EASTONE TELECOMM CO LTD	FY 2018	0.264	4143.25	14.282	57.4992	13.1138	7.2297	-5.9028	2.3849	23.2466	8.32924
4904 TT Equity	FAR EASTONE TELECOMM CO LTD	FY 2019	-0.1243	4485.4	14.2197	61.8348	12.2098	6.694	-3.1963	2.2311	32.3751	8.40858
4904 TT Equity	FAR EASTONE TELECOMM CO LTD	FY 2020	-1.2444	6173.18	13.8837	63.9674	12.1889	5.4319	-5.2046	1.7617	47.5367	8.72797
4904 TT Equity	FAR EASTONE TELECOMM CO LTD	FY 2021	-3.2269	6343.27	12.1438	64.2491	13.777	5.2289	7.3195	1.8281	40.6575	8.75515
4904 TT Equity	FAR EASTONE TELECOMM CO LTD	FY 2022	0.2747	5554.85	14.1709	65.084	14.9652	5.5498	4.4906	1.8873	38.8414	8.62243
4743 TT Equity	ONENESS BIOTECH CO LTD	FY 2017	-0.7955	84.9841	-5376.61	34.9261	-6.3801	-6.1235	-54.6379	1.6445	0.001	4.44246
4743 TT Equity	ONENESS BIOTECH CO LTD	FY 2018	-1.2419	76.301	-701.029	43.4665	-10.7541	-9.6951	628.875	2.3227	0.0035	4.33469
4743 TT Equity	ONENESS BIOTECH CO LTD	FY 2019	-0.2426	233.347	-2313.42	45.0055	-7.7115	-6.9179	-28.5373	1.5676	4.7081	5.45253
4743 TT Equity	ONENESS BIOTECH CO LTD	FY 2020	97.3657	547.597	-1618.01	52.5903	-2.4239	-2.1633	208.757	5.9812	1.9701	6.30554
4743 TT Equity	ONENESS BIOTECH CO LTD	FY 2021	3135.89	568.441	-1335.27	60.7082	-2.9172	-2.5923	58.0699	7.122	1.8042	6.3429
4743 TT Equity	ONENESS BIOTECH CO LTD	FY 2022	0.7059	507.009	-22.6593	59.3703	2.5143	2.2993	1520.24	6.2087	1.6909	6.22853
3714 TT Equity	ENNOSTAR INC	FY 2017	9.4263	2257.77	9.1298	68.0012	3.2784	2.4249	-1.0515	0.9495	6.3433	7.72213
3714 TT Equity	ENNOSTAR INC	FY 2018	4.2913	2049.75	-3.343	71.4314	-0.9057	-0.7033	-19.6442	0.653	4.6824	7.62547
3714 TT Equity	ENNOSTAR INC	FY 2019	1.9909	1963.51	-23.1303	73.564	-7.9384	-6.1807	-21.405	0.8183	8.3852	7.58249
3714 TT Equity	ENNOSTAR INC	FY 2020	1.4419	1976.54	-30.4987	64.4503	-19.5818	-14.1948	-8.9475	1.1135	12.1406	7.5891
3714 TT Equity	ENNOSTAR INC	FY 2021	8.0224	2778.39	5.7931	68.2326	4.8446	3.2901	150.655	1	13.1331	7.92963
3714 TT Equity	ENNOSTAR INC	FY 2022	0.7491	2376.94	-1.6123	70.3149	0.0713	0.0507	-20.7181	0.7157	10.8501	7.77357
3702 TT Equity	WPG HOLDINGS LTD	FY 2017	-0.7478	6022.03	1.8905	50.1056	14.426	4.0863	-0.8211	1.1141	36.444	8.70318
3702 TT Equity	WPG HOLDINGS LTD	FY 2018	0.7989	6405.54	1.9402	52.54	14.0955	3.9826	2.3695	1.0392	38.7999	8.76492
3702 TT Equity	WPG HOLDINGS LTD	FY 2019	0.6524	7701.07	1.8409	52.1577	11.1428	3.0269	-3.2151	1.0181	38.4084	8.94912
3702 TT Equity	WPG HOLDINGS LTD	FY 2020	1.8222	8328.37	1.6478	55.0951	12.8192	3.499	15.596	1.0366	38.8035	9.02742
3702 TT Equity	WPG HOLDINGS LTD	FY 2021	-1.472	10397.4	1.7729	60.4165	16.8301	4.4074	27.6588	1.0692	42.7114	9.24931
3702 TT Equity	WPG HOLDINGS LTD	FY 2022	0.7568	10290.3	1.8962	59.0283	13.7159	3.4812	-0.429	1.0054	42.0688	9.23895
3665 TT Equity	BIZLINK HOLDING INC	FY 2017	4.8475	464.289	9.9475	48.2949	18.261	9.9503	69.4082	2.7852	11.7766	6.14051
3665 TT Equity	BIZLINK HOLDING INC	FY 2018	2.8682	579.46	8.362	51.3832	16.7748	8.837	37.1377	1.989	19.5572	6.3621
3665 TT Equity	BIZLINK HOLDING INC	FY 2019	0.6638	802.819	10.4366	53.9483	17.3851	8.8336	7.9456	1.7173	28.7341	6.68813
3665 TT Equity	BIZLINK HOLDING INC	FY 2020	2.5306	808.614	10.8486	56.0608	14.371	7.8251	-2.4007	1.8168	19.0121	6.69532
3665 TT Equity	BIZLINK HOLDING INC	FY 2021	1.1828	924.062	9.3067	61.9757	14.3582	8.433	26.74	1.8115	15.3492	6.82878
3665 TT Equity	BIZLINK HOLDING INC	FY 2022	0.4889	1747.67	10.3176	60.5774	20.4117	9.6833	88.1966	1.2703	35.4469	7.46604
3653 TT Equity	JENTECH PRECISION INDUSTRIAL	FY 2017	3.455	187.615	10.5798	30.5603	5.3749	4.3463	8.143	1.4953	5.2813	5.23439
3653 TT Equity	JENTECH PRECISION INDUSTRIAL	FY 2018	1.0716	222.88	10.8114	32.8136	10.6826	7.9701	27.8347	1.5351	10.4584	5.40663
3653 TT Equity	JENTECH PRECISION INDUSTRIAL	FY 2019	5.1772	246.233	17.5359	33.397	14.4194	11.0036	17.2285	4.0498	1.0696	5.50628
3653 TT Equity	JENTECH PRECISION INDUSTRIAL	FY 2020	-40.2823	406.42	16.3454	31.1437	16.1609	10.65	24.7239	3.0576	20.8442	6.00739
3653 TT Equity	JENTECH PRECISION INDUSTRIAL	FY 2021	-10.5697	488.569	19.4295	33.397	17.672	9.5928	28.5684	4.1641	23.0681	6.19148
3653 TT Equity	JENTECH PRECISION INDUSTRIAL	FY 2022	1.3644	513.416	25.2168	33.8698	31.5015	17.8462	36.7082	3.6264	14.1651	6.24109
3529 TT Equity	EMEMORY TECHNOLOGY INC	FY 2017	0.364	80.9286	43.8172	42.2493	30.0159	26.0323	13.1884	13.617	0	4.39357
3529 TT Equity	EMEMORY TECHNOLOGY INC	FY 2018	1.2173	68.746	45.5623	45.1866	32.2798	27.2174	7.3238	9.4181	0	4.23042
3529 TT Equity	EMEMORY TECHNOLOGY INC	FY 2019	1.8604	67.9792	44.0628	45.247	31.5566	26.2029	-4.4992	13.1841	0.362	4.2192
3529 TT Equity	EMEMORY TECHNOLOGY INC	FY 2020	4.9791	88.1887	46.2998	50.0553	38.288	31.3906	25.9962	18.0841	0.1378	4.47948
3529 TT Equity	EMEMORY TECHNOLOGY INC	FY 2021	-817.551	115.173	53.6762	51.7855	49.2506	38.8766	33.0493	51.4515	0.2749	4.74644
3529 TT Equity	EMEMORY TECHNOLOGY INC	FY 2022	5.09	126.85	57.6184	55.1655	58.2381	45.4993	36.0808	25.7696	0.142	4.84301
3481 TT Equity	INNOLUX CORP	FY 2017	-0.1463	13982.9	14.2849	67.4681	15.1035	9.418	14.6592	0.6603	6.8069	9.54559
3481 TT Equity	INNOLUX CORP	FY 2018	1.1027	13457.9	1.7307	71.361	0.856	0.5377	-15.1282	0.6158	12.4628	9.50732
3481 TT Equity	INNOLUX CORP	FY 2019	0.3057	12362.2	-7.9112	71.5522	-7.1646	-4.4629	-9.8093	0.5879	11.13	9.42239
3481 TT Equity	INNOLUX CORP	FY 2020	19.2685	13510.4	0.6713	67.4781	0.7007	0.4367	7.1198	0.7499	13.2314	9.51121
3481 TT Equity	INNOLUX CORP	FY 2021	7.5165	16893.8	17.9141	67.9509	21.3318	13.5842	29.7008	0.7917	10.5652	9.7347
3481 TT Equity	INNOLUX CORP	FY 2022	1.7099	12487.5	-14.1541	67.0355	-10.0536	-6.5762	-36.0952	0.6146	10.5756	9.43249
3443 TT Equity	GLOBAL UNICHIP CORP	FY 2017	18.2612	279.601	7.6528	47.3494	22.146	11.5436	30.894	4.6316	0	5.63337
3443 TT Equity	GLOBAL UNICHIP CORP	FY 2018	7.5081	264.939	8.1455	47.7216	23.4907	12.0472	10.6837	3.8659	0	5.5795
3443 TT Equity	GLOBAL UNICHIP CORP	FY 2019	1.1032	278.851	6.51	48.2547	14.5979	7.7017	-20.4292	4.3551	3.0043	5.63068
3443 TT Equity	GLOBAL UNICHIP CORP	FY 2020	6.2989	346.9	7.1037	48.2547	19.3184	9.3993	26.698	5.2011	2.4943	5.84904
3443 TT Equity	GLOBAL UNICHIP CORP	FY 2021	-4.9452	536.881	11.0796	53.5761	29.9508	11.8695	11.3378	5.9313	1.8255	6.28578
3443 TT Equity	GLOBAL UNICHIP CORP	FY 2022	1.383	689.474	17.0507	54.0992	55.6934	20.5877	59.1197	4.6739	1.3394	6.53593
3406 TT Equity	GENIUS ELECTRONIC OPTICAL CO	FY 2017	5.5296	417.969	19.222	26.8383	15.3797	8.8955	13.9032	2.5763	25.8052	6.03541
3406 TT Equity	GENIUS ELECTRONIC OPTICAL CO	FY 2018	5.3291	411.091	15.6671	26.8383	12.2817	7.4899	-1.1683	1.8457	21.6488	6.01882
3406 TT Equity	GENIUS ELECTRONIC OPTICAL CO	FY 2019	7.0612	703.327	28.0323	27.0295	23.5263	15.005	52.204	3.4487	16.9355	6.55582
3406 TT Equity	GENIUS ELECTRONIC OPTICAL CO	FY 2020	-46.9946	931.466	28.6678	30.4094	20.8335	12.9463	31.9974	2.8163	19.4177	6.83676
3406 TT Equity	GENIUS ELECTRONIC OPTICAL CO	FY 2021	1.5622	1100.78	18.0186	33.5982	13.9657	8.1108	5.2597	3.8144	24.4233	7.00377
3406 TT Equity	GENIUS ELECTRONIC OPTICAL CO	FY 2022	0.6755	1242.35	20.3425	36.103	17.782	9.5383	14.8111	1.4744	25.4943	7.12476
3231 TT Equity	WISTRON CORP	FY 2017	-2.5364	11009.9	0.7073	64.1485	5.8706	1.2752	26.6966	0.9962	28.0038	9.30655
3231 TT Equity	WISTRON CORP	FY 2018	0.7655	11078.9	1.2103	65.6071	7.3222	1.4746	6.3936	0.9554	23.9679	9.3128
3231 TT Equity	WISTRON CORP	FY 2019	1.9333	11506.7	1.5143	67.8604	9.5185	1.9906	-1.2682	1.0191	22.403	9.35068
3231 TT Equity	WISTRON CORP	FY 2020	-7.3025	15263.8	1.7125	69.6711	11.9324	2.2463	-3.7851	1.0342	30.3533	9.63324
3231 TT Equity	WISTRON CORP	FY 2021	4.0295	17969.9	1.8994	70.6368	14.0057	2.2606	2.0202	1.0101	35.8875	9.79645
3231 TT Equity	WISTRON CORP	FY 2022	0.0832	14087.5	2.7901	72.4977	12.8084	2.4	14.214	0.9707	33.5711	9.55304
3189 TT Equity	KINSUS INTERCONNECT TECH	FY 2017	-1.9552	1424.97	1.7874	58.6862	1.7292	1.1772	-3.5812	0.9095	13.2485	7.26191
3189 TT Equity	KINSUS INTERCONNECT TECH	FY 2018	0.135	1392.58	3.3364	55.7791	1.2531	0.8233	6.2342	0.8093	16.0322	7.23891
3189 TT Equity	KINSUS INTERCONNECT TECH	FY 2019	1.1621	1394.25	-7.391	58.6862	-7.5927	-4.8035	-5.9024	0.9472	17.6291	7.24011
3189 TT Equity	KINSUS INTERCONNECT TECH	FY 2020	9.3461	1522.89	4.9471	63.0017	2.1153	1.2828	21.3686	1.2525	14.9648	7.32836
3189 TT Equity	KINSUS INTERCONNECT TECH	FY 2021	-24.2425	2109.78	16.3658	65.929	14.0996	7.6287	23.0196	2.3013	19.4705	7.65434
3189 TT Equity	KINSUS INTERCONNECT TECH	FY 2022	4.5274	2363.6	23.9357	59.3602	22.0119	10.65	24.8678	1.1789	17.6776	7.76794
3105 TT Equity	WIN SEMICONDUCTORS CORP	FY 2017	6.7928	1248.02	26.7426	50.7092	17.4286	11.8673	25.4222	3.5399	16.8997	7.12931
3105 TT Equity	WIN SEMICONDUCTORS CORP	FY 2018	6.1439	1158.51	18.5165	58.304	12.265	8.6207	1.3131	1.6946	16.364	7.05489
3105 TT Equity	WIN SEMICONDUCTORS CORP	FY 2019	5.0162	1408.38	26.0016	60.1147	16.2596	11.5341	23.4942	3.2555	14.6167	7.2502
3105 TT Equity	WIN SEMICONDUCTORS CORP	FY 2020	-16.5844	1947.12	30.4631	61.9555	20.4871	13.4852	19.4992	3.0592	22.1535	7.57411
3105 TT Equity	WIN SEMICONDUCTORS CORP	FY 2021	64.3286	2706.3	24.532	67.458	15.8079	8.4184	2.4903	2.6535	40.6396	7.90334
3105 TT Equity	WIN SEMICONDUCTORS CORP	FY 2022	1.2304	2249.54	8.0924	67.9308	5.2798	2.5026	-29.9745	1.355	42.3841	7.71848
3042 TT Equity	TXC CORP	FY 2017	-0.703	451.744	9.1334	58.7667	10.218	6.8165	-8.8777	1.238	14.8033	6.11312
3042 TT Equity	TXC CORP	FY 2018	0.7427	410.407	6.5385	59.6218	7.2101	4.9633	-7.1204	1.1023	13.1517	6.01715
3042 TT Equity	TXC CORP	FY 2019	1.8814	446.952	7.4978	59.3099	7.7001	5.1814	3.368	1.4453	14.3395	6.10245
3042 TT Equity	TXC CORP	FY 2020	4.059	590.934	14.6416	59.7324	15.5757	9.538	31.0453	1.8159	18.0103	6.38171
3042 TT Equity	TXC CORP	FY 2021	4.9215	751.726	22.7346	59.149	27.812	16.6661	37.9825	1.9575	18.1954	6.62237
3042 TT Equity	TXC CORP	FY 2022	1.3008	645.989	21.1973	60.3762	22.2369	13.8017	-13.6122	1.6621	20.7387	6.47078
3035 TT Equity	FARADAY TECHNOLOGY CORP	FY 2017	10.8917	233.783	5.8903	31.4254	16.0842	12.6426	1.5692	2.2775	0.0014	5.45439
3035 TT Equity	FARADAY TECHNOLOGY CORP	FY 2018	3.733	222.645	5.7702	31.4254	5.0981	3.8285	-8.1973	1.839	0.0001	5.40558
3035 TT Equity	FARADAY TECHNOLOGY CORP	FY 2019	1.7481	257.498	7.5061	41.6155	6.9575	4.7928	8.19	2.1412	3.4451	5.55101
3035 TT Equity	FARADAY TECHNOLOGY CORP	FY 2020	-8.2395	291.847	2.7134	48.1742	4.6696	3.3764	3.5609	1.7754	2.9566	5.67623
3035 TT Equity	FARADAY TECHNOLOGY CORP	FY 2021	-73.1333	434.939	17.341	53.6264	16.3568	11.4247	47.1292	5.2839	1.819	6.07521
3035 TT Equity	FARADAY TECHNOLOGY CORP	FY 2022	7.5996	439.727	22.3603	58.646	29.8628	19.2146	61.5934	2.9847	2.9193	6.08615
3034 TT Equity	NOVATEK MICROELECTRONICS COR	FY 2017	2.5358	1377.71	12.2259	52.0571	17.774	12.1914	3.1167	1.9907	5.7517	7.22818
3034 TT Equity	NOVATEK MICROELECTRONICS COR	FY 2018	-0.1408	1570.49	13.8877	52.3388	21.7045	14.3699	16.4851	2.1669	4.5367	7.35914
3034 TT Equity	NOVATEK MICROELECTRONICS COR	FY 2019	0.9675	1567.16	15.3131	56.1412	25.0092	16.699	17.3952	3.1373	0.5747	7.35702
3034 TT Equity	NOVATEK MICROELECTRONICS COR	FY 2020	4.5551	2068.08	18.4823	58.0927	32.3665	22.5142	24.2079	4.1772	0.4596	7.63438
3034 TT Equity	NOVATEK MICROELECTRONICS COR	FY 2021	5.9794	4357.63	35.2919	60.6076	70.4121	43.4996	69.301	3.1356	0.2052	8.37968
3034 TT Equity	NOVATEK MICROELECTRONICS COR	FY 2022	1.7171	3271.93	29.7652	64.6514	41.1251	25.2958	-18.7705	2.2573	0.2068	8.09314
3023 TT Equity	SINBON ELECTRONICS CO LTD	FY 2017	1.1371	421.972	10.6661	38.0344	20.7571	10.3928	1.049	2.0678	17.4796	6.04494
3023 TT Equity	SINBON ELECTRONICS CO LTD	FY 2018	1.115	463.981	10.4293	47.0979	22.3346	10.5795	19.782	1.8497	17.1095	6.13984
3023 TT Equity	SINBON ELECTRONICS CO LTD	FY 2019	1.6075	574.537	10.5822	47.1582	24.3933	10.9506	14.3233	2.2404	18.1397	6.35356
3023 TT Equity	SINBON ELECTRONICS CO LTD	FY 2020	6.7644	842.993	12.1536	52.369	25.358	10.3449	21.8681	2.7365	23.1999	6.73696
3023 TT Equity	SINBON ELECTRONICS CO LTD	FY 2021	9.9934	981.019	10.9196	58.2839	23.8975	9.1734	17.1265	3.0598	20.2647	6.88859
3023 TT Equity	SINBON ELECTRONICS CO LTD	FY 2022	0.8314	1073.13	10.8797	61.9455	25.0578	9.5817	19.757	2.5898	16.8868	6.97834
3005 TT Equity	GETAC HOLDINGS CORP	FY 2017	-5.1558	869.023	11.3204	52.2684	13.9854	7.4177	8.772	1.4449	8.886	6.76737
3005 TT Equity	GETAC HOLDINGS CORP	FY 2018	1.0459	920.141	10.7404	53.214	15.6155	8.2024	11.2484	1.3028	7.9527	6.82453
3005 TT Equity	GETAC HOLDINGS CORP	FY 2019	0.8148	1023.29	11.0408	63.726	14.3235	7.2457	9.1483	1.4002	10.3367	6.93078
3005 TT Equity	GETAC HOLDINGS CORP	FY 2020	-1.4824	1205.06	11.1926	64.8023	16.508	7.9955	3.2829	1.3713	9.2435	7.09428
3005 TT Equity	GETAC HOLDINGS CORP	FY 2021	-0.7981	1295.24	8.6831	66.4822	24.799	12.2635	8.0696	1.4204	7.2716	7.16645
3005 TT Equity	GETAC HOLDINGS CORP	FY 2022	0.7951	1225.47	9.5277	69.4095	13.4915	6.9798	7.9511	1.1816	7.71	7.11108
2923 TT Equity	SINO HORIZON HOLDINGS LTD	FY 2017	-0.5541	3913.45	70.4951	48.3855	0.289	0.1285	-50.329	0.8339	32.3974	8.27218
2923 TT Equity	SINO HORIZON HOLDINGS LTD	FY 2018	-0.1858	3888.68	60.2241	50.8098	3.2228	1.3876	87.1705	0.859	33.2309	8.26583
2923 TT Equity	SINO HORIZON HOLDINGS LTD	FY 2019	1.1709	4130.5	-11.3162	49.4819	15.6739	6.7684	-17.1968	0.938	38.2643	8.32615
2923 TT Equity	SINO HORIZON HOLDINGS LTD	FY 2020	-5.9632	4146.91	24.582	53.0228	2.1642	0.981	133.91	0.9758	41.8112	8.33012
2923 TT Equity	SINO HORIZON HOLDINGS LTD	FY 2021	3.4303	4013.65	37.9981	57.9821	2.1952	1.0291	-64.2085	0.972	35.9801	8.29746
2923 TT Equity	SINO HORIZON HOLDINGS LTD	FY 2022	0.5364	3648.78	37.2544	55.2057	1.1519	0.5312	91.9887	0.8858	36.4108	8.20215
2912 TT Equity	PRESIDENT CHAIN STORE CORP	FY 2017	1.5627	4714.73	4.7131	60.8088	78.2958	26.3976	2.6806	2.7489	3.332	8.45845
2912 TT Equity	PRESIDENT CHAIN STORE CORP	FY 2018	0.7571	4171.95	5.2411	60.9295	23.7727	7.6288	10.7428	3.2559	8.0561	8.33614
2912 TT Equity	PRESIDENT CHAIN STORE CORP	FY 2019	-0.177	6523.64	5.0964	63.3236	29.5009	6.5317	4.5617	2.434	39.3517	8.78319
2912 TT Equity	PRESIDENT CHAIN STORE CORP	FY 2020	-1.3455	7456.89	4.6983	66.5728	28.3437	5.0606	0.9514	2.1506	42.3283	8.91689
2912 TT Equity	PRESIDENT CHAIN STORE CORP	FY 2021	-2.0858	7751.1	4.0611	71.6326	25.2528	4.18	1.6405	2.1663	41.7984	8.95559
2912 TT Equity	PRESIDENT CHAIN STORE CORP	FY 2022	0.2627	7588.99	4.2488	68.3332	26.2854	4.1462	10.5424	2.0562	43.3517	8.93445
2903 TT Equity	FAR EASTERN DEPARTMENT STORE	FY 2017	1.0365	3562.93	7.4981	49.0393	5.3306	1.4497	-5.3556	0.9256	31.5575	8.17834
2903 TT Equity	FAR EASTERN DEPARTMENT STORE	FY 2018	0.0185	3389.52	10.6704	46.2831	4.5048	1.2586	-4.6747	0.9286	30.393	8.12844
2903 TT Equity	FAR EASTERN DEPARTMENT STORE	FY 2019	1.8238	4363.31	11.9766	43.4463	5.9085	1.5213	-3.4312	1.0453	45.6546	8.38099
2903 TT Equity	FAR EASTERN DEPARTMENT STORE	FY 2020	-14.8247	4571.22	10.9552	49.3109	6.2569	1.4978	-1.6047	1.0204	43.6291	8.42753
2903 TT Equity	FAR EASTERN DEPARTMENT STORE	FY 2021	1.4145	4723.83	10.2883	50.2766	3.8819	0.9324	-5.3086	0.9936	42.5375	8.46038
2903 TT Equity	FAR EASTERN DEPARTMENT STORE	FY 2022	0.0084	4130.91	12.3979	45.5789	6.1679	1.4982	1.5731	0.9901	39.2678	8.32625
2633 TT Equity	TAIWAN HIGH SPEED RAIL CORP	FY 2017	-3.1639	14832.3	40.8771	57.0969	8.6071	1.185	6.9541	1.1574	68.6465	9.60456
2633 TT Equity	TAIWAN HIGH SPEED RAIL CORP	FY 2018	0.3576	14148.5	42.1556	63.5349	16.1538	2.4502	4.5585	1.2368	65.633	9.55736
2633 TT Equity	TAIWAN HIGH SPEED RAIL CORP	FY 2019	0.0553	14812.6	43.1763	64.6112	11.3987	1.8278	4.6073	1.3274	64.2704	9.60323
2633 TT Equity	TAIWAN HIGH SPEED RAIL CORP	FY 2020	-8.4073	15219.2	30.1674	65.8183	8.2784	1.3423	-17.6187	1.2534	64.7461	9.63031
2633 TT Equity	TAIWAN HIGH SPEED RAIL CORP	FY 2021	-1.3267	15462.4	10.9762	71.0492	5.2384	0.8442	-22.7643	1.2309	66.7535	9.64617
2633 TT Equity	TAIWAN HIGH SPEED RAIL CORP	FY 2022	0.1316	13034.2	26.7157	68.806	5.5814	0.91	22.8443	1.236	66.7748	9.47533
2618 TT Equity	EVA AIRWAYS CORP	FY 2017	2.9941	7691.77	5.316	58.8975	10.3328	2.5802	13.0509	1.0357	43.0255	8.94791
2618 TT Equity	EVA AIRWAYS CORP	FY 2018	0.5294	7880.09	4.9409	66.2207	10.7786	2.792	9.9935	1.0234	40.6251	8.9721
2618 TT Equity	EVA AIRWAYS CORP	FY 2019	-0.2989	11910.4	5.2091	69.0574	5.9072	1.3332	0.7604	0.9873	29.5083	9.38517
2618 TT Equity	EVA AIRWAYS CORP	FY 2020	2.1432	11730.9	-0.9288	72.88	-4.7331	-0.9803	-50.8765	0.9788	36.359	9.36998
2618 TT Equity	EVA AIRWAYS CORP	FY 2021	-21.9065	11755.2	9.9717	71.9143	8.4478	2.0182	16.6466	1.1823	34.2167	9.37205
2618 TT Equity	EVA AIRWAYS CORP	FY 2022	2.2472	10398	7.0965	71.9847	8.17	2.1994	32.9214	1.1968	25.2892	9.24937
2615 TT Equity	WAN HAI LINES LTD	FY 2017	2.9823	2578.91	5.17	49.5926	7.4679	3.3263	5.96	1.1142	36.798	7.85512
2615 TT Equity	WAN HAI LINES LTD	FY 2018	1.3171	2516.9	1.481	53.9282	3.2615	1.4561	9.8882	1.0104	34.2314	7.83078
2615 TT Equity	WAN HAI LINES LTD	FY 2019	1.0215	2928.83	3.9085	55.7288	10.1111	4.3412	9.2432	1.0563	36.8353	7.98236
2615 TT Equity	WAN HAI LINES LTD	FY 2020	38.6593	3865.51	15.6102	59.2496	28.2901	11.5361	12.2397	1.6763	40.1595	8.25985
2615 TT Equity	WAN HAI LINES LTD	FY 2021	-22.0282	9311.3	56.1012	65.6473	109.836	56.4286	178.462	2.3198	23.9127	9.13898
2615 TT Equity	WAN HAI LINES LTD	FY 2022	6.7776	11881	45.5385	62.9514	50.3258	29.889	13.5732	0.9977	20.448	9.3827
2610 TT Equity	CHINA AIRLINES LTD	FY 2017	4.5315	7614	5.6534	49.7535	3.9148	0.9805	10.6626	1.0296	49.9553	8.93774
2610 TT Equity	CHINA AIRLINES LTD	FY 2018	1.2245	7518.84	2.3562	49.7535	3.1381	0.7852	9.3452	1.0109	47.7767	8.92517
2610 TT Equity	CHINA AIRLINES LTD	FY 2019	-0.2053	9797.33	1.5826	49.9749	-2.1117	-0.4587	-1.3282	0.9745	40.348	9.18987
2610 TT Equity	CHINA AIRLINES LTD	FY 2020	11.9517	10115.8	1.8954	49.7435	0.2454	0.0485	-31.5794	1.0272	49.4846	9.22186
2610 TT Equity	CHINA AIRLINES LTD	FY 2021	-17.3974	10649.7	10.7807	51.4133	14.2548	3.2405	20.4692	1.3039	42.5036	9.27329
2610 TT Equity	CHINA AIRLINES LTD	FY 2022	3.0542	9580.61	1.7149	57.3886	3.9703	0.9707	8.5573	1.1502	36.5599	9.1675
2609 TT Equity	YANG MING MARINE TRANSPORT	FY 2017	5.2776	4478.63	0.5911	40.5694	1.5336	0.2386	13.5855	1.0051	60.5524	8.40707
2609 TT Equity	YANG MING MARINE TRANSPORT	FY 2018	1.3482	4573.09	-3.9951	40.5694	-28.7428	-4.8312	8.2051	1.0044	63.7245	8.42794
2609 TT Equity	YANG MING MARINE TRANSPORT	FY 2019	0.2509	6385.67	-0.6802	40.9114	-23.7519	-2.6044	5.181	1.012	51.9293	8.76181
2609 TT Equity	YANG MING MARINE TRANSPORT	FY 2020	72.3822	6940.13	12.864	41.2534	45.9402	6.2061	1.4046	1.2922	42.4693	8.84508
2609 TT Equity	YANG MING MARINE TRANSPORT	FY 2021	2.3014	13890.9	60.9506	41.6055	122.708	57.049	120.581	1.4913	10.3268	9.53899
2609 TT Equity	YANG MING MARINE TRANSPORT	FY 2022	6.6693	16535.9	58.712	43.6978	62.6347	40.4659	12.6503	0.7752	9.5961	9.71329
2607 TT Equity	EVERGREEN INTERNATIONAL STOR	FY 2017	2.0921	1115.39	11.3849	33.5178	4.0852	2.6404	1.0962	0.8051	20.5397	7.01696
2607 TT Equity	EVERGREEN INTERNATIONAL STOR	FY 2018	0.7616	1085.31	12.5826	33.5178	3.9321	2.6054	2.4944	0.7597	19.3556	6.98962
2607 TT Equity	EVERGREEN INTERNATIONAL STOR	FY 2019	0.4268	1170.53	11.8671	33.5178	3.7201	2.4569	-0.1518	0.7898	21.8855	7.06521
2607 TT Equity	EVERGREEN INTERNATIONAL STOR	FY 2020	8.6681	1248.37	10.694	33.5178	2.9646	1.9468	-9.8865	0.9504	20.3108	7.1296
2607 TT Equity	EVERGREEN INTERNATIONAL STOR	FY 2021	0.6449	1510.63	10.8047	53.1737	4.1753	2.7695	27.4725	1.0867	20.5293	7.32028
2607 TT Equity	EVERGREEN INTERNATIONAL STOR	FY 2022	1.1039	1368.3	18.2051	53.6968	12.3316	8.4109	98.0463	1.0028	16.1029	7.22132
2606 TT Equity	U-MING MARINE TRANSPORT CORP	FY 2017	4.9257	1816.58	5.4229	37.803	4.3091	1.7848	30.4405	1.1671	55.6184	7.50471
2606 TT Equity	U-MING MARINE TRANSPORT CORP	FY 2018	1.9827	2065.1	11.568	36.9379	7.0318	2.8502	35.5462	1.0257	55.9537	7.63294
2606 TT Equity	U-MING MARINE TRANSPORT CORP	FY 2019	0.5532	2081.47	14.4591	44.4623	6.1814	2.585	-12.6293	1.0249	53.3972	7.64083
2606 TT Equity	U-MING MARINE TRANSPORT CORP	FY 2020	2.1914	2158.56	5.9871	46.7458	3.5123	1.4295	-15.5002	1.132	58.555	7.67719
2606 TT Equity	U-MING MARINE TRANSPORT CORP	FY 2021	-9.4672	2250.46	27.2338	46.9671	19.9558	7.9605	64.7095	1.4044	55.2515	7.71889
2606 TT Equity	U-MING MARINE TRANSPORT CORP	FY 2022	1.6836	2487.03	30.6218	47.5405	15.041	6.3506	1.1273	1.1094	54.4155	7.81884
2603 TT Equity	EVERGREEN MARINE CORP LTD	FY 2017	6.0757	6743.74	3.1992	50.7695	12.2483	3.5939	20.9814	1.011	50.5891	8.81637
2603 TT Equity	EVERGREEN MARINE CORP LTD	FY 2018	2.4044	7482.09	0.5473	54.2501	0.4513	0.137	12.3879	0.9426	52.8358	8.92027
2603 TT Equity	EVERGREEN MARINE CORP LTD	FY 2019	0.8801	10250.3	2.4441	54.3607	0.1644	0.042	12.617	0.9662	57.9736	9.23506
2603 TT Equity	EVERGREEN MARINE CORP LTD	FY 2020	50.3578	11896.5	16.7415	54.3607	29.6541	7.6043	8.6514	1.3144	51.2612	9.384
2603 TT Equity	EVERGREEN MARINE CORP LTD	FY 2021	-1.1501	22079.4	58.2056	54.9442	113.528	50.5719	136.339	1.6991	23.403	10.0024
2603 TT Equity	EVERGREEN MARINE CORP LTD	FY 2022	5.6457	28881	59.751	56.0708	76.0412	44.6036	28.1723	0.7665	14.9762	10.2709
253450 KS Equity	STUDIO DRAGON CORP	FY 2017	#N/A	430.462	11.7088	27.8443	9.4522	6.799	85.6877	4.1646	2.1748	6.06486
253450 KS Equity	STUDIO DRAGON CORP	FY 2018	#N/A	460.144	10.5878	28.639	9.3106	7.3745	32.3645	5.2755	0	6.13154
253450 KS Equity	STUDIO DRAGON CORP	FY 2019	-2.144	503.526	6.1882	28.639	6.3678	4.8311	23.4597	4.1721	0	6.22163
253450 KS Equity	STUDIO DRAGON CORP	FY 2020	1.0593	695.536	9.3426	34.3627	5.7087	4.4246	12.177	3.8642	0	6.54468
253450 KS Equity	STUDIO DRAGON CORP	FY 2021	0.7191	742.887	10.7935	34.3627	6.0376	4.7581	-7.3452	3.316	0	6.61054
253450 KS Equity	STUDIO DRAGON CORP	FY 2022	0.0288	868.213	9.3481	35.4089	7.5195	5.1213	43.282	2.7643	15.5868	6.76644
2504 TT Equity	GOLDSUN BUILDING MATERIALS C	FY 2017	6.6804	1169.78	0.0187	34.8556	15.1037	6.3993	-36.8683	0.8217	26.0329	7.06457
2504 TT Equity	GOLDSUN BUILDING MATERIALS C	FY 2018	2.114	1166.66	2.4134	36.4048	2.6291	1.4623	13.5923	0.7778	27.9434	7.0619
2504 TT Equity	GOLDSUN BUILDING MATERIALS C	FY 2019	2.4972	1238.51	1.9165	38.7184	5.5267	3.0284	1.9322	0.9867	30.6602	7.12166
2504 TT Equity	GOLDSUN BUILDING MATERIALS C	FY 2020	-3.6764	1236.17	12.3084	40.1569	12.1868	6.8909	-0.6697	1.2656	20.0465	7.11977
2504 TT Equity	GOLDSUN BUILDING MATERIALS C	FY 2021	7.6548	1292.21	14.8814	48.8784	13.6999	8.0831	15.4886	1.3612	17.4	7.16411
2504 TT Equity	GOLDSUN BUILDING MATERIALS C	FY 2022	0.7252	1267.53	15.7409	53.9785	18.507	11.0618	-2.3985	1.1656	22.1146	7.14482
2498 TT Equity	HTC CORP	FY 2017	-0.1476	2244.28	-28.0515	61.3419	-39.5608	-19.9202	-20.5234	1.3951	0	7.71614
2498 TT Equity	HTC CORP	FY 2018	1.4693	2212.19	-58.8174	62.378	30.6049	17.9725	-61.7825	0.7604	0.0008	7.70174
2498 TT Equity	HTC CORP	FY 2019	1.7253	1763.06	-98.3554	65.255	-23.3886	-15.5391	-57.815	0.9361	0.6233	7.47481
2498 TT Equity	HTC CORP	FY 2020	-5.3859	1604.13	-110.088	64.2692	-18.3792	-12.1674	-42.0297	0.8953	2.33	7.38033
2498 TT Equity	HTC CORP	FY 2021	-37.4514	1596.62	-78.3593	67.9911	-10.7611	-6.8865	-9.5153	1.9663	10.8452	7.37565
2498 TT Equity	HTC CORP	FY 2022	3.9671	1511.23	-99.5465	67.9006	-12.9278	-7.5294	-16.0748	1.4445	20.6539	7.32068
2492 TT Equity	WALSIN TECHNOLOGY CORP	FY 2017	10.7138	1181.38	15.2127	51.7352	16.5841	8.1713	17.0611	1.9618	23.7688	7.07444
2492 TT Equity	WALSIN TECHNOLOGY CORP	FY 2018	4.3948	2073.59	52.7716	50.9808	76.1546	40.0015	120.628	1.6256	13.6734	7.63704
2492 TT Equity	WALSIN TECHNOLOGY CORP	FY 2019	0.4304	2011.03	25.5315	52.0068	19.4062	10.757	-36.8988	2.3641	23.2581	7.6064
2492 TT Equity	WALSIN TECHNOLOGY CORP	FY 2020	-11.5936	2921.64	22.2295	56.3726	18.3086	9.3259	18.1358	1.8937	26.8084	7.9799
2492 TT Equity	WALSIN TECHNOLOGY CORP	FY 2021	5.6001	3403.2	19.9474	57.2779	19.111	9.0002	18.2854	1.3883	25.6311	8.13247
2492 TT Equity	WALSIN TECHNOLOGY CORP	FY 2022	0.5561	2985.08	5.8388	59.9638	3.723	1.7757	-16.1761	0.9348	29.2441	8.00138
2458 TT Equity	ELAN MICROELECTRONICS CORP	FY 2017	5.341	341.865	17.9893	56.3122	15.0649	11.1425	14.3977	2.1671	2.3682	5.83442
2458 TT Equity	ELAN MICROELECTRONICS CORP	FY 2018	0.9334	320.281	20.0002	57.5495	22.3058	15.6381	15.3009	2.5596	2.4812	5.7692
2458 TT Equity	ELAN MICROELECTRONICS CORP	FY 2019	0.3474	376.012	21.9375	61.9958	34.929	23.722	9.6707	2.6814	4.1171	5.92962
2458 TT Equity	ELAN MICROELECTRONICS CORP	FY 2020	6.6545	514.423	27.929	61.9958	38.8265	25.2601	59.1455	3.0659	1.7461	6.24305
2458 TT Equity	ELAN MICROELECTRONICS CORP	FY 2021	5.109	611.874	30.9103	64.0177	51.5565	32.515	21.3798	3.2227	4.2719	6.41653
2458 TT Equity	ELAN MICROELECTRONICS CORP	FY 2022	1.5041	433.61	21.3688	64.41	21.9193	14.2223	-28.9038	2.1696	6.137	6.07215
2454 TT Equity	MEDIATEK INC	FY 2017	4.7071	13319.2	4.1219	55.7892	9.6445	6.3542	-13.5368	1.5133	16.37	9.49696
2454 TT Equity	MEDIATEK INC	FY 2018	1.969	13161.1	6.7977	61.2413	7.7936	5.2031	-0.0667	1.2247	13.0913	9.48502
2454 TT Equity	MEDIATEK INC	FY 2019	3.2708	15335.6	9.1655	62.5792	7.8651	5.3469	3.4296	1.8476	13.3639	9.63793
2454 TT Equity	MEDIATEK INC	FY 2020	-3.739	19004.3	13.416	63.726	11.9538	8.2443	30.8357	2.5173	5.2087	9.85242
2454 TT Equity	MEDIATEK INC	FY 2021	3.3844	23880.8	21.8964	63.726	27.7219	18.6513	53.1649	3.2112	8.9699	10.0808
2454 TT Equity	MEDIATEK INC	FY 2022	2.0558	19798.2	23.103	63.1928	27.0927	18.6155	11.2241	1.9117	2.576	9.89335
2412 TT Equity	CHUNGHWA TELECOM CO LTD	FY 2017	0.7769	15205.2	20.5275	63.5449	10.6564	8.6554	-1.0771	2.0139	0.3702	9.62939
2412 TT Equity	CHUNGHWA TELECOM CO LTD	FY 2018	0.2844	15266.2	20.2539	62.2171	9.5763	7.7313	-5.288	2.0701	0.3638	9.6334
2412 TT Equity	CHUNGHWA TELECOM CO LTD	FY 2019	-0.1121	15962.6	19.5865	63.6656	8.7126	6.9414	-3.6955	1.9995	2.3977	9.67801
2412 TT Equity	CHUNGHWA TELECOM CO LTD	FY 2020	1.2687	18024.4	20.4046	66.0497	8.8606	6.791	0.0429	1.9235	7.5523	9.79948
2412 TT Equity	CHUNGHWA TELECOM CO LTD	FY 2021	-0.5773	18539.8	21.3466	67.619	9.4428	7.0143	1.3819	2.0221	7.5845	9.82767
2412 TT Equity	CHUNGHWA TELECOM CO LTD	FY 2022	0.3801	17025.8	21.6043	61.6236	9.5928	7.0401	2.9748	1.9469	8.3088	9.74249
2409 TT Equity	AUO CORP	FY 2017	-0.6639	14879.2	11.4768	69.1983	16.6202	7.4285	3.628	0.7988	25.8313	9.60772
2409 TT Equity	AUO CORP	FY 2018	0.4994	13389.7	2.1675	71.703	4.9441	2.3871	-9.7921	0.7939	21.1921	9.50224
2409 TT Equity	AUO CORP	FY 2019	-0.3482	13294	-7.6148	74.2782	-10.1099	-4.7519	-12.6263	0.7958	31.3816	9.49507
2409 TT Equity	AUO CORP	FY 2020	13.4853	14496.7	0.7688	73.3125	1.8785	0.8389	0.805	0.8777	31.2059	9.58168
2409 TT Equity	AUO CORP	FY 2021	-3.4106	15350.5	17.016	73.7652	29.586	14.7415	36.8067	0.9703	15.1806	9.63891
2409 TT Equity	AUO CORP	FY 2022	2.1356	12588.4	-9.7128	75.9984	-10.1233	-5.1996	-33.4226	0.8186	24.8652	9.44053
2388 TT Equity	VIA TECHNOLOGIES INC	FY 2017	-0.1593	269.21	-29.7706	36.3042	1.3999	0.5623	-8.4041	1.2182	22.2276	5.59549
2388 TT Equity	VIA TECHNOLOGIES INC	FY 2018	-3.4373	275.436	-25.6221	36.7267	1.9522	0.838	6.3161	2.1164	29.3034	5.61835
2388 TT Equity	VIA TECHNOLOGIES INC	FY 2019	-2.7421	309.796	-14.2905	39.9859	1.1983	0.4802	15.2261	2.5276	30.7945	5.73591
2388 TT Equity	VIA TECHNOLOGIES INC	FY 2020	4.033	656.441	-11.9784	43.8588	73.6272	34.0882	17.6491	1.9242	17.5711	6.48683
2388 TT Equity	VIA TECHNOLOGIES INC	FY 2021	-0.9064	791.391	-20.5978	44.5126	36.1906	19.6363	7.6648	2.3643	15.8986	6.67379
2388 TT Equity	VIA TECHNOLOGIES INC	FY 2022	1.6664	793.438	0.0358	47.5707	-0.6536	-0.3614	32.7875	1.8387	14.6706	6.67638
2385 TT Equity	CHICONY ELECTRONICS CO LTD	FY 2017	0.2846	2273.56	5.8562	44.7641	16.7729	6.1047	1.4771	1.404	9.0133	7.7291
2385 TT Equity	CHICONY ELECTRONICS CO LTD	FY 2018	0.7676	2252.09	5.3283	45.8203	15.0014	5.2655	11.6495	1.2743	10.2544	7.71961
2385 TT Equity	CHICONY ELECTRONICS CO LTD	FY 2019	1.7144	2388.56	6.774	50.5985	22.7428	8.3188	6.0645	1.4868	2.1053	7.77845
2385 TT Equity	CHICONY ELECTRONICS CO LTD	FY 2020	-8.7393	2685.34	8.059	55.0951	19.8648	7.4435	2.7335	1.4341	0.9077	7.89556
2385 TT Equity	CHICONY ELECTRONICS CO LTD	FY 2021	1.1906	3025.45	8.014	56.3223	21.1402	7.7332	13.0328	1.3321	2.5787	8.01482
2385 TT Equity	CHICONY ELECTRONICS CO LTD	FY 2022	0.0448	2833.21	9.0006	59.833	22.1455	8.572	7.6989	1.2987	3.7063	7.94916
2382 TT Equity	QUANTA COMPUTER INC	FY 2017	-0.2759	20674	1.7241	52.1376	10.8318	2.3929	14.2285	1.1731	40.6935	9.93663
2382 TT Equity	QUANTA COMPUTER INC	FY 2018	0.7985	21545.6	1.3906	52.1376	11.3112	2.3756	0.6667	1.1035	39.8701	9.97793
2382 TT Equity	QUANTA COMPUTER INC	FY 2019	1.1274	20548.5	1.8445	54.4613	11.7859	2.5026	0.1576	1.1826	36.7003	9.93054
2382 TT Equity	QUANTA COMPUTER INC	FY 2020	1.9479	23629.9	2.9748	57.0566	18.0911	3.9621	5.9486	1.2523	30.7668	10.0703
2382 TT Equity	QUANTA COMPUTER INC	FY 2021	2.9066	25929.4	3.3005	60.8892	22.0312	4.8721	3.538	1.2841	26.8218	10.1631
2382 TT Equity	QUANTA COMPUTER INC	FY 2022	0.8998	26558.2	2.4358	62.6496	17.5342	3.7761	13.3672	1.1342	31.6105	10.1871
2379 TT Equity	REALTEK SEMICONDUCTOR CORP	FY 2017	-1.1735	1763.15	7.6862	36.0728	15.1894	6.2916	7.1285	1.6377	34.5267	7.47486
2379 TT Equity	REALTEK SEMICONDUCTOR CORP	FY 2018	-0.2929	1903.17	8.2183	38.8593	18.7183	7.8702	9.8775	1.8243	24.9517	7.55128
2379 TT Equity	REALTEK SEMICONDUCTOR CORP	FY 2019	1.0864	2455.01	10.4222	41.7463	26.1889	10.313	32.6122	2.2554	27.3478	7.80589
2379 TT Equity	REALTEK SEMICONDUCTOR CORP	FY 2020	1.8955	2779.81	11.1106	44.8848	31.0296	11.6064	28.0118	3.1763	16.4703	7.93014
2379 TT Equity	REALTEK SEMICONDUCTOR CORP	FY 2021	5.0244	3658.02	16.421	52.2382	49.2758	18.7955	35.6803	3.5412	15.4901	8.20468
2379 TT Equity	REALTEK SEMICONDUCTOR CORP	FY 2022	1.9252	3699.98	14.0657	53.7471	37.8176	15.0783	5.9576	1.8563	14.7343	8.21608
2376 TT Equity	GIGABYTE TECHNOLOGY CO LTD	FY 2017	1.2997	1307.68	3.7177	47.4298	11.8822	7.4283	14.3988	1.2639	0.9184	7.17601
2376 TT Equity	GIGABYTE TECHNOLOGY CO LTD	FY 2018	1.7527	1167.49	3.7352	55.2158	10.6553	6.887	1.7347	1.0412	0.9515	7.06261
2376 TT Equity	GIGABYTE TECHNOLOGY CO LTD	FY 2019	1.4516	1260.79	2.3425	54.401	8.0165	5.2807	1.4078	1.1935	1.3253	7.1395
2376 TT Equity	GIGABYTE TECHNOLOGY CO LTD	FY 2020	8.4023	1759.42	4.9855	55.1755	16.9243	10.0397	36.9393	1.4463	1.4106	7.47274
2376 TT Equity	GIGABYTE TECHNOLOGY CO LTD	FY 2021	-6.9672	2499.75	11.8834	59.0584	41.1138	22.491	44.0913	1.8854	0.5578	7.82395
2376 TT Equity	GIGABYTE TECHNOLOGY CO LTD	FY 2022	2.5374	2068.72	5.4494	56.1815	17.8109	9.8509	-12.0107	1.4997	0.2167	7.63469
2371 TT Equity	TATUNG CO LTD	FY 2017	3.5934	8227.26	1.538	52.6909	0.3857	0.0582	-2.7352	0.9992	42.8324	9.01521
2371 TT Equity	TATUNG CO LTD	FY 2018	2.4111	4546.59	-25.5401	52.882	-27.961	-5.5539	-19.7613	1.1858	44.1072	8.42213
2371 TT Equity	TATUNG CO LTD	FY 2019	-1.2992	3978.18	-17.6871	53.053	8.2573	2.228	-41.5681	1.104	40.8144	8.28858
2371 TT Equity	TATUNG CO LTD	FY 2020	10.6639	3935.2	-4.1444	53.8879	-2.9999	-0.9378	-10.6757	1.2411	39.8634	8.27772
2371 TT Equity	TATUNG CO LTD	FY 2021	1.7257	4027.84	2.7162	61.2212	10.0207	3.3079	-6.4364	1.3403	37.6155	8.30098
2371 TT Equity	TATUNG CO LTD	FY 2022	0.5357	4348.48	0.8613	61.0502	20.9782	7.652	16.6667	1.2164	28.7731	8.37758
2363 TT Equity	SILICON INTEGRATED SYSTEMS	FY 2017	4.975	246.841	-142.141	36.2137	-3.9916	-3.9542	15.9209	0.6941	0	5.50875
2363 TT Equity	SILICON INTEGRATED SYSTEMS	FY 2018	1.3313	208.588	-174.491	35.6101	-2.5876	-2.5564	5.2347	0.8023	0	5.34036
2363 TT Equity	SILICON INTEGRATED SYSTEMS	FY 2019	-0.0538	260.06	-159.485	38.4569	-3.2132	-3.1729	-0.0596	0.6375	0.0607	5.56091
2363 TT Equity	SILICON INTEGRATED SYSTEMS	FY 2020	26.2206	626.259	-282.997	38.98	-2.3773	-2.3605	-28.159	0.6151	0.0857	6.43976
2363 TT Equity	SILICON INTEGRATED SYSTEMS	FY 2021	10.7926	844.657	-140.969	38.8995	0.9737	0.9681	57.4274	0.7727	0.0337	6.73893
2363 TT Equity	SILICON INTEGRATED SYSTEMS	FY 2022	1.9478	504.536	-254.575	40.2877	2.5062	2.488	-27.7415	0.7949	0.0515	6.22364
2360 TT Equity	CHROMA ATE INC	FY 2017	8.9569	742.108	20.4215	48.6168	21.4565	12.5873	28.1906	3.4155	14.3743	6.6095
2360 TT Equity	CHROMA ATE INC	FY 2018	4.4534	758.052	17.9529	51.7554	18.4241	11.2617	13.6215	2.4884	12.5932	6.63075
2360 TT Equity	CHROMA ATE INC	FY 2019	1.473	850.425	14.806	51.8358	12.8343	7.6254	-17.8458	2.8096	19.6245	6.74574
2360 TT Equity	CHROMA ATE INC	FY 2020	-0.4394	1001.24	18.0099	51.4938	15.2119	8.6763	11.6675	2.9343	20.5498	6.909
2360 TT Equity	CHROMA ATE INC	FY 2021	0.4808	1067.65	17.4874	51.4938	24.1734	14.4924	13.2076	3.2169	13.4707	6.97321
2360 TT Equity	CHROMA ATE INC	FY 2022	0.7071	1100.84	22.8359	54.0187	25.6094	16.1131	25.496	2.6358	10.7108	7.00383
2357 TT Equity	ASUSTEK COMPUTER INC	FY 2017	1.2618	11624.6	4.4731	41.354	8.7177	4.3843	-17.2201	1.0941	1.9612	9.36088
2357 TT Equity	ASUSTEK COMPUTER INC	FY 2018	1.2266	11179	4.7928	42.9735	2.517	1.2328	-8.341	0.9658	2.0823	9.32179
2357 TT Equity	ASUSTEK COMPUTER INC	FY 2019	1.2728	11768.4	3.3065	45.3476	7.1778	3.4973	-0.8067	0.986	1.912	9.37317
2357 TT Equity	ASUSTEK COMPUTER INC	FY 2020	-0.437	14113.9	6.0461	50.1962	14.0285	7.0961	17.4906	0.9604	1.7205	9.55491
2357 TT Equity	ASUSTEK COMPUTER INC	FY 2021	-7.1461	18217.6	9.2156	51.3932	20.5253	9.8926	29.6667	1.0931	2.1848	9.81014
2357 TT Equity	ASUSTEK COMPUTER INC	FY 2022	1.5823	15332.4	2.4167	57.2679	6.6069	3.0125	0.3649	0.9725	10.7037	9.63772
2356 TT Equity	INVENTEC CORP	FY 2017	1.0251	7036.56	1.8672	54.8536	12.2288	3.454	9.1131	1.1414	19.6193	8.85888
2356 TT Equity	INVENTEC CORP	FY 2018	0.7378	6723.86	1.4778	56.2921	11.7065	3.1357	8.4215	1.1153	17.1362	8.81342
2356 TT Equity	INVENTEC CORP	FY 2019	0.4205	6455.58	1.2783	57.3182	9.9569	2.7616	-1.1701	1.1383	15.8399	8.7727
2356 TT Equity	INVENTEC CORP	FY 2020	1.2502	7623.03	0.8737	59.3602	13.3291	3.7068	1.4655	1.1313	19.6939	8.93893
2356 TT Equity	INVENTEC CORP	FY 2021	1.2092	8947.58	0.9091	65.7982	11.3632	2.8316	2.2502	1.1309	26.9006	9.09914
2356 TT Equity	INVENTEC CORP	FY 2022	0.1938	7621.72	1.231	67.9911	10.509	2.544	4.2366	1.1478	26.5786	8.93876
2354 TT Equity	FOXCONN TECHNOLOGY CO LTD	FY 2017	-1.3066	7262.27	7.1211	48.3251	8.2635	5.4798	84.5148	0.935	10.8131	8.89045
2354 TT Equity	FOXCONN TECHNOLOGY CO LTD	FY 2018	1.0893	5115.14	6.0584	50.1459	7.8166	4.9172	-3.8955	0.911	8.8635	8.53996
2354 TT Equity	FOXCONN TECHNOLOGY CO LTD	FY 2019	1.1508	5502.18	5.3048	49.6127	6.8513	4.4403	-29.7452	0.909	9.8664	8.6129
2354 TT Equity	FOXCONN TECHNOLOGY CO LTD	FY 2020	-5.3714	6019.42	2.4987	52.198	4.3103	2.828	4.9974	0.7943	9.6253	8.70275
2354 TT Equity	FOXCONN TECHNOLOGY CO LTD	FY 2021	-7.2089	6301.86	3.453	53.7672	4.0539	2.6136	-0.6752	0.8891	13.168	8.7486
2354 TT Equity	FOXCONN TECHNOLOGY CO LTD	FY 2022	0.9228	4917.17	3.1525	55.8294	3.9778	2.6215	-13.0787	0.8018	6.4794	8.50049
2353 TT Equity	ACER INC	FY 2017	7.1282	5312.37	1.5466	63.8668	4.8969	1.7419	1.9554	1.1006	4.1147	8.57779
2353 TT Equity	ACER INC	FY 2018	3.3448	5031.02	1.5431	64.6213	5.2954	1.9643	2.1054	1.0041	2.5827	8.52338
2353 TT Equity	ACER INC	FY 2019	0.4165	5218.7	1.3137	65.7982	4.5346	1.698	-3.2959	0.9757	5.9946	8.56
2353 TT Equity	ACER INC	FY 2020	9.8421	6546.19	3.2246	67.2568	10.2075	3.5466	18.2799	1.0581	3.4793	8.78664
2353 TT Equity	ACER INC	FY 2021	1.9908	7761.38	4.4397	66.4621	17.5807	5.4665	15.1177	1.129	6.1571	8.95691
2353 TT Equity	ACER INC	FY 2022	1.097	6151.63	2.5153	69.993	7.7203	2.4781	-13.6617	1.025	7.3655	8.72447
2352 TT Equity	QISDA CORP	FY 2017	1.0757	3671.83	2.4856	62.0561	17.5012	5.1812	5.6416	1.0977	28.4845	8.20844
2352 TT Equity	QISDA CORP	FY 2018	1.7113	3914.25	2.9375	62.0561	12.7277	3.528	13.8246	1.0526	27.8777	8.27238
2352 TT Equity	QISDA CORP	FY 2019	0.5362	4547.71	3.6689	62.0561	10.7697	2.7948	8.9682	1.0584	28.6635	8.42238
2352 TT Equity	QISDA CORP	FY 2020	7.1302	6080.02	3.4496	62.0561	14.259	3.2515	12.929	1.1224	27.2712	8.71276
2352 TT Equity	QISDA CORP	FY 2021	7.2915	6764.85	3.2576	67.2669	21.4438	4.6408	17.8712	1.0985	28.9325	8.8195
2352 TT Equity	QISDA CORP	FY 2022	0.4227	6294.04	2.4401	70.8078	20.0819	4.336	6.141	1.0757	33.8156	8.74736
2345 TT Equity	ACCTON TECHNOLOGY CORP	FY 2017	5.1149	631.872	8.9287	32.1698	27.7368	14.12	24.1005	3.6084	0	6.44869
2345 TT Equity	ACCTON TECHNOLOGY CORP	FY 2018	3.7245	731.127	8.0588	40.67	29.6524	14.3583	18.2332	2.988	0	6.59459
2345 TT Equity	ACCTON TECHNOLOGY CORP	FY 2019	2.2511	986.964	10.9023	42.7724	42.9129	19.0773	28.5641	3.7296	5.1529	6.89463
2345 TT Equity	ACCTON TECHNOLOGY CORP	FY 2020	5.4632	1107.82	11.756	50.8299	37.0104	16.6491	-1.6934	6.1926	6.1082	7.01015
2345 TT Equity	ACCTON TECHNOLOGY CORP	FY 2021	22.4413	1265.5	9.1289	53.214	31.3323	14.2266	9.4299	4.6964	6.1278	7.14322
2345 TT Equity	ACCTON TECHNOLOGY CORP	FY 2022	0.0414	1498.89	12.4766	54.411	45.3894	20.1421	29.5418	3.397	10.6941	7.31248
2337 TT Equity	MACRONIX INTERNATIONAL CO	FY 2017	32.3597	1489.56	16.8238	62.7603	25.6803	13.8399	41.749	2.2454	18.1889	7.30624
2337 TT Equity	MACRONIX INTERNATIONAL CO	FY 2018	12.8204	1929.2	17.6152	62.7603	32.1089	17.4211	8.0595	1.0402	15.6144	7.56486
2337 TT Equity	MACRONIX INTERNATIONAL CO	FY 2019	4.4655	2027.91	8.8551	66.4722	9.4343	5.0323	-5.2976	1.5915	25.816	7.61476
2337 TT Equity	MACRONIX INTERNATIONAL CO	FY 2020	-17.8594	2345.42	14.7395	66.945	15.5087	8.4174	13.7319	1.6411	26.0938	7.76022
2337 TT Equity	MACRONIX INTERNATIONAL CO	FY 2021	3.8038	2771.85	21.8775	68.8361	28.8548	16.7783	27.0648	1.4109	17.1939	7.92727
2337 TT Equity	MACRONIX INTERNATIONAL CO	FY 2022	0.5256	2729.99	21.5445	72.8096	18.0597	11.1703	-14.0105	1.1187	19.6146	7.91205
2330 TT Equity	TAIWAN SEMICONDUCTOR MANUFAC	FY 2017	0.7095	67136.1	39.4455	71.1397	23.571	17.6938	3.113	3.2235	10.7421	11.1145
2330 TT Equity	TAIWAN SEMICONDUCTOR MANUFAC	FY 2018	1.1582	68287	37.1918	71.3711	21.9534	17.2039	5.5273	2.9953	8.6384	11.1315
2330 TT Equity	TAIWAN SEMICONDUCTOR MANUFAC	FY 2019	1.4653	75718.1	34.8324	70.8581	20.9363	15.8562	3.7337	4.0738	8.5102	11.2348
2330 TT Equity	TAIWAN SEMICONDUCTOR MANUFAC	FY 2020	4.2814	98266.9	42.3182	70.9687	29.8401	20.6102	25.1657	5.3081	13.3886	11.4954
2330 TT Equity	TAIWAN SEMICONDUCTOR MANUFAC	FY 2021	10.127	134621	40.9366	70.0433	29.6938	18.3941	18.5297	4.6985	20.2874	11.8102
2330 TT Equity	TAIWAN SEMICONDUCTOR MANUFAC	FY 2022	0.9365	161561	49.5284	70.9084	39.7553	23.3946	42.615	2.7491	17.9419	11.9926
2327 TT Equity	YAGEO CORPORATION	FY 2017	28.8982	2349.16	23.525	42.0179	24.6036	10.9684	16.1043	2.3267	34.7619	7.76181
2327 TT Equity	YAGEO CORPORATION	FY 2018	9.6345	4010.61	47.8283	48.9991	74.7336	35.1661	139.178	1.6187	27.1522	8.2967
2327 TT Equity	YAGEO CORPORATION	FY 2019	0.9341	3222.3	19.4291	53.6365	13.1553	6.3383	-46.4632	2.452	34.3266	8.07785
2327 TT Equity	YAGEO CORPORATION	FY 2020	-2.842	6597.78	23.9581	60.8792	20.9527	8.5266	63.8286	2.0114	42.8848	8.79449
2327 TT Equity	YAGEO CORPORATION	FY 2021	6.1959	8777.29	23.722	66.4722	30.8594	10.6679	80.5461	1.6432	37.9626	9.07992
2327 TT Equity	YAGEO CORPORATION	FY 2022	0.4771	9020.03	23.9396	70.8581	22.6205	8.7415	-0.8941	1.2412	34.7199	9.1072
2324 TT Equity	COMPAL ELECTRONICS	FY 2017	1.9297	12247	1.0374	54.8235	5.5364	1.6187	15.7597	0.9757	23.1091	9.41304
2324 TT Equity	COMPAL ELECTRONICS	FY 2018	1.263	13061.8	0.9571	58.9679	8.5863	2.3359	9.0181	0.9257	25.234	9.47745
2324 TT Equity	COMPAL ELECTRONICS	FY 2019	0.8269	12792.9	1.0798	58.4448	6.5716	1.778	1.3161	0.9377	23.503	9.45665
2324 TT Equity	COMPAL ELECTRONICS	FY 2020	1.3756	16620.1	1.0956	58.4549	8.7986	2.2039	6.9853	0.9644	24.7236	9.71837
2324 TT Equity	COMPAL ELECTRONICS	FY 2021	-0.3395	19407.9	1.0803	59.5011	11.5794	2.5164	17.8041	0.989	27.1859	9.87344
2324 TT Equity	COMPAL ELECTRONICS	FY 2022	0.5912	14757.1	0.859	58.143	6.4029	1.4715	-13.1455	0.965	25.87	9.59948
2317 TT Equity	HON HAI PRECISION INDUSTRY	FY 2017	0.544	114841	2.3917	52.1577	12.8281	4.6251	7.984	1.1659	19.5105	11.6513
2317 TT Equity	HON HAI PRECISION INDUSTRY	FY 2018	1.7846	110473	2.5718	51.5743	11.2421	3.8024	12.4729	0.9318	23.0569	11.6125
2317 TT Equity	HON HAI PRECISION INDUSTRY	FY 2019	1.9695	111027	2.1505	57.0063	9.4058	3.4409	0.9258	1.0056	21.3669	11.6175
2317 TT Equity	HON HAI PRECISION INDUSTRY	FY 2020	-4.7958	130785	2.0684	56.3625	8.024	2.9104	0.2847	0.994	21.9147	11.7813
2317 TT Equity	HON HAI PRECISION INDUSTRY	FY 2021	-1.3235	141247	2.4851	61.3117	10.4058	3.6745	11.8729	1.0156	23.2839	11.8583
2317 TT Equity	HON HAI PRECISION INDUSTRY	FY 2022	0.5076	134526	2.6224	66.4621	9.9952	3.5182	10.5573	0.9841	23.561	11.8095
2303 TT Equity	UNITED MICROELECTRONICS CORP	FY 2017	3.1446	13283.2	4.3999	71.2202	4.482	2.4665	0.9566	0.8992	26.9294	9.49426
2303 TT Equity	UNITED MICROELECTRONICS CORP	FY 2018	1.6048	11912.1	3.8328	75.5658	3.3749	1.8645	1.3182	0.8029	23.3974	9.38531
2303 TT Equity	UNITED MICROELECTRONICS CORP	FY 2019	1.9476	12376.3	3.1645	74.912	4.7025	2.6423	-2.0171	0.9616	24.5091	9.42354
2303 TT Equity	UNITED MICROELECTRONICS CORP	FY 2020	32.3936	13437.6	12.4462	69.8421	13.1941	7.8078	19.311	1.9253	18.1159	9.50581
2303 TT Equity	UNITED MICROELECTRONICS CORP	FY 2021	31.7614	16782.1	24.2646	69.6107	21.5935	13.2504	20.4671	2.1421	18.1201	9.72807
2303 TT Equity	UNITED MICROELECTRONICS CORP	FY 2022	1.5013	17346.3	37.4203	66.0899	28.3071	17.4837	30.8408	1.3261	9.9805	9.76114
2301 TT Equity	LITE-ON TECHNOLOGY CORP	FY 2017	-5.047	6403.85	3.8888	56.7649	3.5909	1.3119	-6.5371	1.1255	15.9026	8.76465
2301 TT Equity	LITE-ON TECHNOLOGY CORP	FY 2018	-0.1614	6440.67	3.6144	57.2276	11.2198	4.1107	-3.4746	1.1168	15.2725	8.77039
2301 TT Equity	LITE-ON TECHNOLOGY CORP	FY 2019	0.7261	6239.59	5.2515	59.0685	13.0403	4.8857	-14.0771	1.2262	16.8254	8.73867
2301 TT Equity	LITE-ON TECHNOLOGY CORP	FY 2020	-3.4653	6267.08	6.4952	59.33	13.716	5.523	-11.6999	1.2392	14.5863	8.74307
2301 TT Equity	LITE-ON TECHNOLOGY CORP	FY 2021	-4.3483	6632.34	7.9126	65.2651	19.0317	7.7231	4.8967	1.3996	16.0886	8.79971
2301 TT Equity	LITE-ON TECHNOLOGY CORP	FY 2022	0.7187	6501.2	8.6897	66.442	18.4142	7.3833	5.2347	1.3274	18.36	8.77974
2227 TT Equity	YULON NISSAN MOTOR CO LTD	FY 2017	6.0154	868.812	6.248	43.8185	31.0768	23.9298	-4.7007	3.2794	0	6.76713
2227 TT Equity	YULON NISSAN MOTOR CO LTD	FY 2018	1.7611	852.71	4.2766	46.3233	28.2824	22.7079	-5.9119	2.8427	0	6.74842
2227 TT Equity	YULON NISSAN MOTOR CO LTD	FY 2019	1.2103	955.214	4.1986	46.605	34.6507	26.6389	3.9698	3.2584	2.5352	6.86194
2227 TT Equity	YULON NISSAN MOTOR CO LTD	FY 2020	-6.6854	988.276	1.0093	47.8624	30.2486	23.2212	-8.7326	3.0179	2.4568	6.89596
2227 TT Equity	YULON NISSAN MOTOR CO LTD	FY 2021	-0.2917	890.853	0.4986	47.1683	14.8788	11.5456	-16.8312	3.2593	2.7948	6.79218
2227 TT Equity	YULON NISSAN MOTOR CO LTD	FY 2022	0.5254	797.62	0.4827	45.7801	12.6135	9.8062	-4.3018	2.5291	2.6846	6.68163
2207 TT Equity	HOTAI MOTOR COMPANY LTD	FY 2017	0.4741	6963.28	7.1596	36.1432	22.5388	5.2444	4.9846	1.7101	52.0536	8.84841
2207 TT Equity	HOTAI MOTOR COMPANY LTD	FY 2018	0.9414	7494.31	8.1703	38.2356	20.8885	4.5991	4.17	1.3933	53.8132	8.9219
2207 TT Equity	HOTAI MOTOR COMPANY LTD	FY 2019	5.461	8543.15	7.9958	38.2356	21.8098	4.8539	14.2391	2.2306	50.3565	9.05288
2207 TT Equity	HOTAI MOTOR COMPANY LTD	FY 2020	-35.8967	10339.9	8.3373	38.2356	22.3253	5.0726	7.9361	1.9836	51.6939	9.24377
2207 TT Equity	HOTAI MOTOR COMPANY LTD	FY 2021	0.6331	12633.3	9.0738	39.9054	23.2832	5.065	6.1918	1.7482	55.1615	9.44409
2207 TT Equity	HOTAI MOTOR COMPANY LTD	FY 2022	0.1922	13230.1	-5.9466	40.0664	-33.4618	-5.1126	-0.314	1.6872	63.9337	9.49025
2206 TT Equity	SANYANG MOTOR CO LTD	FY 2017	1.3483	1234.6	1.2146	51.6749	3.6711	1.324	-10.6403	1.1512	36.7802	7.1185
2206 TT Equity	SANYANG MOTOR CO LTD	FY 2018	0.6003	1221.8	-0.3176	51.6749	8.0587	2.8055	-1.0347	1.1105	40.1052	7.10808
2206 TT Equity	SANYANG MOTOR CO LTD	FY 2019	0.4834	1374.82	1.3507	52.8619	16.5714	5.6705	6.4837	1.0981	42.3133	7.22608
2206 TT Equity	SANYANG MOTOR CO LTD	FY 2020	14.4866	1566.81	4.8053	48.6571	13.458	4.5533	22.1412	1.3114	37.1429	7.3568
2206 TT Equity	SANYANG MOTOR CO LTD	FY 2021	19.5177	1681.41	5.3406	52.4193	12.1273	4.0424	2.0661	1.1294	38.699	7.42739
2206 TT Equity	SANYANG MOTOR CO LTD	FY 2022	-0.6427	1857.38	6.7192	51.8761	18.7453	6.015	22.1861	1.1573	41.7826	7.52692
2105 TT Equity	CHENG SHIN RUBBER IND CO LTD	FY 2017	-1.6899	6036.07	7.478	35.0367	6.5313	3.1918	-4.3261	1.4912	41.1494	8.70551
2105 TT Equity	CHENG SHIN RUBBER IND CO LTD	FY 2018	0.508	5709.71	6.7891	35.0367	4.3623	1.9897	-2.7495	1.3045	42.0677	8.64992
2105 TT Equity	CHENG SHIN RUBBER IND CO LTD	FY 2019	0.7779	5484.28	6.3951	35.0367	4.4279	2.0465	0.2624	1.3542	40.4641	8.60964
2105 TT Equity	CHENG SHIN RUBBER IND CO LTD	FY 2020	1.604	5386.39	8.9355	35.0367	7.5887	3.7979	-12.1441	1.412	32.5796	8.59163
2105 TT Equity	CHENG SHIN RUBBER IND CO LTD	FY 2021	5.5755	5410.2	7.538	36.7066	6.5322	3.5011	5.5378	1.2411	32.8077	8.59604
2105 TT Equity	CHENG SHIN RUBBER IND CO LTD	FY 2022	-0.0246	4747.27	7.4771	37.2297	6.0236	3.3567	-2.87	1.1787	29.8301	8.46533
207940 KS Equity	SAMSUNG BIOLOGICS CO LTD	FY 2017	#N/A	6729.84	14.2004	53.5962	-2.4072	-1.3179	57.7035	3.8638	7.6	8.81431
207940 KS Equity	SAMSUNG BIOLOGICS CO LTD	FY 2018	3.0618	5370.77	10.3916	54.0489	5.5116	3.405	15.319	4.5812	14.5926	8.58873
207940 KS Equity	SAMSUNG BIOLOGICS CO LTD	FY 2019	0.3253	5118.42	13.0763	58.2034	4.7692	3.4124	30.9414	5.1097	11.058	8.5406
207940 KS Equity	SAMSUNG BIOLOGICS CO LTD	FY 2020	2.6947	5900.26	25.1367	70.1338	5.3829	3.9069	66.0192	8.7914	12.2179	8.68275
207940 KS Equity	SAMSUNG BIOLOGICS CO LTD	FY 2021	2.3249	6697.54	34.267	71.9344	8.209	5.4687	34.6187	7.8702	16.2201	8.8095
207940 KS Equity	SAMSUNG BIOLOGICS CO LTD	FY 2022	0.5509	13200	32.7734	68.0414	11.4205	6.5009	91.4083	3.9821	15.1612	9.48797
2049 TT Equity	HIWIN TECHNOLOGIES CORP	FY 2017	9.6725	1266.42	15.805	54.7329	18.0164	7.763	31.3089	2.9673	36.7324	7.14395
2049 TT Equity	HIWIN TECHNOLOGIES CORP	FY 2018	4.7101	1597.39	21.8838	54.572	26.6458	12.4725	38.5942	1.864	28.6725	7.37612
2049 TT Equity	HIWIN TECHNOLOGIES CORP	FY 2019	1.7417	1615.86	11.8798	56.0004	7.7845	3.8371	-31.1025	2.3086	40.8921	7.38762
2049 TT Equity	HIWIN TECHNOLOGIES CORP	FY 2020	3.6367	1709.89	8.1464	57.9922	7.5225	4.0049	5.2294	3.0745	29.8003	7.44419
2049 TT Equity	HIWIN TECHNOLOGIES CORP	FY 2021	13.0474	1844.03	18.7587	63.3337	12.2133	7.1308	28.2061	2.4535	23.0369	7.51971
2049 TT Equity	HIWIN TECHNOLOGIES CORP	FY 2022	0.5258	1696.7	19.0091	62.5993	13.776	8.6834	7.5169	1.5718	18.2123	7.43644
2023 TT Equity	YIEH PHUI ENTERPRISE CO LTD	FY 2017	-2.2469	2940.05	3.1077	36.9379	4.9383	1.6157	34.6493	0.9355	59.1534	7.98618
2023 TT Equity	YIEH PHUI ENTERPRISE CO LTD	FY 2018	1.1154	2844.41	1.9748	36.9379	1.1091	0.354	3.7909	0.9027	59.8124	7.95311
2023 TT Equity	YIEH PHUI ENTERPRISE CO LTD	FY 2019	0.2438	2800.07	-1.4998	37.1291	-5.2242	-1.6405	-19.184	0.9027	61.8335	7.9374
2023 TT Equity	YIEH PHUI ENTERPRISE CO LTD	FY 2020	13.0946	2991.11	2.0445	37.1291	2.8106	0.8764	-7.1469	0.9947	60.2749	8.0034
2023 TT Equity	YIEH PHUI ENTERPRISE CO LTD	FY 2021	-6.2127	3437.92	5.5898	37.3504	17.949	5.8076	62.4752	1.1716	56.2689	8.14262
2023 TT Equity	YIEH PHUI ENTERPRISE CO LTD	FY 2022	2.3187	3031.28	2.7541	37.3504	2.5663	0.8598	-7.075	1.0019	58.5039	8.01674
2015 TT Equity	FENG HSIN STEEL CO LTD	FY 2017	1.1324	696.699	12.2605	54.5016	15.9401	13.5208	18.1978	1.7155	0.7723	6.54635
2015 TT Equity	FENG HSIN STEEL CO LTD	FY 2018	0.8799	744.993	10.8071	57.5093	16.2365	13.5367	24.7503	1.6747	4.4776	6.61338
2015 TT Equity	FENG HSIN STEEL CO LTD	FY 2019	-0.2235	717.688	7.5318	57.5093	10.6288	8.8655	-10.1408	1.603	2.7568	6.57604
2015 TT Equity	FENG HSIN STEEL CO LTD	FY 2020	9.8175	819.174	11.3226	61.9052	13.8758	11.7778	-1.5776	1.9509	2.2154	6.7083
2015 TT Equity	FENG HSIN STEEL CO LTD	FY 2021	4.1799	971.028	12.307	66.8645	19.4119	16.1751	40.5243	1.9848	3.9655	6.87835
2015 TT Equity	FENG HSIN STEEL CO LTD	FY 2022	0.9077	834.825	8.5596	67.7598	14.0065	11.7023	0.6374	1.5949	4.7129	6.72722
2014 TT Equity	CHUNG HUNG STEEL CORP	FY 2017	-4.7992	1057.56	6.3094	56.5134	24.4314	8.3536	21.9865	1.1872	52.6859	6.96372
2014 TT Equity	CHUNG HUNG STEEL CORP	FY 2018	1.5872	1091.9	5.9615	63.0922	22.7302	9.3621	18.2545	1.0179	48.2042	6.99568
2014 TT Equity	CHUNG HUNG STEEL CORP	FY 2019	0.4793	1018.48	-0.5398	61.6336	0.0736	0.0338	-16.1048	1.0236	46.7734	6.92606
2014 TT Equity	CHUNG HUNG STEEL CORP	FY 2020	11.602	964.621	0.9169	63.1224	3.5451	1.8354	-9.0931	1.2722	37.5942	6.87174
2014 TT Equity	CHUNG HUNG STEEL CORP	FY 2021	-20.7207	1354.32	12.1367	65.3455	33.6048	19.667	46.0826	1.9742	26.8462	7.21105
2014 TT Equity	CHUNG HUNG STEEL CORP	FY 2022	3.7136	1196.38	-3.9583	69.5805	-4.9966	-2.6667	-17.1936	1.5804	48.1612	7.08706
1907 TT Equity	YFY INC	FY 2017	5.0755	3794.73	4.4338	51.0814	4.9119	1.439	5.3915	0.9106	45.7942	8.24137
1907 TT Equity	YFY INC	FY 2018	2.1476	3862.01	3.0872	53.3447	4.1925	1.2479	14.4822	0.858	43.9128	8.25894
1907 TT Equity	YFY INC	FY 2019	1.1774	4048.31	4.0005	59.7425	6.1188	1.9104	-2.1968	0.8603	40.0189	8.30605
1907 TT Equity	YFY INC	FY 2020	23.0794	4405.61	7.6506	60.7384	12.3679	4.2547	-2.0411	1.0316	35.1347	8.39063
1907 TT Equity	YFY INC	FY 2021	21.2575	4930.05	9.3915	73.3125	10.8212	4.0001	16.4735	1.0574	34.158	8.5031
1907 TT Equity	YFY INC	FY 2022	1.0889	4538.64	1.4402	74.0972	4.0997	1.5726	-6.639	0.8993	34.8446	8.42038
1904 TT Equity	CHENG LOONG CORP	FY 2017	1.6782	2027.7	5.3727	35.6	7.2613	2.4157	-1.248	0.9689	44.2248	7.61466
1904 TT Equity	CHENG LOONG CORP	FY 2018	0.7143	1961.54	6.9429	36.4551	17.6487	6.2256	4.0314	0.9701	39.1212	7.58149
1904 TT Equity	CHENG LOONG CORP	FY 2019	-0.1477	1983.78	8.6989	37.3805	9.9757	3.8599	-1.9279	0.9606	36.5344	7.59276
1904 TT Equity	CHENG LOONG CORP	FY 2020	17.0206	2171.49	12.5207	37.6622	15.1755	6.1952	-0.7755	1.2013	33.8157	7.68317
1904 TT Equity	CHENG LOONG CORP	FY 2021	15.7948	2400.82	10.1685	44.9653	15.0534	6.2198	12.2565	1.1786	37.0155	7.78357
1904 TT Equity	CHENG LOONG CORP	FY 2022	0.6401	2278.25	3.774	57.6803	9.0654	3.6938	-2.366	1.0281	39.948	7.73116
1802 TT Equity	TAIWAN GLASS IND CORP	FY 2017	6.0828	2832.13	5.8849	42.6215	4.7124	2.5028	4.1115	1.2256	27.5412	7.94879
1802 TT Equity	TAIWAN GLASS IND CORP	FY 2018	3.4634	2779.29	5.0412	43.6676	2.3621	1.2612	2.7233	0.9209	32.3826	7.92995
1802 TT Equity	TAIWAN GLASS IND CORP	FY 2019	0.9198	2919.48	-2.1972	40.4788	-3.432	-1.6804	-9.3792	0.9197	33.6374	7.97916
1802 TT Equity	TAIWAN GLASS IND CORP	FY 2020	19.0964	3201.03	6.0129	42.9232	5.8794	2.7853	0.1737	1.1434	31.616	8.07123
1802 TT Equity	TAIWAN GLASS IND CORP	FY 2021	8.2385	3593.82	21.3875	47.5405	23.4573	12.1199	28.0845	1.2388	25.4331	8.18697
1802 TT Equity	TAIWAN GLASS IND CORP	FY 2022	1.2167	3027.34	-1.7299	50.2163	-1.4062	-0.7487	-18.1609	1.1436	27.737	8.01544
1795 TT Equity	LOTUS PHARMACEUTICAL CO LTD	FY 2017	0.4202	527.003	8.5298	30.3893	0.2969	0.1411	8.83	1.3135	31.1853	6.26721
1795 TT Equity	LOTUS PHARMACEUTICAL CO LTD	FY 2018	-1.3099	485.288	6.9792	33.1456	1.3748	0.6525	0.0799	1.7018	13.9467	6.18474
1795 TT Equity	LOTUS PHARMACEUTICAL CO LTD	FY 2019	0.4663	608.294	12.4892	35.6906	8.8565	4.0111	49.5	2.1111	27.1373	6.41066
1795 TT Equity	LOTUS PHARMACEUTICAL CO LTD	FY 2020	-17.5413	703.119	15.0315	36.0326	12.4555	5.4116	11.6259	1.5509	34.5948	6.55553
1795 TT Equity	LOTUS PHARMACEUTICAL CO LTD	FY 2021	-9.5469	766.855	18.1468	39.8551	14.1654	6.8498	17.9018	1.6833	30.099	6.6423
1795 TT Equity	LOTUS PHARMACEUTICAL CO LTD	FY 2022	-1.8594	960.822	28.0953	48.0233	24.2275	11.9049	15.6815	2.7135	30.2037	6.86779
1723 TT Equity	CHINA STEEL CHEMICAL CORP	FY 2017	0.2686	378.696	20.0144	42.3197	17.814	11.1537	21.348	3.0503	25.8585	5.93673
1723 TT Equity	CHINA STEEL CHEMICAL CORP	FY 2018	0.3424	382.8	20.7513	51.6548	22.3362	13.1442	37.1353	3.1183	22.4654	5.94751
1723 TT Equity	CHINA STEEL CHEMICAL CORP	FY 2019	-0.3523	404.26	19.1248	55.4673	18.4989	10.8603	-11.89	2.7736	27.518	6.00206
1723 TT Equity	CHINA STEEL CHEMICAL CORP	FY 2020	0.6236	414.426	14.3537	59.3602	10.5999	6.0409	-28.8812	2.6022	30.5114	6.02689
1723 TT Equity	CHINA STEEL CHEMICAL CORP	FY 2021	-3.5461	423.967	14.951	58.5052	15.8209	9.3977	48.8214	2.7577	22.4768	6.04966
1723 TT Equity	CHINA STEEL CHEMICAL CORP	FY 2022	0.6091	364.736	17.0784	59.662	22.1927	14.845	31.0351	2.4719	16.5127	5.89917
1722 TT Equity	TAIWAN FERTILIZER CO LTD	FY 2017	0.7433	2533.18	10.5321	60.4969	3.2617	2.1393	-4.754	0.8469	0.0472	7.83723
1722 TT Equity	TAIWAN FERTILIZER CO LTD	FY 2018	-0.1398	2496.07	10.3785	66.0095	4.5683	3.0105	4.7698	0.8894	0.0444	7.82247
1722 TT Equity	TAIWAN FERTILIZER CO LTD	FY 2019	0.2069	2529.4	12.4684	66.5325	4.0666	2.7147	5.5298	0.9714	0.3526	7.83574
1722 TT Equity	TAIWAN FERTILIZER CO LTD	FY 2020	-0.1363	2717.52	12.0853	63.6857	4.808	3.2274	-21.1071	1.0237	0.2803	7.90748
1722 TT Equity	TAIWAN FERTILIZER CO LTD	FY 2021	-2.8168	2867.07	3.5825	66.9047	5.8394	3.8983	34.3142	1.2013	0.2685	7.96104
1722 TT Equity	TAIWAN FERTILIZER CO LTD	FY 2022	1.119	2627.81	-3.3564	66.0899	5.0519	3.3351	10.197	0.9922	0.1912	7.8739
1717 TT Equity	ETERNAL MATERIALS CO LTD	FY 2017	-0.5539	1903.18	4.4801	45.428	9.2703	3.5276	7.4237	1.2691	44.7582	7.55128
1717 TT Equity	ETERNAL MATERIALS CO LTD	FY 2018	0.7617	1776.02	4.1871	50.1962	7.4706	2.7981	4.2094	1.1487	42.5024	7.48213
1717 TT Equity	ETERNAL MATERIALS CO LTD	FY 2019	0.9876	1798.56	5.7851	52.1577	11.6287	4.5607	-6.7827	1.2152	39.5057	7.49474
1717 TT Equity	ETERNAL MATERIALS CO LTD	FY 2020	6.3329	2000.02	8.1806	56.1513	11.4961	4.6252	-4.9373	1.4004	36.8025	7.60091
1717 TT Equity	ETERNAL MATERIALS CO LTD	FY 2021	6.4986	2187.46	8.1136	61.0904	15.0797	6.0815	31.5374	1.4294	37.2648	7.6905
1717 TT Equity	ETERNAL MATERIALS CO LTD	FY 2022	0.835	1934.76	6.6855	66.6331	10.6842	4.363	-2.8874	1.2028	39.0771	7.56774
1504 TT Equity	TECO ELECTRIC & MACHINERY	FY 2017	0.2916	3101.45	6.863	47.2789	6.0896	3.3541	2.0405	1.0501	14.9193	8.03963
1504 TT Equity	TECO ELECTRIC & MACHINERY	FY 2018	1.4149	3005.14	7.0908	47.9328	5.9713	3.424	-1.6442	0.7921	14.0797	8.00808
1504 TT Equity	TECO ELECTRIC & MACHINERY	FY 2019	2.5261	3312.98	7.3815	52.5199	5.8372	3.3722	-4.3819	0.9421	18.6966	8.1056
1504 TT Equity	TECO ELECTRIC & MACHINERY	FY 2020	-8.51	3761.62	7.7123	61.3419	5.9246	3.4295	-4.3539	0.9221	16.7593	8.23261
1504 TT Equity	TECO ELECTRIC & MACHINERY	FY 2021	-0.739	4936.49	7.3382	61.2816	6.6381	4.1381	11.8388	0.8356	13.3423	8.50441
1504 TT Equity	TECO ELECTRIC & MACHINERY	FY 2022	0.6794	4119.85	8.7004	61.523	4.0861	2.6273	13.7894	0.8269	12.8465	8.32357
1477 TT Equity	MAKALOT INDUSTRIAL CO LTD	FY 2017	4.2249	423.571	7.8983	46.8665	15.1395	10.0074	1.1165	2.4144	2.2291	6.04872
1477 TT Equity	MAKALOT INDUSTRIAL CO LTD	FY 2018	-0.5996	446.327	8.2625	45.7399	17.5578	11.4916	6.9481	2.9638	2.9074	6.10105
1477 TT Equity	MAKALOT INDUSTRIAL CO LTD	FY 2019	-0.8828	493.236	9.2052	49.6328	21.3236	13.4055	13.0293	2.7306	6.7112	6.20099
1477 TT Equity	MAKALOT INDUSTRIAL CO LTD	FY 2020	6.2606	663.338	10.6955	51.2926	21.4433	12.318	-7.8504	2.7181	18.5174	6.49728
1477 TT Equity	MAKALOT INDUSTRIAL CO LTD	FY 2021	-0.8644	803.022	11.687	54.9341	22.3135	12.9961	16.0741	3.0711	10.8411	6.68838
1477 TT Equity	MAKALOT INDUSTRIAL CO LTD	FY 2022	0.8803	794.961	13.814	57.2176	24.1805	15.0673	10.8965	2.6781	9.1064	6.67829
1476 TT Equity	ECLAT TEXTILE COMPANY LTD	FY 2017	1.7278	676.343	17.328	54.6927	20.2334	15.27	-1.1976	4.3166	8.8846	6.5167
1476 TT Equity	ECLAT TEXTILE COMPANY LTD	FY 2018	-0.4205	723.369	19.2372	64.7621	27.3707	20.7535	13.8092	4.5477	8.5483	6.58392
1476 TT Equity	ECLAT TEXTILE COMPANY LTD	FY 2019	0.1241	779.627	19.4516	61.9857	24.5287	18.9143	1.9832	4.9643	8.248	6.65882
1476 TT Equity	ECLAT TEXTILE COMPANY LTD	FY 2020	-1.3768	941.355	19.5083	63.5349	22.8176	17.0982	0.1787	4.6584	8.5564	6.84732
1476 TT Equity	ECLAT TEXTILE COMPANY LTD	FY 2021	-7.6891	1057.99	17.8145	68.303	25.5404	18.4786	27.4773	6.1907	9.4732	6.96412
1476 TT Equity	ECLAT TEXTILE COMPANY LTD	FY 2022	1.4535	1085.7	19.4709	67.971	29.3374	21.6798	10.6326	4.3212	8.1396	6.98998
1434 TT Equity	FORMOSA TAFFETA CO.	FY 2017	1.2436	3191.99	6.047	52.5802	6.288	4.5839	2.1498	0.8234	16.6485	8.0684
1434 TT Equity	FORMOSA TAFFETA CO.	FY 2018	0.2341	3039.29	2.4724	53.9986	6.8513	5.0471	-12.151	0.8841	13.349	8.01938
1434 TT Equity	FORMOSA TAFFETA CO.	FY 2019	-0.1658	2700.07	2.909	58.646	7.7948	5.9713	2.4838	0.9173	14.1075	7.90103
1434 TT Equity	FORMOSA TAFFETA CO.	FY 2020	-0.9167	2828.44	2.0023	60.165	3.3341	2.6158	-21.459	0.8837	17.442	7.94748
1434 TT Equity	FORMOSA TAFFETA CO.	FY 2021	0.2606	2939.3	4.7263	65.7982	3.4643	2.6656	13.9508	0.8377	17.8773	7.98593
1434 TT Equity	FORMOSA TAFFETA CO.	FY 2022	0.2275	2453.95	3.6571	61.4727	5.7706	4.3444	5.865	0.8573	20.1251	7.80545
1402 TT Equity	FAR EASTERN NEW CENTURY CORP	FY 2017	1.9849	17417.7	7.0583	59.8934	4.1875	1.5659	0.9224	0.9015	37.4502	9.76524
1402 TT Equity	FAR EASTERN NEW CENTURY CORP	FY 2018	0.5377	18478.5	6.4471	60.4969	6.046	2.2226	4.9645	0.9042	39.395	9.82436
1402 TT Equity	FAR EASTERN NEW CENTURY CORP	FY 2019	0.2184	19259.8	5.4857	63.8769	5.2604	1.8802	9.3958	0.9223	41.4663	9.86577
1402 TT Equity	FAR EASTERN NEW CENTURY CORP	FY 2020	-1.2439	21960.4	4.7998	63.8769	3.947	1.3516	-17.3408	0.9204	45.0909	9.997
1402 TT Equity	FAR EASTERN NEW CENTURY CORP	FY 2021	0.0985	22957.6	4.9042	65.0739	4.7233	1.5467	15.4941	0.9225	44.0431	10.0414
1402 TT Equity	FAR EASTERN NEW CENTURY CORP	FY 2022	0.0844	21410.9	5.4367	64.6011	3.932	1.2619	10.5267	0.9418	45.2943	9.97166
1319 TT Equity	TONG YANG INDUSTRY	FY 2017	-4.7085	1269.81	10.2208	34.3728	11.8296	6.3161	1.1232	1.3633	24.9823	7.14662
1319 TT Equity	TONG YANG INDUSTRY	FY 2018	1.0028	1217.27	8.0396	34.5036	9.3205	5.1407	-5.9146	1.0228	25.5655	7.10437
1319 TT Equity	TONG YANG INDUSTRY	FY 2019	1.8069	1240.53	10.0142	34.8456	9.2474	5.3371	-6.0544	1.1515	23.6964	7.12329
1319 TT Equity	TONG YANG INDUSTRY	FY 2020	-8.3659	1265.51	3.1151	47.3997	3.756	2.2561	-19.8518	1.0393	22.356	7.14323
1319 TT Equity	TONG YANG INDUSTRY	FY 2021	0.5476	1244.98	2.955	47.3997	3.1751	1.9642	6.1035	0.9402	19.8618	7.12687
1319 TT Equity	TONG YANG INDUSTRY	FY 2022	-0.5588	1091.45	9.0897	48.2547	9.4801	6.328	15.7903	1.052	10.7691	6.99526
1303 TT Equity	NAN YA PLASTICS CORP	FY 2017	0.0664	18338	9.743	35.4391	15.7105	10.0848	11.2046	1.4819	18.6314	9.81673
1303 TT Equity	NAN YA PLASTICS CORP	FY 2018	0.6879	18630.7	8.8258	35.4391	14.4254	9.4669	8.7939	1.3912	18.9478	9.83257
1303 TT Equity	NAN YA PLASTICS CORP	FY 2019	0.1158	18544.3	3.442	35.4391	6.4079	4.1027	-14.039	1.4197	22.9057	9.82792
1303 TT Equity	NAN YA PLASTICS CORP	FY 2020	1.3918	20812.7	7.7558	38.2658	7.4607	4.5128	-4.5229	1.3858	25.3125	9.94332
1303 TT Equity	NAN YA PLASTICS CORP	FY 2021	-2.9658	24163.3	19.6722	38.7788	21.4305	12.9718	50.5998	1.3936	21.0001	10.0926
1303 TT Equity	NAN YA PLASTICS CORP	FY 2022	0.8212	21650.4	9.0138	43.5369	8.1374	4.8139	-13.7214	1.2825	26.2705	9.98278
1229 TT Equity	LIEN HWA INDUSTRIAL HOLDINGS	FY 2017	5.4214	999.468	10.0417	29.0112	12.5876	10.6406	-8.1023	1.3299	12.3804	6.90722
1229 TT Equity	LIEN HWA INDUSTRIAL HOLDINGS	FY 2018	2.8196	992.855	5.8883	36.3042	9.951	8.2485	6.1998	1.2186	16.9464	6.90058
1229 TT Equity	LIEN HWA INDUSTRIAL HOLDINGS	FY 2019	1.2665	1556.11	11.5504	36.5255	10.7348	7.1927	62.2516	1.2922	15.2658	7.34995
1229 TT Equity	LIEN HWA INDUSTRIAL HOLDINGS	FY 2020	1.8247	1992.9	11.0021	36.5255	10.5398	6.0443	15.389	1.4018	16.3809	7.59735
1229 TT Equity	LIEN HWA INDUSTRIAL HOLDINGS	FY 2021	-3.8207	2589.8	12.7519	38.1752	11.4668	6.4064	18.636	1.6595	16.7519	7.85934
1229 TT Equity	LIEN HWA INDUSTRIAL HOLDINGS	FY 2022	1.5403	2274.96	12.6067	36.5255	10.0772	5.4692	8.8631	1.5226	17.3028	7.72972
1216 TT Equity	UNI-PRESIDENT ENTERPRISES CO	FY 2017	2.82	13976.1	5.5912	59.5312	37.1546	10.0461	-3.2667	1.6148	21.0195	9.5451
1216 TT Equity	UNI-PRESIDENT ENTERPRISES CO	FY 2018	0.8755	13302.1	6.2549	60.7887	15.4061	4.2448	7.8989	1.7129	25.5949	9.49568
1216 TT Equity	UNI-PRESIDENT ENTERPRISES CO	FY 2019	0.1563	15962.5	6.6136	63.0721	17.7	4.2973	3.8318	1.656	35.2471	9.678
1216 TT Equity	UNI-PRESIDENT ENTERPRISES CO	FY 2020	-2.4293	17631.5	6.6583	61.5532	19.3327	4.429	-0.1468	1.5432	35.1116	9.77744
1216 TT Equity	UNI-PRESIDENT ENTERPRISES CO	FY 2021	-1.2146	18574.8	5.9962	63.1124	17.2091	3.9389	5.853	1.5315	35.7198	9.82956
1216 TT Equity	UNI-PRESIDENT ENTERPRISES CO	FY 2022	0.2828	17943.4	5.5287	65.8887	14.1719	3.2228	10.8405	1.4583	37.4527	9.79498
1210 TT Equity	GREAT WALL ENTERPRISES	FY 2017	-1.3256	1373.42	3.9683	28.8603	14.5515	5.6959	0.1786	1.17	23.7216	7.22506
1210 TT Equity	GREAT WALL ENTERPRISES	FY 2018	0.6004	1389.38	3.1371	28.8603	12.3778	4.8271	-4.5938	1.1888	29.036	7.23662
1210 TT Equity	GREAT WALL ENTERPRISES	FY 2019	0.9667	1581.38	4.7849	33.8397	13.1622	5.0844	7.3534	1.3363	30.5719	7.36605
1210 TT Equity	GREAT WALL ENTERPRISES	FY 2020	-3.2813	1840	5.1585	33.8397	16.2573	6.3076	4.9902	1.3781	28.3153	7.51752
1210 TT Equity	GREAT WALL ENTERPRISES	FY 2021	2.69	2050.02	2.3121	33.8397	9.2813	3.4482	24.2336	1.4038	33.9365	7.6256
1210 TT Equity	GREAT WALL ENTERPRISES	FY 2022	0.5257	2028.69	2.6993	33.8397	10.7097	3.6835	11.6913	1.2834	35.4582	7.61514
111770 KS Equity	YOUNGONE CORP	FY 2017	1.2315	2131.34	9.0154	25.3697	8.7851	4.6601	0.3849	1.0669	19.0281	7.66451
111770 KS Equity	YOUNGONE CORP	FY 2018	-0.0202	2369.93	9.5712	26.1644	8.1499	4.6017	4.5766	1.0522	14.4945	7.77062
111770 KS Equity	YOUNGONE CORP	FY 2019	-1.2687	2687.99	9.9507	26.1644	9.8167	5.7904	13.6583	0.8901	14.9017	7.89655
111770 KS Equity	YOUNGONE CORP	FY 2020	0.3489	2790.49	10.5292	36.5356	8.0283	4.8076	3.2705	0.8538	12.5892	7.93397
111770 KS Equity	YOUNGONE CORP	FY 2021	-0.623	2981.22	15.8465	36.5356	14.7057	9.0517	13.2236	0.9143	10.1079	8.00009
111770 KS Equity	YOUNGONE CORP	FY 2022	1.0223	3593.02	21.0441	35.6202	26.8017	16.7349	40.0514	0.8327	11.2999	8.18675
1102 TT Equity	ASIA CEMENT CORP	FY 2017	1.4938	8327.36	11.4397	49.4417	4.3735	2.2528	6.4861	0.8679	32.7895	9.0273
1102 TT Equity	ASIA CEMENT CORP	FY 2018	-0.0029	9121.41	21.9287	50.0754	8.3799	4.225	27.4915	0.9149	34.5435	9.11838
1102 TT Equity	ASIA CEMENT CORP	FY 2019	0.7339	9938.77	24.6878	53.556	12.2973	6.0575	7.9847	1.0508	32.7815	9.2042
1102 TT Equity	ASIA CEMENT CORP	FY 2020	-10.0366	10574.7	25.1335	53.8175	10.0127	4.95	-12.4309	0.9914	33.7825	9.26622
1102 TT Equity	ASIA CEMENT CORP	FY 2021	-1.5729	11456.8	19.5732	54.6122	9.8907	4.9071	15.4545	1.0004	34.0455	9.34634
1102 TT Equity	ASIA CEMENT CORP	FY 2022	0.3729	10551.4	9.4853	56.101	7.5636	3.7475	0.0087	0.9524	35.2901	9.26401
1101 TT Equity	TAIWAN CEMENT	FY 2017	-1.3757	9186.59	14.2027	64.1887	6.2474	2.8151	9.7667	1.0676	31.4469	9.1255
1101 TT Equity	TAIWAN CEMENT	FY 2018	0.2406	11241.7	22.6181	65.9994	13.3259	6.8697	26.7342	1.0009	24.1109	9.32738
1101 TT Equity	TAIWAN CEMENT	FY 2019	0.8012	12285.9	24.561	64.9432	12.974	6.805	-1.454	1.1274	29.032	9.4162
1101 TT Equity	TAIWAN CEMENT	FY 2020	-4.9074	13864.4	29.8714	70.0835	12.771	6.6314	-13.7411	1.1185	32.5841	9.53708
1101 TT Equity	TAIWAN CEMENT	FY 2021	-0.4391	15960.3	18.4849	66.945	10.0314	4.8741	1.0671	1.2063	37.1742	9.67786
1101 TT Equity	TAIWAN CEMENT	FY 2022	0.779	14995.4	1.02	66.1402	2.4165	1.1978	6.4351	1.0538	36.0119	9.6155
103140 KS Equity	POONGSAN CORP	FY 2017	-0.314	2557.26	8.1858	34.6947	11.8565	5.5307	3.9973	1.0086	33.8647	7.84669
103140 KS Equity	POONGSAN CORP	FY 2018	1.3309	2396.13	3.8746	35.0367	4.6189	2.297	-5.7883	0.771	34.6797	7.78161
103140 KS Equity	POONGSAN CORP	FY 2019	1.1743	2218.68	1.6784	41.5451	1.2773	0.6737	-11.6487	0.7209	31.9985	7.70467
103140 KS Equity	POONGSAN CORP	FY 2020	1.1639	2343.89	4.6733	42.199	5.0888	2.8114	5.8063	0.7408	29.5341	7.75957
103140 KS Equity	POONGSAN CORP	FY 2021	0.5181	2645.62	8.9507	45.6594	15.5579	8.5371	35.3119	0.7424	29.9222	7.88066
103140 KS Equity	POONGSAN CORP	FY 2022	-0.0009	2702.79	5.2966	44.4321	9.9406	5.3531	24.6042	0.7288	29.5733	7.90204
096770 KS Equity	SK INNOVATION CO LTD	FY 2017	1.3012	32089	6.9792	62.0662	11.8008	6.2958	16.8067	1.0211	16.2859	10.3763
096770 KS Equity	SK INNOVATION CO LTD	FY 2018	1.2638	32198.5	3.8792	64.4402	8.9972	4.7106	17.4467	0.9301	22.3515	10.3797
096770 KS Equity	SK INNOVATION CO LTD	FY 2019	-0.1549	34229.9	2.2586	66.5728	-0.2122	-0.0948	-9.0555	0.8883	31.0921	10.4409
096770 KS Equity	SK INNOVATION CO LTD	FY 2020	1.5376	35358.3	-7.0052	68.6651	-13.3811	-5.5689	-29.9288	1.0288	38.3185	10.4733
096770 KS Equity	SK INNOVATION CO LTD	FY 2021	0.4203	41634.8	3.7173	71.9646	1.8073	0.6635	35.6107	1.0537	35.2406	10.6367
096770 KS Equity	SK INNOVATION CO LTD	FY 2022	2.2208	53508.9	5.0186	69.1983	8.3671	2.6875	66.5982	0.9072	40.4175	10.8876
096530 KS Equity	SEEGENE INC	FY 2017	0.4912	146.863	8.4977	25.2289	2.5154	1.7878	20.6612	5.8087	12.6299	4.9895
096530 KS Equity	SEEGENE INC	FY 2018	1.076	147.108	10.3895	29.5343	8.7636	6.6932	15.0082	2.7572	6.2498	4.99117
096530 KS Equity	SEEGENE INC	FY 2019	5.7039	169.455	18.3867	34.2118	19.0093	14.8375	19.2525	4.291	7.7111	5.13259
096530 KS Equity	SEEGENE INC	FY 2020	13.7827	1005.3	60.0942	51.1417	125.903	77.8555	822.661	4.9935	9.4142	6.91304
096530 KS Equity	SEEGENE INC	FY 2021	13.8308	1251.87	48.6316	53.3447	62.1489	41.5246	21.8285	2.3856	10.6777	7.1324
096530 KS Equity	SEEGENE INC	FY 2022	0.6584	1107.11	23.0203	51.9565	16.34	12.6463	-37.7341	1.1491	11.4458	7.00951
069260 KS Equity	TKG HUCHEMS	FY 2017	-0.3036	825.952	21.6646	29.2828	21.3015	14.0318	19.6468	1.4081	16.1131	6.71654
069260 KS Equity	TKG HUCHEMS	FY 2018	0.5744	776.584	18.2479	32.371	17.0129	11.9679	6.5818	1.3456	10.8797	6.65491
069260 KS Equity	TKG HUCHEMS	FY 2019	-0.3991	791.248	16.011	33.1657	10.8252	7.9116	-13.515	1.1737	13.9315	6.67361
069260 KS Equity	TKG HUCHEMS	FY 2020	1.2597	795.909	16.0482	39.6439	7.5043	5.5702	-10.043	1.3644	7.2754	6.67948
069260 KS Equity	TKG HUCHEMS	FY 2021	1.0488	797.741	10.8447	47.8121	11.0643	8.3331	45.1033	1.199	8.0605	6.68178
069260 KS Equity	TKG HUCHEMS	FY 2022	0.0423	749.354	9.4782	57.0969	11.3497	8.6433	43.5011	1.0289	4.0897	6.61921
047050 KS Equity	POSCO INTERNATIONAL CORP	FY 2017	-2.3555	8591.36	1.778	40.6398	6.6072	2.0148	36.8635	0.9378	43.9782	9.05851
047050 KS Equity	POSCO INTERNATIONAL CORP	FY 2018	-0.3568	8873.76	1.8774	47.0778	5.4487	1.629	11.529	0.935	44.4224	9.09085
047050 KS Equity	POSCO INTERNATIONAL CORP	FY 2019	0.1006	7757.27	2.4785	47.0778	7.0553	2.2229	-2.9847	0.9166	38.0818	8.95639
047050 KS Equity	POSCO INTERNATIONAL CORP	FY 2020	-0.4516	7648.82	2.2097	49.1097	7.6898	2.7599	-12.0798	0.8363	35.6092	8.94231
047050 KS Equity	POSCO INTERNATIONAL CORP	FY 2021	-1.3158	9051.11	1.7243	57.0566	10.8586	3.7781	58.1048	0.9335	36.007	9.11064
047050 KS Equity	POSCO INTERNATIONAL CORP	FY 2022	1.9299	9963.49	2.3757	65.0035	15.7907	5.065	11.9024	0.9045	38.8458	9.20668
034730 KS Equity	SK INC	FY 2017	1.2604	102850	6.2822	44.1706	12.5139	1.5764	11.5752	1.0195	29.9775	11.541
034730 KS Equity	SK INC	FY 2018	0.8778	107280	4.6762	53.0731	14.8595	1.9658	7.3586	0.9823	31.2775	11.5832
034730 KS Equity	SK INC	FY 2019	0.3649	114818	3.8195	57.3484	4.2871	0.5688	-2.3463	0.9775	36.9046	11.6511
034730 KS Equity	SK INC	FY 2020	0.0117	126440	-0.0951	58.3945	1.0866	0.1401	-17.373	0.9647	39.8987	11.7475
034730 KS Equity	SK INC	FY 2021	0.0481	138966	4.9996	61.4526	10.1403	1.2973	20.2736	0.9567	38.1938	11.842
034730 KS Equity	SK INC	FY 2022	1.0207	154834	5.9492	62.2875	5.1081	0.6106	38.4224	0.9426	41.1189	11.9501
034230 KS Equity	PARADISE CO LTD	FY 2017	3.8449	2281.65	-4.4836	30.2585	-1.8555	-0.7991	-3.859	1.3718	35.8699	7.73266
034230 KS Equity	PARADISE CO LTD	FY 2018	2.1756	2829.58	0.3057	30.1982	-1.8567	-0.7536	17.8993	1.1058	31.9311	7.94788
034230 KS Equity	PARADISE CO LTD	FY 2019	0.8136	3004.71	5.2958	30.1982	1.1879	0.4563	24.354	1.1199	38.7209	8.00794
034230 KS Equity	PARADISE CO LTD	FY 2020	-0.5312	3043.27	-18.9809	25.6916	-9.8043	-3.4829	-53.6588	1.0496	45.8154	8.02069
034230 KS Equity	PARADISE CO LTD	FY 2021	-0.1586	2917.5	-13.3294	30.1982	-4.4206	-1.5485	-8.684	1.0136	46.0312	7.97848
034230 KS Equity	PARADISE CO LTD	FY 2022	-0.9099	2795.31	1.7719	30.1982	1.9521	0.726	41.7818	1.0411	40.0385	7.9357
028260 KS Equity	SAMSUNG C&T CORP	FY 2017	0.7048	45953.9	3.053	57.288	3.1038	1.3684	4.1859	0.96	12.3024	10.7354
028260 KS Equity	SAMSUNG C&T CORP	FY 2018	0.5661	38083.8	3.7012	67.0556	7.9873	3.7456	6.4093	0.9363	10.6508	10.5475
028260 KS Equity	SAMSUNG C&T CORP	FY 2019	0.7686	39746.1	2.9609	68.7255	4.7255	2.3781	-1.2651	0.8615	8.6311	10.5903
028260 KS Equity	SAMSUNG C&T CORP	FY 2020	1.0248	49900.6	2.9941	75.2842	3.7803	2.0661	-1.7729	0.8594	6.6508	10.8178
028260 KS Equity	SAMSUNG C&T CORP	FY 2021	1.2741	46425.1	3.5162	73.4735	5.3477	2.9843	14.0291	0.8017	5.9088	10.7456
028260 KS Equity	SAMSUNG C&T CORP	FY 2022	-0.4666	46951.6	5.8583	71.6628	7.0971	3.579	25.269	0.8597	10.711	10.7569
028050 KS Equity	SAMSUNG ENGINEERING CO LTD	FY 2017	1.8324	4752.74	0.3981	69.4397	-6.4514	-1.2178	-21.3549	1.2824	28.4828	8.46648
028050 KS Equity	SAMSUNG ENGINEERING CO LTD	FY 2018	-0.0124	4148.73	3.5935	69.1983	6.0841	1.2658	-0.8432	1.5261	12.069	8.33056
028050 KS Equity	SAMSUNG ENGINEERING CO LTD	FY 2019	-1.2821	3953.1	6.6377	71.2001	27.491	6.9867	16.9217	1.5362	4.0794	8.28226
028050 KS Equity	SAMSUNG ENGINEERING CO LTD	FY 2020	-0.9053	4367.72	5.3546	72.719	17.3155	5.4177	5.5869	1.2095	5.5562	8.382
028050 KS Equity	SAMSUNG ENGINEERING CO LTD	FY 2021	-1.9157	5091.41	6.7224	72.719	20.6716	6.8866	10.9276	1.4103	1.2269	8.53531
028050 KS Equity	SAMSUNG ENGINEERING CO LTD	FY 2022	2.778	6247.89	6.9914	69.0776	28.3179	9.5622	34.2961	1.2125	3.3051	8.74
018260 KS Equity	SAMSUNG SDS CO LTD	FY 2017	2.9725	6818.53	7.867	38.4267	9.9133	7.5121	13.6796	2.3619	0.0114	8.8274
018260 KS Equity	SAMSUNG SDS CO LTD	FY 2018	1.1008	7196.93	8.7457	45.6896	10.9074	8.232	7.904	2.2225	0.0098	8.88141
018260 KS Equity	SAMSUNG SDS CO LTD	FY 2019	-0.2499	7810.8	9.2376	46.2127	11.7566	8.6464	6.8308	1.9421	4.9492	8.96326
018260 KS Equity	SAMSUNG SDS CO LTD	FY 2020	0.1598	8408.27	7.9115	53.3749	6.7114	4.8795	2.7781	1.7797	3.9944	9.03697
018260 KS Equity	SAMSUNG SDS CO LTD	FY 2021	0.3929	8838.25	5.9289	54.0589	8.7949	6.2135	23.7131	1.4637	4.3933	9.08684
018260 KS Equity	SAMSUNG SDS CO LTD	FY 2022	0.2516	9514.6	5.3174	57.9821	14.2347	9.7886	26.4471	1.108	7.2705	9.16058
017670 KS Equity	SK TELECOM	FY 2017	0.9036	31319.3	8.7707	64.0579	15.278	8.0333	2.5053	1.0302	23.2486	10.352
017670 KS Equity	SK TELECOM	FY 2018	0.6467	38050	7.122	66.6533	15.4396	8.2532	-3.6875	0.9268	23.7817	10.5467
017670 KS Equity	SK TELECOM	FY 2019	-0.4865	39137.3	6.2465	63.8668	3.8481	2.0297	5.1366	0.8774	26.5004	10.5748
017670 KS Equity	SK TELECOM	FY 2020	0.6013	43999.8	7.761	68.7959	6.3794	3.2314	-9.3174	0.8587	26.2593	10.6919
017670 KS Equity	SK TELECOM	FY 2021	-0.5123	25976.1	8.2823	69.5101	13.5466	6.1091	4.1077	1.033	34.8319	10.1649
017670 KS Equity	SK TELECOM	FY 2022	2.1637	24922.6	9.3156	70.7876	7.841	2.9328	3.322	0.9686	36.6796	10.1235
012750 KS Equity	S-1 CORPORATION	FY 2017	1.4206	1481.74	10.4298	33.3266	12.4208	9.4235	6.1245	2.5238	0	7.30097
012750 KS Equity	S-1 CORPORATION	FY 2018	0.8182	1511.31	9.8659	35.0468	8.3385	6.3087	3.9167	2.2691	0	7.32073
012750 KS Equity	S-1 CORPORATION	FY 2019	-0.0147	1554.12	9.148	45.6091	11.3237	8.433	6.5986	2.0253	1.496	7.34866
012750 KS Equity	S-1 CORPORATION	FY 2020	0.1857	1751.18	9.1962	46.5144	10.4807	7.6771	3.3381	1.7813	2.9169	7.46805
012750 KS Equity	S-1 CORPORATION	FY 2021	0.3826	1657.97	7.7693	51.3127	9.1252	6.6496	4.0097	1.5351	2.5309	7.41335
012750 KS Equity	S-1 CORPORATION	FY 2022	0.1584	1652.31	8.2716	54.7128	10.1847	7.4609	6.7231	1.2322	2.2613	7.40993
011790 KS Equity	SKC CO LTD	FY 2017	1.7943	3435.9	6.9123	30.9627	7.7041	3.058	12.465	1.0586	38.5737	8.14204
011790 KS Equity	SKC CO LTD	FY 2018	1.5122	3442.38	7.2667	39.2214	8.0846	3.2153	4.3071	0.931	38.0179	8.14392
011790 KS Equity	SKC CO LTD	FY 2019	2.6367	3439.91	5.9191	44.8144	3.8628	1.5299	-14.6962	1.0622	42.4226	8.1432
011790 KS Equity	SKC CO LTD	FY 2020	1.6654	4965.47	8.1926	50.3068	2.2053	0.7918	4.4379	1.2872	47.7763	8.51026
011790 KS Equity	SKC CO LTD	FY 2021	0.5914	5193.43	17.7305	56.8353	11.596	3.8122	-8.1774	1.6892	46.7638	8.55515
011790 KS Equity	SKC CO LTD	FY 2022	5.1029	5089.15	7.017	58.9176	-3.6695	-1.0874	38.6318	1.2005	51.7971	8.53487
010950 KS Equity	S-OIL CORP	FY 2017	1.4179	14135.4	6.5734	70.6669	18.2428	8.5827	27.9964	1.4202	32.1075	9.55644
010950 KS Equity	S-OIL CORP	FY 2018	1.3064	14328.6	2.5113	72.9403	3.754	1.6625	21.8843	1.2846	40.1319	9.57001
010950 KS Equity	S-OIL CORP	FY 2019	0.5675	14141.8	1.722	73.7853	0.9757	0.4053	-4.1987	1.2597	40.9755	9.55689
010950 KS Equity	S-OIL CORP	FY 2020	-0.4797	14410.8	-6.531	73.7853	-12.6648	-4.972	-31.0094	1.135	38.7079	9.57574
010950 KS Equity	S-OIL CORP	FY 2021	-0.8159	15708.7	7.7955	74.6706	21.0741	8.0186	63.1874	1.1429	31.2514	9.66197
010950 KS Equity	S-OIL CORP	FY 2022	0.8966	15612.8	8.0223	71.7131	26.3398	10.9871	54.552	1.0467	26.6113	9.65585
010140 KS Equity	SAMSUNG HEAVY INDUSTRIES	FY 2017	-0.1827	12946.2	-6.6339	52.1175	-5.6179	-2.1832	-24.1301	0.7742	30.7283	9.46856
010140 KS Equity	SAMSUNG HEAVY INDUSTRIES	FY 2018	-0.3598	12826.9	-7.7729	54.914	-6.1886	-2.7604	-33.3633	0.8416	20.4068	9.4593
010140 KS Equity	SAMSUNG HEAVY INDUSTRIES	FY 2019	-0.6359	11775.3	-8.3893	57.1874	-21.8779	-9.4025	39.5914	0.9373	28.4311	9.37376
010140 KS Equity	SAMSUNG HEAVY INDUSTRIES	FY 2020	0.237	11868.3	-15.3658	61.1206	-33.0565	-11.1789	-6.658	1.0409	37.5451	9.38162
010140 KS Equity	SAMSUNG HEAVY INDUSTRIES	FY 2021	0.5497	10200.6	-19.8121	61.4928	-36.8914	-11.5325	-3.4738	1.0603	18.7195	9.2302
010140 KS Equity	SAMSUNG HEAVY INDUSTRIES	FY 2022	-0.2688	11536	-14.3729	59.1792	-16.0714	-4.6521	-10.2285	1.0531	21.527	9.35322
009150 KS Equity	SAMSUNG ELECTRO-MECHANICS CO	FY 2017	3.9372	7277.28	4.4777	62.4082	3.6835	2.0964	13.3504	1.393	33.0733	8.89251
009150 KS Equity	SAMSUNG ELECTRO-MECHANICS CO	FY 2018	2.1197	7763.66	14.3706	68.3734	13.9932	7.9969	17.0145	1.3143	28.3882	8.95721
009150 KS Equity	SAMSUNG ELECTRO-MECHANICS CO	FY 2019	0.6984	7510.37	9.5996	67.3272	9.8194	5.939	-3.5455	1.4399	23.1885	8.92404
009150 KS Equity	SAMSUNG ELECTRO-MECHANICS CO	FY 2020	0.993	8473.09	11.7723	70.3752	18.4142	6.7483	0.453	1.7785	20.6676	9.04465
009150 KS Equity	SAMSUNG ELECTRO-MECHANICS CO	FY 2021	1.1285	8354.17	15.3681	70.3752	13.7791	9.3124	24.7867	1.7698	10.8893	9.03052
009150 KS Equity	SAMSUNG ELECTRO-MECHANICS CO	FY 2022	1.6373	8754.18	12.5506	69.7415	13.2601	9.366	-2.589	1.1785	13.6875	9.07729
006400 KS Equity	SAMSUNG SDI CO LTD	FY 2017	3.2511	14748.4	1.8434	60.3762	5.8557	4.2898	22.0308	1.1354	9.0499	9.59889
006400 KS Equity	SAMSUNG SDI CO LTD	FY 2018	1.8797	17377.2	7.8071	61.1407	5.9202	3.9962	44.3019	1.1242	16.8151	9.76292
006400 KS Equity	SAMSUNG SDI CO LTD	FY 2019	0.0411	17188.4	4.5774	60.2857	2.8778	1.819	10.2547	1.1574	18.1599	9.75199
006400 KS Equity	SAMSUNG SDI CO LTD	FY 2020	5.0893	19778	5.944	60.8591	4.4472	2.7774	11.8579	2.306	18.3861	9.89232
006400 KS Equity	SAMSUNG SDI CO LTD	FY 2021	4.24	21708.7	7.8769	61.3419	8.2743	4.9393	19.9955	2.0902	18.0254	9.98547
006400 KS Equity	SAMSUNG SDI CO LTD	FY 2022	0.4284	24086.2	8.9843	61.6739	12.2544	6.9607	48.4818	1.7335	17.253	10.0894
005930 KS Equity	SAMSUNG ELECTRONICS CO LTD	FY 2017	0.5417	282711	22.3917	67.116	18.4666	14.6631	18.68	1.3243	6.2349	12.5522
005930 KS Equity	SAMSUNG ELECTRONICS CO LTD	FY 2018	1.496	304764	24.1565	68.7657	17.2579	13.6922	1.7514	0.9737	4.322	12.6273
005930 KS Equity	SAMSUNG ELECTRONICS CO LTD	FY 2019	2.7141	305259	12.0523	68.7657	7.6404	6.216	-5.4849	1.2221	5.2223	12.6289
005930 KS Equity	SAMSUNG ELECTRONICS CO LTD	FY 2020	0.4344	347388	15.1997	71.0693	8.7796	7.1403	2.7804	1.5711	5.3452	12.7582
005930 KS Equity	SAMSUNG ELECTRONICS CO LTD	FY 2021	1.4904	358508	18.4667	72.1155	12.2368	9.7517	18.0729	1.4016	4.3111	12.7897
005930 KS Equity	SAMSUNG ELECTRONICS CO LTD	FY 2022	0.9106	356963	14.3521	71.6125	15.003	12.5091	8.0923	0.9667	2.3043	12.7854
005490 KS Equity	POSCO HOLDINGS INC	FY 2017	-0.1522	74038.5	7.6199	60.7685	6.4039	3.5143	14.2635	0.7832	26.7721	11.2123
005490 KS Equity	POSCO HOLDINGS INC	FY 2018	1.3041	70271.7	8.53	61.8147	3.8411	2.1499	7.1267	0.6942	25.9482	11.1601
005490 KS Equity	POSCO HOLDINGS INC	FY 2019	0.9704	68450.8	6.0106	60.7685	4.163	2.3331	-0.9402	0.6771	26.7107	11.1339
005490 KS Equity	POSCO HOLDINGS INC	FY 2020	0.808	72636.8	4.158	61.1407	3.5933	2.0262	-10.2134	0.7009	26.8531	11.1932
005490 KS Equity	POSCO HOLDINGS INC	FY 2021	0.6776	76867.5	12.1025	65.9491	13.9524	7.7595	32.0793	0.6757	24.6188	11.2498
005490 KS Equity	POSCO HOLDINGS INC	FY 2022	-0.1157	78335.6	5.7228	64.4301	6.1065	3.3117	11.0279	0.6795	25.536	11.2688
004170 KS Equity	SHINSEGAE INC	FY 2017	3.2321	9511.13	8.9296	40.7202	5.4769	1.813	31.3464	0.9536	26.223	9.16022
004170 KS Equity	SHINSEGAE INC	FY 2018	1.9068	9969.63	7.6625	40.7202	6.6848	2.2489	33.948	0.9143	29.553	9.2073
004170 KS Equity	SHINSEGAE INC	FY 2019	1.1034	11271.7	7.316	40.7202	14.0074	4.3652	23.3053	0.9167	34.8901	9.33005
004170 KS Equity	SHINSEGAE INC	FY 2020	-0.5904	11727.7	1.8553	40.7202	-2.9396	-0.8027	-25.4127	0.9149	38.6133	9.36971
004170 KS Equity	SHINSEGAE INC	FY 2021	-0.2013	11466.1	8.1913	45.1866	8.539	2.3233	32.4401	0.9087	33.6686	9.34715
004170 KS Equity	SHINSEGAE INC	FY 2022	0.6384	11421.9	8.2615	47.0476	10.3354	2.9012	23.6893	0.8641	31.8415	9.34329
003670 KS Equity	POSCO FUTURE M CO LTD	FY 2017	7.9379	783.098	8.684	51.9767	17.1581	13.2806	7.1087	3.0417	3.3236	6.66326
003670 KS Equity	POSCO FUTURE M CO LTD	FY 2018	3.81	851.029	7.6829	59.3099	18.9573	14.8203	15.5731	4.1797	2.1291	6.74645
003670 KS Equity	POSCO FUTURE M CO LTD	FY 2019	-3.2563	1497.99	6.0559	66.4722	11.5664	7.5464	7.2402	2.1595	27.8902	7.31188
003670 KS Equity	POSCO FUTURE M CO LTD	FY 2020	4.681	1917.76	3.8481	67.619	2.9606	1.5491	5.5579	3.5584	40.2967	7.55891
003670 KS Equity	POSCO FUTURE M CO LTD	FY 2021	2.5448	3296.23	6.1158	68.8563	7.9134	4.4642	27.027	3.2347	28.0973	8.10053
003670 KS Equity	POSCO FUTURE M CO LTD	FY 2022	0.3626	3691.61	5.0235	73.9664	4.8652	2.7633	65.9636	3.4717	31.9814	8.21382
003410 KS Equity	SSANGYONG C&E CO LTD	FY 2017	1.4571	3280.28	16.5409	67.8704	16.6376	8.9936	6.0722	0.9773	25.131	8.09568
003410 KS Equity	SSANGYONG C&E CO LTD	FY 2018	-0.3469	3079.69	16.3544	68.9166	7.4824	4.2224	-0.4716	1.3604	26.1535	8.03258
003410 KS Equity	SSANGYONG C&E CO LTD	FY 2019	-3.087	2916.1	14.8992	69.2284	6.9644	3.8442	1.8871	1.3139	29.7956	7.978
003410 KS Equity	SSANGYONG C&E CO LTD	FY 2020	1.0896	3055.47	17.0086	69.8018	7.9245	4.128	-4.3992	1.5006	32.1502	8.02469
003410 KS Equity	SSANGYONG C&E CO LTD	FY 2021	0.445	2995.63	14.9712	69.8018	11.1113	5.3967	12.9589	1.622	36.4827	8.00491
003410 KS Equity	SSANGYONG C&E CO LTD	FY 2022	1.4672	3084.13	11.24	69.0675	7.8544	3.4354	18.2764	1.3355	42.4493	8.03402
003230 KS Equity	SAMYANG FOODS CO LTD	FY 2017	3.4572	373.053	9.4486	28.3372	15.2833	7.9135	27.5972	2.3287	16.7188	5.92172
003230 KS Equity	SAMYANG FOODS CO LTD	FY 2018	3.7654	370.125	11.7559	28.6792	16.1599	8.5949	2.3713	1.3901	14.3807	5.91384
003230 KS Equity	SAMYANG FOODS CO LTD	FY 2019	4.7287	407.248	14.4018	30.6911	23.1449	13.4967	15.8143	1.8365	13.3426	6.00942
003230 KS Equity	SAMYANG FOODS CO LTD	FY 2020	-1.3446	510.86	14.7011	31.5059	21.4637	13.0938	19.3027	1.752	12.9934	6.2361
003230 KS Equity	SAMYANG FOODS CO LTD	FY 2021	0.7595	632.846	10.1807	45.1765	15.3774	8.6073	-0.9986	1.4298	27.51	6.45023
003230 KS Equity	SAMYANG FOODS CO LTD	FY 2022	-1.6988	736.28	9.9419	43.7381	18.9243	9.5106	41.5878	1.5343	30.3527	6.60161
003030 KS Equity	SEAH STEEL HOLDINGS CORP	FY 2017	-1.414	2259.52	3.4657	36.8273	2.3305	1.1127	-16.1629	0.719	28.9157	7.72291
003030 KS Equity	SEAH STEEL HOLDINGS CORP	FY 2018	1.0273	2196.1	4.5202	31.013	29.6344	13.0304	18.2304	0.6965	27.6948	7.69444
003030 KS Equity	SEAH STEEL HOLDINGS CORP	FY 2019	1.4359	2120.01	2.3881	31.013	-0.3221	-0.1255	48.3932	0.6841	28.2468	7.65918
003030 KS Equity	SEAH STEEL HOLDINGS CORP	FY 2020	0.2047	2126.71	2.9095	31.013	1.76	0.7171	-12.7671	0.6563	26.0337	7.66233
003030 KS Equity	SEAH STEEL HOLDINGS CORP	FY 2021	-2.5226	2436.15	10.5201	31.1437	16.1425	6.7489	23.2126	0.7281	28.7527	7.79818
003030 KS Equity	SEAH STEEL HOLDINGS CORP	FY 2022	3.232	2843.51	14.3447	31.1437	20.5614	8.6036	39.1351	0.7448	27.6996	7.95279
001440 KS Equity	TAIHAN ELECTRIC WIRE CO LTD	FY 2017	-0.2966	1225.33	3.095	41.2433	-12.4946	-3.061	14.2809	1.4823	49.1859	7.11097
001440 KS Equity	TAIHAN ELECTRIC WIRE CO LTD	FY 2018	-0.3178	1053.38	3.016	40.3581	-0.8109	-0.2381	5.0045	1.4723	50.8601	6.95976
001440 KS Equity	TAIHAN ELECTRIC WIRE CO LTD	FY 2019	-1.1579	1069.36	2.1368	41.2132	-4.0102	-0.9967	-5.7056	1.1829	51.8314	6.97481
001440 KS Equity	TAIHAN ELECTRIC WIRE CO LTD	FY 2020	5.0591	1101.64	3.5473	61.0804	0.7962	0.2429	2.708	1.6818	49.1275	7.00455
001440 KS Equity	TAIHAN ELECTRIC WIRE CO LTD	FY 2021	2.6594	1194.02	1.9754	60.4265	7.8074	2.1317	25.1038	1.8016	42.8212	7.08508
001440 KS Equity	TAIHAN ELECTRIC WIRE CO LTD	FY 2022	1.656	1289.79	1.9658	60.7384	3.3574	1.3536	22.6678	1.6072	19.8012	7.16224
000660 KS Equity	SK HYNIX INC	FY 2017	1.4016	42552.5	45.5715	57.9117	36.8015	27.4144	75.0755	1.4446	9.1841	10.6585
000660 KS Equity	SK HYNIX INC	FY 2018	2.0242	57169.1	51.536	63.9071	38.5321	28.4939	34.3269	0.9175	8.2973	10.9538
000660 KS Equity	SK HYNIX INC	FY 2019	3.0398	56493.5	10.0745	64.6716	4.2339	3.1123	-33.2657	1.2571	18.6832	10.9419
000660 KS Equity	SK HYNIX INC	FY 2020	-0.4582	65369.1	15.7133	67.4479	9.5285	6.9712	18.1903	1.4157	18.1181	11.0878
000660 KS Equity	SK HYNIX INC	FY 2021	0.7409	80964.1	28.8627	65.1242	16.8392	11.4641	34.7876	1.2898	19.8757	11.3018
000660 KS Equity	SK HYNIX INC	FY 2022	1.9703	82685.8	15.2604	64.9935	3.5549	2.2271	3.7764	0.8874	23.8676	11.3228
