# Supplementary material for: An exploratory study on the impact of ESG on business performance—Focusing on listed companies in Korea and Taiwan
Source: PLoS One. 2024 Nov 22;19(11):e0310447. doi: 10.1371/journal.pone.0310447 (PMC11584088; doi:10.1371/journal.pone.0310447)
Supplement: S2 Data — (XLSX) [file pone.0310447.s002.xlsx]

## Sheet: Sheet1
company	year	growth	q	size	score	ROE	ROA	Debt	Equity	Liquidity	OCF	Debt ratio	Sales	Director	NPS	Institutional	R&D	advert	revenue	Country	Company Ticker	Company Name	E	S	G
1	2017	85.6877	4.1646	6.06486	27.8443	9.4522	6.799	0.0544	24.1949	3.1957	11.1727	2.1748	0.6242	25	8.3152	0	#N/A N/A	1402.27	286789	Korea	253450 KS Equity	STUDIO DRAGON CORP	13.5307	14.4498	55.4485
1	2018	32.3645	5.2755	6.13154	28.639	9.3106	7.3745	0	16.2431	2.2845	29.8685	0	0.7409	25	9.4397	26.499	#N/A N/A	572.665	379606	Korea	253450 KS Equity	STUDIO DRAGON CORP	13.5307	14.4498	57.8266
1	2019	23.4597	4.1721	6.22163	28.639	6.3678	4.8311	0	14.4193	1.6844	10.2886	0	0.8059	25	5.6383	21.97	#N/A N/A	263.639	468661	Korea	253450 KS Equity	STUDIO DRAGON CORP	13.5307	14.4498	57.8266
1	2020	12.177	3.8642	6.54468	34.3627	5.7087	4.4246	0	9.4653	1.7277	6.4826	0	0.6942	25	5.6339	16.746	#N/A N/A	311.337	525729	Korea	253450 KS Equity	STUDIO DRAGON CORP	28.8432	41.6566	64.0879
1	2021	-7.3452	3.316	6.61054	34.3627	6.0376	4.7581	0	8.695	1.2661	7.309	0	0.551	25	8.0162	20.179	#N/A N/A	357.23	487114	Korea	253450 KS Equity	STUDIO DRAGON CORP	28.8432	41.6566	64.0879
1	2022	43.282	2.7643	6.76644	35.4089	7.5195	5.1213	0.0596	15.7904	0.9612	11.3402	15.5868	0.6399	25	7.2448	26.207	#N/A N/A	383.403	697946	Korea	253450 KS Equity	STUDIO DRAGON CORP	30.4138	41.6566	79.7411
2	2017	57.7035	3.8638	8.81431	53.5962	-2.4072	-1.3179	2.5213	20.2501	0.2715	4.9852	7.6	0.0647	60	-20.8709	32.051	#N/A N/A	#N/A N/A	464629	Korea	207940 KS Equity	SAMSUNG BIOLOGICS CO LTD	48.9882	33.3736	79.8916
2	2018	15.319	4.5812	8.58873	54.0489	5.5116	3.405	1.5692	14.7992	2.2204	0.2947	14.5926	0.0896	60	41.8266	30.337	24462.1	4422.81	535806	Korea	207940 KS Equity	SAMSUNG BIOLOGICS CO LTD	43.6424	40.0846	79.8916
2	2019	30.9414	5.1097	8.5406	58.2034	4.7692	3.4124	1.0303	13.3934	1.9642	2.1162	11.058	0.1187	60	28.9205	30.552	#N/A N/A	6480.62	701592	Korea	207940 KS Equity	SAMSUNG BIOLOGICS CO LTD	50.7098	40.0846	83.0223
2	2020	66.0192	8.7914	8.68275	70.1338	5.3829	3.9069	0.8801	12.1895	2.9719	0.4491	12.2179	0.1813	57.143	20.6885	31.233	78564.6	4396.24	1.16478e+06	Korea	207940 KS Equity	SAMSUNG BIOLOGICS CO LTD	67.8345	41.6566	95.5449
2	2021	34.6187	7.8702	8.8095	71.9344	8.209	5.4687	1.2777	9.6986	2.5496	0.5949	16.2201	0.1967	57.143	25.1013	35.199	91907.8	5349.28	1.56801e+06	Korea	207940 KS Equity	SAMSUNG BIOLOGICS CO LTD	72.093	42.6844	92.4142
2	2022	91.4083	3.9821	9.48797	68.0414	11.4205	6.5009	2.0712	14.0274	1.5443	5.3722	15.1612	0.181	57.143	26.5904	31.351	268200	8828.89	3.0013e+06	Korea	207940 KS Equity	SAMSUNG BIOLOGICS CO LTD	74.6602	40.5683	95.5449
3	2017	0.3849	1.0669	7.66451	25.3697	8.7851	4.6601	0.9946	10.113	2.3154	17.0982	19.0281	0.8833	37.5	5.4092	62.754	#N/A N/A	46762.2	2.00931e+06	Korea	111770 KS Equity	YOUNGONE CORP	0	13.029	62.944
3	2018	4.5766	1.0522	7.77062	26.1644	8.1499	4.6017	1.5266	6.8221	2.8483	13.4953	14.4945	0.7963	37.5	5.3805	62.988	#N/A N/A	47535.1	2.10127e+06	Korea	111770 KS Equity	YOUNGONE CORP	0	13.029	65.3221
3	2019	13.6583	0.8901	7.89655	26.1644	9.8167	5.7904	0.6644	8.6114	2.4096	14.395	14.9017	0.7693	44.444	6.9626	62.667	0	46807.9	2.38827e+06	Korea	111770 KS Equity	YOUNGONE CORP	0	13.029	65.3221
3	2020	3.2705	0.8538	7.93397	36.5356	8.0283	4.8076	0.3574	13.1019	2.8314	21.8833	12.5892	0.8118	44.444	5.987	55.662	0	39412.1	2.46637e+06	Korea	111770 KS Equity	YOUNGONE CORP	15.1314	19.6191	74.714
3	2021	13.2236	0.9143	8.00009	36.5356	14.7057	9.0517	1.066	10.6907	3.8929	18.0904	10.1079	0.7872	50	10.6738	58.899	#N/A N/A	40318.2	2.79252e+06	Korea	111770 KS Equity	YOUNGONE CORP	15.1314	19.6191	74.714
3	2022	40.0514	0.8327	8.18675	35.6202	26.8017	16.7349	2.0616	13.6906	3.4295	16.305	11.2999	0.8665	50	17.2469	60.816	#N/A N/A	53386.1	3.91096e+06	Korea	111770 KS Equity	YOUNGONE CORP	15.1314	20.0121	71.5834
4	2017	3.9973	1.0086	7.84669	34.6947	11.8565	5.5307	0.8826	13.5995	1.442	2.0827	33.8647	1.0789	57.143	5.1124	34.823	24112	7153	2.94496e+06	Korea	103140 KS Equity	POONGSAN CORP	1.7215	27.5091	74.714
4	2018	-5.7883	0.771	7.78161	35.0367	4.6189	2.297	1.0732	12.8911	1.6214	2.086	34.6797	1.0399	57.143	2.2343	46.517	22281	6819	2.7745e+06	Korea	103140 KS Equity	POONGSAN CORP	1.7215	28.5369	74.714
4	2019	-11.6487	0.7209	7.70467	41.5451	1.2773	0.6737	0.7043	15.8149	1.6312	2.7511	31.9985	0.9566	57.143	0.7187	43.088	23102	7198	2.45131e+06	Korea	103140 KS Equity	POONGSAN CORP	18.6953	31.1064	74.714
4	2020	5.8063	0.7408	7.75957	42.199	5.0888	2.8114	0.3682	15.2028	1.7423	3.11	29.5341	1.0163	57.143	2.772	33.787	23925	4440	2593636	Korea	103140 KS Equity	POONGSAN CORP	20.6584	31.1064	74.714
4	2021	35.3119	0.7424	7.88066	45.6594	15.5579	8.5371	0.5015	12.5535	1.6769	4.0101	29.9222	1.1147	57.143	6.9331	25.521	25122	6112	3509498	Korea	103140 KS Equity	POONGSAN CORP	34.1891	31.1064	71.5834
4	2022	24.6042	0.7288	7.90204	44.4321	9.9406	5.3531	1.4319	20.6228	1.8008	4.5599	29.5733	1.288	57.143	4.0051	23.658	27037	10383	4372983	Korea	103140 KS Equity	POONGSAN CORP	25.4002	33.0713	74.714
5	2017	16.8067	1.0211	10.3763	62.0662	11.8008	6.2958	1.6408	15.4258	1.6294	5.8503	16.2859	1.3478	62.5	4.5573	31.853	#N/A N/A	103832	46162656	Korea	096770 KS Equity	SK INNOVATION CO LTD	53.9716	52.1765	78.4166
5	2018	17.4467	0.9301	10.3797	64.4402	8.9972	4.7106	2.2067	9.202	1.8761	5.0917	22.3515	1.5122	62.5	3.0455	36.096	234788	78326	54216524	Korea	096770 KS Equity	SK INNOVATION CO LTD	52.5521	54.7461	81.5473
5	2019	-9.0555	0.8883	10.4409	66.5728	-0.2122	-0.0948	1.0522	9.4399	1.6595	5.5546	31.0921	1.2472	62.5	-0.0725	38.653	228332	75817	49306938	Korea	096770 KS Equity	SK INNOVATION CO LTD	54.8173	60.3083	81.5473
5	2020	-29.9288	1.0288	10.4733	68.6651	-13.3811	-5.5689	1.0797	20.7881	1.207	7.6384	38.3185	0.8974	62.5	-6.2888	29.699	253932	55442	34549940	Korea	096770 KS Equity	SK INNOVATION CO LTD	56.2368	60.3083	87.8085
5	2021	35.6107	1.0537	10.6367	71.9646	1.8073	0.6635	1.0293	20.2912	1.4802	6.9105	35.2406	0.9457	71.429	0.6234	28.435	364134	65704	46853416	Korea	096770 KS Equity	SK INNOVATION CO LTD	56.2368	61.8803	96.1168
5	2022	66.5982	0.9072	10.8876	69.1983	8.3671	2.6875	2.0508	30.5688	1.16	14.1018	40.4175	1.1612	71.429	2.0101	34.278	417929	100879	78056939	Korea	096770 KS Equity	SK INNOVATION CO LTD	56.2368	53.5671	96.1168
6	2017	20.6612	5.8087	4.9895	25.2289	2.5154	1.7878	2.2	12.6867	5.7279	17.7416	12.6299	0.5673	33.333	3.663	27.409	13027.3	#N/A N/A	88919.6	Korea	096530 KS Equity	SEEGENE INC	0	20.133	55.4485
6	2018	15.0082	2.7572	4.99117	29.5343	8.7636	6.6932	0.68	11.332	4.4472	19.896	6.2498	0.6243	33.333	10.4903	31.871	10602.9	#N/A N/A	102265	Korea	096530 KS Equity	SEEGENE INC	5.4062	25.2721	57.8266
6	2019	19.2525	4.291	5.13259	34.2118	19.0093	14.8375	1.0777	13.2707	4.9111	25.0818	7.7111	0.6231	33.333	21.8707	28.353	9817.92	#N/A N/A	121953	Korea	096530 KS Equity	SEEGENE INC	12.1715	32.5574	57.8266
6	2020	822.661	4.9935	6.91304	51.1417	125.903	77.8555	0.5668	7.6699	2.086	28.1503	9.4142	1.028	33.333	44.6387	23.923	26189.8	#N/A N/A	1.12522e+06	Korea	096530 KS Equity	SEEGENE INC	46.8439	42.4426	64.0879
6	2021	21.8285	2.3856	7.1324	53.3447	62.1489	41.5246	1.0691	7.8113	3.6739	29.0076	10.6777	0.9202	40	39.1411	21.72	75539.4	#N/A N/A	1.37083e+06	Korea	096530 KS Equity	SEEGENE INC	47.1761	42.4426	70.3492
6	2022	-37.7341	1.1491	7.00951	51.9565	16.34	12.6463	1.6001	18.5351	5.3028	37.4861	11.4458	0.6137	40	21.3387	14.269	94738.4	11798.6	853561	Korea	096530 KS Equity	SEEGENE INC	47.1761	38.2709	70.3492
7	2017	19.6468	1.4081	6.71654	29.2828	21.3015	14.0318	1.8784	10.3825	2.9246	1.6684	16.1131	0.8119	28.571	15.9817	41.798	#N/A N/A	#N/A N/A	715765	Korea	069260 KS Equity	TKG HUCHEMS	7.3694	24.9395	55.4485
7	2018	6.5818	1.3456	6.65491	32.371	17.0129	11.9679	2.5234	6.8342	5.2593	4.3179	10.8797	0.8822	28.571	13.698	50.194	#N/A N/A	#N/A N/A	762875	Korea	069260 KS Equity	TKG HUCHEMS	16.6415	24.9395	55.4485
7	2019	-13.515	1.1737	6.67361	33.1657	10.8252	7.9116	0.7874	7.0078	2.5403	2.3756	13.9315	0.722	28.571	10.664	40.142	#N/A N/A	#N/A N/A	659773	Korea	069260 KS Equity	TKG HUCHEMS	16.6415	24.9395	57.8266
7	2020	-10.043	1.3644	6.67948	39.6439	7.5043	5.5702	0.7648	12.679	4.7843	3.328	7.2754	0.6849	28.571	8.3549	34.339	#N/A N/A	#N/A N/A	593511	Korea	069260 KS Equity	TKG HUCHEMS	17.5476	45.8888	55.4485
7	2021	45.1033	1.199	6.68178	47.8121	11.0643	8.3331	0.4131	11.6189	2.8404	0.9247	8.0605	0.9072	40	8.7854	23.608	#N/A N/A	#N/A N/A	861205	Korea	069260 KS Equity	TKG HUCHEMS	39.6859	45.8888	57.8266
7	2022	43.5011	1.0289	6.61921	57.0969	11.3497	8.6433	2.1567	18.2424	3.2837	3.8923	4.0897	1.3128	28.571	6.6115	28.443	2303	#N/A N/A	1.23584e+06	Korea	069260 KS Equity	TKG HUCHEMS	50.4379	58.7062	64.0879
8	2017	36.8635	0.9378	9.05851	40.6398	6.6072	2.0148	0.7241	15.4432	1.0222	1.9465	43.9782	2.4615	57.143	0.7792	36.601	2764	6812	2.25717e+07	Korea	047050 KS Equity	POSCO INTERNATIONAL CORP	15.9468	27.9927	77.8447
8	2018	11.529	0.935	9.09085	47.0778	5.4487	1.629	0.8308	11.0616	1.1031	2.0389	44.4224	2.5477	57.143	0.6164	40.743	3196	7813	2.51739e+07	Korea	047050 KS Equity	POSCO INTERNATIONAL CORP	30.3232	29.8065	80.9753
8	2019	-2.9847	0.9166	8.95639	47.0778	7.0553	2.2229	1.0399	12.1301	1.4131	2.6351	38.0818	2.7259	57.143	0.8574	26.914	2849	7715	2.44226e+07	Korea	047050 KS Equity	POSCO INTERNATIONAL CORP	30.3232	31.6203	80.9753
8	2020	-12.0798	0.8363	8.94231	49.1097	7.6898	2.7599	0.5198	16.4778	1.4024	8.1568	35.6092	2.5783	57.143	1.111	23.057	540	4792	2.14724e+07	Korea	047050 KS Equity	POSCO INTERNATIONAL CORP	63.2739	47.7328	80.9753
8	2021	58.1048	0.9335	9.11064	57.0566	10.8586	3.7781	0.6123	14.565	1.2621	4.8387	36.007	3.152	50	1.0627	16.739	1196	3366	3.39489e+07	Korea	047050 KS Equity	POSCO INTERNATIONAL CORP	63.2739	53.1741	87.2366
8	2022	11.9024	0.9045	9.20668	65.0035	15.7907	5.065	2.1458	22.5773	1.3339	10.14	38.8458	3.0352	57.143	1.5524	23.875	1475	9722	3.79896e+07	Korea	047050 KS Equity	POSCO INTERNATIONAL CORP	64.1196	43.5611	87.2366
9	2017	11.5752	1.0195	11.541	44.1706	12.5139	1.5764	1.6727	13.9214	1.1221	6.4366	29.9775	0.8499	57.143	1.798	43.962	1.03429e+06	698239	93296368	Korea	034730 KS Equity	SK INC	25.2794	19.2563	87.8085
9	2018	7.3586	0.9823	11.5832	53.0731	14.8595	1.9658	2.1735	12.5504	1.2373	5.6773	31.2775	0.8385	57.143	2.2495	45.914	882807	636045	100161648	Korea	034730 KS Equity	SK INC	39.1121	32.1644	87.8085
9	2019	-2.3463	0.9775	11.6511	57.3484	4.2871	0.5688	1.2357	12.5573	1.1232	6.0189	36.9046	0.7376	62.5	0.7329	44.022	#N/A N/A	598773	97811541	Korea	034730 KS Equity	SK INC	43.9444	40.1753	87.8085
9	2020	-17.373	0.9647	11.7475	58.3945	1.0866	0.1401	0.3812	19.0743	1.0226	7.3338	39.8987	0.5871	55.556	0.2343	23.643	#N/A N/A	611235	80818755	Korea	034730 KS Equity	SK INC	43.9444	43.3192	87.8085
9	2021	20.2736	0.9567	11.842	61.4526	10.1403	1.2973	1.3831	16.8885	1.0938	7.4473	38.1938	0.5878	55.556	2.0222	21.883	736144	681429	97203653	Korea	034730 KS Equity	SK INC	44.7901	43.3192	96.1168
9	2022	38.4224	0.9426	11.9501	62.2875	5.1081	0.6106	1.9802	21.867	1.0308	10.9769	41.1189	0.6918	55.556	0.8166	25.788	21421090	767161	134551641	Korea	034730 KS Equity	SK INC	44.7901	45.8283	96.1168
10	2017	-3.859	1.3718	7.73266	30.2585	-1.8555	-0.7991	3.1608	12.9685	1.3643	6.7158	35.8699	0.2743	50	-2.8371	14.163	#N/A N/A	32933.1	668042	Korea	034230 KS Equity	PARADISE CO LTD	14.4367	20.7981	55.4485
10	2018	17.8993	1.1058	7.94788	30.1982	-1.8567	-0.7536	3.3557	11.9769	0.7766	6.5725	31.9311	0.25	50	-2.6724	20.29	#N/A N/A	28167.7	787616	Korea	034230 KS Equity	PARADISE CO LTD	14.4367	18.2285	57.8266
10	2019	24.354	1.1199	8.00794	30.1982	1.1879	0.4563	0.8663	12.3799	0.7884	6.3863	38.7209	0.2822	50	1.5422	19.967	#N/A N/A	30531.5	979433	Korea	034230 KS Equity	PARADISE CO LTD	14.4367	18.2285	57.8266
10	2020	-53.6588	1.0496	8.02069	25.6916	-9.8043	-3.4829	1.1236	17.9458	1.4395	4.2956	45.8154	0.137	50	-26.028	15.932	#N/A N/A	12317.7	453881	Korea	034230 KS Equity	PARADISE CO LTD	0.9061	18.2285	57.8266
10	2021	-8.684	1.0136	7.97848	30.1982	-4.4206	-1.5485	1.6675	14.3799	1.4446	3.1305	46.0312	0.1194	40	-12.6751	15.943	#N/A N/A	3729.9	414466	Korea	034230 KS Equity	PARADISE CO LTD	14.4367	18.2285	57.8266
10	2022	41.7818	1.0411	7.9357	30.1982	1.9521	0.726	0.8702	15.5043	0.5915	13.8799	40.0385	0.1673	40	4.3137	18.651	#N/A N/A	6435.51	587637	Korea	034230 KS Equity	PARADISE CO LTD	14.4367	18.2285	57.8266
11	2017	4.1859	0.96	10.7354	57.288	3.1038	1.3684	0.8644	17.0336	0.8472	6.1024	12.3024	0.5969	55.556	2.1852	23.121	#N/A N/A	84771	2.9279e+07	Korea	028260 KS Equity	SAMSUNG C&T CORP	44.8203	34.734	90.6081
11	2018	6.4093	0.9363	10.5475	67.0556	7.9873	3.7456	0.8008	13.5757	1.0503	6.8469	10.6508	0.7347	55.556	5.4975	22.09	79846	98484	3.11556e+07	Korea	028260 KS Equity	SAMSUNG C&T CORP	59.8309	43.5308	96.1168
11	2019	-1.2651	0.8615	10.5903	68.7255	4.7255	2.3781	0.5301	12.9969	1.0754	5.8913	8.6311	0.6701	55.556	3.4136	22.239	143463	93941	3.07615e+07	Korea	028260 KS Equity	SAMSUNG C&T CORP	59.8309	51.6929	92.9862
11	2020	-1.7729	0.8594	10.8178	75.2842	3.7803	2.0661	0.4187	15.1884	1.1847	4.4218	6.6508	0.5561	55.556	3.427	24.156	177668	73340	3.02161e+07	Korea	028260 KS Equity	SAMSUNG C&T CORP	71.2776	56.8017	96.1168
11	2021	14.0291	0.8017	10.7456	73.4735	5.3477	2.9843	0.7883	13.2633	1.2971	4.081	5.9088	0.6237	55.556	4.7454	25.272	198335	88704	3.44552e+07	Korea	028260 KS Equity	SAMSUNG C&T CORP	71.2776	51.3603	96.1168
11	2022	25.269	0.8597	10.7569	71.6628	7.0971	3.579	1.6399	17.5422	1.2376	7.1216	10.711	0.7318	55.556	4.7359	31.545	383597	156460	4.31617e+07	Korea	028260 KS Equity	SAMSUNG C&T CORP	68.1969	49.0024	96.1168
12	2017	-21.3549	1.2824	8.46648	69.4397	-6.4514	-1.2178	0.6788	14.2977	0.8884	14.6884	28.4828	1.0869	80	-1.1687	27.37	#N/A N/A	#N/A N/A	5.51345e+06	Korea	028050 KS Equity	SAMSUNG ENGINEERING CO LTD	57.2335	58.5852	92.4142
12	2018	-0.8432	1.5261	8.33056	69.1983	6.0841	1.2658	0.0276	14.1986	0.8739	7.9954	12.069	1.1834	57.143	1.1221	25.663	#N/A N/A	#N/A N/A	5.46696e+06	Korea	028050 KS Equity	SAMSUNG ENGINEERING CO LTD	57.2335	54.7158	95.5449
12	2019	16.9217	1.5362	8.28226	71.2001	27.491	6.9867	0.3484	14.1442	0.9746	12.9117	4.0794	1.4	57.143	5.0199	36.21	#N/A N/A	#N/A N/A	6.39206e+06	Korea	028050 KS Equity	SAMSUNG ENGINEERING CO LTD	55.2703	62.6965	95.5449
12	2020	5.5869	1.2095	8.382	72.719	17.3155	5.4177	0.1238	18.28	1.059	15.7287	5.5562	1.4192	66.667	3.7412	32.88	#N/A N/A	#N/A N/A	6.74917e+06	Korea	028050 KS Equity	SAMSUNG ENGINEERING CO LTD	59.8309	62.6965	95.5449
12	2021	10.9276	1.4103	8.53531	72.719	20.6716	6.8866	0.4168	15.8252	1.1531	18.788	1.2269	1.2357	57.143	4.9737	29.59	#N/A N/A	#N/A N/A	7.4867e+06	Korea	028050 KS Equity	SAMSUNG ENGINEERING CO LTD	58.1093	62.6965	95.5449
12	2022	34.2961	1.2125	8.74	69.0776	28.3179	9.5622	0.3359	18.1357	1.1864	17.9911	3.3051	1.281	66.667	6.6134	45.709	#N/A N/A	#N/A N/A	1.00543e+07	Korea	028050 KS Equity	SAMSUNG ENGINEERING CO LTD	53.0655	58.5248	95.5449
13	2017	13.6796	2.3619	8.8274	38.4267	9.9133	7.5121	0.0497	14.9312	3.8627	12.7987	0.0114	1.2778	57.143	5.7031	17.248	133810	3301.76	9.29921e+06	Korea	018260 KS Equity	SAMSUNG SDS CO LTD	14.6179	28.9299	71.6135
13	2018	7.904	2.2225	8.88141	45.6896	10.9074	8.232	0.0775	15.5904	3.7349	14.496	0.0098	1.2521	57.143	6.2725	19.769	135285	3492.32	1.00342e+07	Korea	018260 KS Equity	SAMSUNG SDS CO LTD	14.6179	36.1548	86.1529
13	2019	6.8308	1.9421	8.96326	46.2127	11.7566	8.6464	1.2614	13.4749	3.7592	12.7276	4.9492	1.1883	57.143	6.8702	24.283	142185	3690.75	1.07196e+07	Korea	018260 KS Equity	SAMSUNG SDS CO LTD	14.6179	37.7267	86.1529
13	2020	2.7781	1.7797	9.03697	53.3749	6.7114	4.8795	0.4377	12.4158	3.8246	13.0999	3.9944	1.2034	57.143	4.025	23.504	131686	8370.97	1.10174e+07	Korea	018260 KS Equity	SAMSUNG SDS CO LTD	30.3232	34.0992	95.5449
13	2021	23.7131	1.4637	9.08684	54.0589	8.7949	6.2135	1.0572	11.9345	3.1962	10.2771	4.3933	1.2959	57.143	4.484	20.502	159848	9862.15	1.363e+07	Korea	018260 KS Equity	SAMSUNG SDS CO LTD	30.3232	40.8706	92.4142
13	2022	26.4471	1.108	9.16058	57.9821	14.2347	9.7886	4.1067	19.0094	3.2109	11.6473	7.2705	1.4419	57.143	6.381	24.841	198505	13356.2	1.72347e+07	Korea	018260 KS Equity	SAMSUNG SDS CO LTD	41.3168	40.0846	92.4142
14	2017	2.5053	1.0302	10.352	64.0579	15.278	8.0333	1.9044	11.1668	0.8724	4.3607	23.2486	0.5241	66.667	14.8392	52.48	414561	522753	17520013	Korea	017670 KS Equity	SK TELECOM	49.9245	49.7279	92.4142
14	2018	-3.6875	0.9268	10.5467	66.6533	15.4396	8.2532	2.4409	9.1472	1.1623	3.5561	23.7817	0.3983	62.5	18.5368	56.47	413480	468509	16873960	Korea	017670 KS Equity	SK TELECOM	49.9245	51.5417	95.5449
14	2019	5.1366	0.8774	10.5748	63.8668	3.8481	2.0297	1.5805	7.355	1.0302	2.8114	26.5004	0.3925	62.5	5.0094	56.77	405497	434561	17740716	Korea	017670 KS Equity	SK TELECOM	51.344	44.5889	95.5449
14	2020	-9.3174	0.8587	10.6919	68.7959	6.3794	3.2314	0.8017	11.2361	1.073	2.859	26.2593	0.3358	62.5	9.3509	49.226	428230	272091	16087747	Korea	017670 KS Equity	SK TELECOM	55.6025	56.711	95.5449
14	2021	4.1077	1.033	10.1649	69.5101	13.5466	6.1091	1.1952	10.9073	0.9127	2.8233	34.8319	0.5418	71.429	14.3745	54.844	373707	233400	16748585	Korea	017670 KS Equity	SK TELECOM	58.9852	54.8972	96.1168
14	2022	3.322	0.9686	10.1235	70.7876	7.841	2.9328	2.9292	14.8287	0.8972	6.0121	36.6796	0.5527	62.5	5.2725	46.784	407855	252402	17304973	Korea	017670 KS Equity	SK TELECOM	61.2504	54.8972	96.1168
15	2017	6.1245	2.5238	7.30097	33.3266	12.4208	9.4235	0	5.7802	1.965	10.8195	0	1.2281	25	7.3794	58.232	17798	36152.8	1.94227e+06	Korea	012750 KS Equity	S-1 CORPORATION	13.5307	25.3628	60.9874
15	2018	3.9167	2.2691	7.32073	35.0468	8.3385	6.3087	0	6.7317	2.161	8.7609	0	1.1994	25	5.1018	60.411	14521	25280.4	2.01834e+06	Korea	012750 KS Equity	S-1 CORPORATION	13.5307	25.3628	66.1349
15	2019	6.5986	2.0253	7.34866	45.6091	11.3237	8.433	1.1345	6.2312	1.9089	11.1747	1.496	1.1986	25	6.8158	56.531	12522	24516.7	2.15152e+06	Korea	012750 KS Equity	S-1 CORPORATION	26.6385	43.9843	66.1349
15	2020	3.3381	1.7813	7.46805	46.5144	10.4807	7.6771	0.6649	7.2273	1.9318	11.1803	2.9169	1.1661	25	6.3908	46.113	12118	22529.7	2.22334e+06	Korea	012750 KS Equity	S-1 CORPORATION	29.3567	43.9843	66.1349
15	2021	4.0097	1.5351	7.41335	51.3127	9.1252	6.6496	1.0048	7.0275	2.0714	11.0949	2.5309	1.1721	25	5.578	52.539	19820	20154	2.31249e+06	Korea	012750 KS Equity	S-1 CORPORATION	30.1722	45.0121	78.6574
15	2022	6.7231	1.2322	7.40993	54.7128	10.1847	7.4609	2.2526	12.6156	2.137	11.5075	2.2613	1.189	25	6.1197	54.926	21552	20461.4	2.46796e+06	Korea	012750 KS Equity	S-1 CORPORATION	44.5485	40.8404	78.6574
16	2017	12.465	1.0586	8.14204	30.9627	7.7041	3.058	1.2368	15.2591	0.7471	4.7991	38.5737	0.7236	57.143	4.1465	35.383	54525.3	3186.23	2.65354e+06	Korea	011790 KS Equity	SKC CO LTD	3.5941	16.8077	72.3359
16	2018	4.3071	0.931	8.14392	39.2214	8.0846	3.2153	1.7041	11.8563	0.8415	4.1843	38.0179	0.7221	62.5	4.3565	51.725	65486	2739.43	2.76783e+06	Korea	011790 KS Equity	SKC CO LTD	3.5941	41.6264	72.3359
16	2019	-14.6962	1.0622	8.1432	44.8144	3.8628	1.5299	1.4743	12.5336	0.9516	2.0125	42.4226	0.5943	57.143	2.5291	36.803	63333.8	3235.23	2.36107e+06	Korea	011790 KS Equity	SKC CO LTD	4.0773	52.4486	80.9753
16	2020	4.4379	1.2872	8.51026	50.3068	2.2053	0.7918	0.496	18.1654	0.7193	7.9274	47.7763	0.4561	57.143	1.5058	25.68	63272.5	2872.61	2.46585e+06	Korea	011790 KS Equity	SKC CO LTD	13.2588	53.4764	87.2366
16	2021	-8.1774	1.6892	8.55515	56.8353	11.596	3.8122	0.9364	15.4522	1.0581	11.6851	46.7638	0.3664	57.143	9.7541	26.916	38261.6	#N/A N/A	2.26421e+06	Korea	011790 KS Equity	SKC CO LTD	46.0284	50.3325	87.2366
16	2022	38.6318	1.2005	8.53487	58.9176	-3.6695	-1.0874	3.207	22.387	1.3502	17.1817	51.7971	0.491	57.143	-2.1778	32.918	32391.8	#N/A N/A	3.13891e+06	Korea	011790 KS Equity	SKC CO LTD	42.2833	50.3023	87.2366
17	2017	27.9964	1.4202	9.55644	70.6669	18.2428	8.5827	1.9026	12.68	1.4908	3.1818	32.1075	1.3847	53.333	5.9665	34.012	16421	36735	20891374	Korea	010950 KS Equity	S-OIL CORP	62.4283	60.2177	89.2836
17	2018	21.8843	1.2846	9.57001	72.9403	3.754	1.6625	1.6595	8.3733	1.0113	4.1649	40.1319	1.5959	58.333	1.0134	32.821	21011	34809	25463295	Korea	010950 KS Equity	S-OIL CORP	62.9719	60.2177	95.5449
17	2019	-4.1987	1.2597	9.55689	73.7853	0.9757	0.4053	0.9217	9.7719	0.9792	1.7817	40.9755	1.4935	54.546	0.2682	28.938	17597	30692	24394173	Korea	010950 KS Equity	S-OIL CORP	62.9719	62.1826	96.1168
17	2020	-31.0094	1.135	9.57574	73.7853	-12.6648	-4.972	0.7703	13.7969	0.7611	4.6999	38.7079	1.0726	54.546	-4.7304	25.632	#N/A N/A	19680	16829681	Korea	010950 KS Equity	S-OIL CORP	62.9719	63.7545	96.1168
17	2021	63.1874	1.1429	9.66197	74.6706	21.0741	8.0186	0.8248	11.6953	0.985	10.4076	31.2514	1.4692	54.546	5.0195	30.498	14250	23850	27463918	Korea	010950 KS Equity	S-OIL CORP	63.8176	65.5683	96.1168
17	2022	54.552	1.0467	9.65585	71.7131	26.3398	10.9871	2.005	16.0907	1.1209	6.6809	26.6113	2.1642	55.556	4.9578	36.914	17353	29893	42446028	Korea	010950 KS Equity	S-OIL CORP	63.8176	61.3966	89.8555
18	2017	-24.1301	0.7742	9.46856	52.1175	-5.6179	-2.1832	0.5462	19.4546	0.9489	2.5585	30.7283	0.5718	57.143	-4.2877	34.44	69230	#N/A N/A	7.90124e+06	Korea	010140 KS Equity	SAMSUNG HEAVY INDUSTRIES	54.1528	20.7981	81.2763
18	2018	-33.3633	0.8416	9.4593	54.914	-6.1886	-2.7604	0.8667	12.8746	1.1816	6.6231	20.4068	0.3686	57.143	-7.3664	33.593	47937	#N/A N/A	5.26512e+06	Korea	010140 KS Equity	SAMSUNG HEAVY INDUSTRIES	58.9852	20.7981	86.7851
18	2019	39.5914	0.9373	9.37376	57.1874	-21.8779	-9.4025	0.5467	13.0614	0.9775	2.8254	28.4311	0.5404	57.143	-17.8354	29.817	49685	#N/A N/A	7.34966e+06	Korea	010140 KS Equity	SAMSUNG HEAVY INDUSTRIES	63.8478	20.7981	86.7851
18	2020	-6.658	1.0409	9.38162	61.1206	-33.0565	-11.1789	0.3984	20.0738	0.889	7.6392	37.5451	0.5309	57.143	-21.609	16.251	49558	#N/A N/A	6.86032e+06	Korea	010140 KS Equity	SAMSUNG HEAVY INDUSTRIES	70.7037	21.8259	89.2836
18	2021	-3.4738	1.0603	9.2302	61.4928	-36.8914	-11.5325	0.4314	15.9417	0.7925	4.7058	18.7195	0.5455	57.143	-21.8222	12.812	50837	#N/A N/A	6.622e+06	Korea	010140 KS Equity	SAMSUNG HEAVY INDUSTRIES	73.8448	19.6493	89.2836
18	2022	-10.2285	1.0531	9.35322	59.1792	-16.0714	-4.6521	2.0027	15.7152	0.9127	6.3429	21.527	0.4102	57.143	-10.4201	17.025	61598	#N/A N/A	5.94467e+06	Korea	010140 KS Equity	SAMSUNG HEAVY INDUSTRIES	71.8212	11.3059	95.5449
19	2017	13.3504	1.393	8.89251	62.4082	3.6835	2.0964	0.8513	15.7879	1.0101	5.724	33.0733	0.8804	57.143	2.3651	28.223	460206	4053.93	6.83847e+06	Korea	009150 KS Equity	SAMSUNG ELECTRO-MECHANICS CO	68.0761	34.341	84.708
19	2018	17.0145	1.3143	8.95721	68.3734	13.9932	7.9969	1.2317	16.893	1.4047	11.595	28.3882	0.9256	57.143	8.201	33.463	508948	4326.09	8.00201e+06	Korea	009150 KS Equity	SAMSUNG ELECTRO-MECHANICS CO	68.0761	40.8102	96.1168
19	2019	-3.5455	1.4399	8.92404	67.3272	9.8194	5.939	1.4725	16.6704	1.8955	9.2666	23.1885	0.8898	57.143	6.6633	32.906	524534	4639.09	7718298	Korea	009150 KS Equity	SAMSUNG ELECTRO-MECHANICS CO	68.0761	40.8102	92.9862
19	2020	0.453	1.7785	9.04465	70.3752	18.4142	6.7483	0.6925	15.0625	2.1674	16.04	20.6676	0.8404	57.143	7.7898	38.5	460599	4496.79	7753259	Korea	009150 KS Equity	SAMSUNG ELECTRO-MECHANICS CO	71.5192	43.3797	96.1168
19	2021	24.7867	1.7698	9.03052	70.3752	13.7791	9.3124	0.9735	12.8461	2.0577	11.922	10.8893	0.9732	57.143	9.2242	28.963	567194	3671.02	9675036	Korea	009150 KS Equity	SAMSUNG ELECTRO-MECHANICS CO	71.5192	43.3797	96.1168
19	2022	-2.589	1.1785	9.07729	69.7415	13.2601	9.366	1.2401	19.5103	1.9359	15.25	13.6875	0.857	57.143	10.4042	31.036	577140	3992.17	9424552	Korea	009150 KS Equity	SAMSUNG ELECTRO-MECHANICS CO	73.7844	39.208	96.1168
20	2017	22.0308	1.1354	9.59889	60.3762	5.8557	4.2898	0.6758	18.2826	1.3455	7.6803	9.0499	0.4032	62.5	10.3557	44.74	525934	#N/A N/A	6.34661e+06	Korea	006400 KS Equity	SAMSUNG SDI CO LTD	53.7602	39.7823	87.4774
20	2018	44.3019	1.1242	9.76292	61.1407	5.9202	3.9962	1.2826	15.5438	1.376	7.8378	16.8151	0.4733	57.143	7.6561	47.815	603952	#N/A N/A	9.15827e+06	Korea	006400 KS Equity	SAMSUNG SDI CO LTD	53.7602	43.4099	86.1529
20	2019	10.2547	1.1574	9.75199	60.2857	2.8778	1.819	0.96	12.3017	1.3848	5.8246	18.1599	0.5086	57.143	3.5311	47.788	712558	#N/A N/A	1.00974e+07	Korea	006400 KS Equity	SAMSUNG SDI CO LTD	53.7602	40.8404	86.1529
20	2020	11.8579	2.306	9.89232	60.8591	4.4472	2.7774	0.4149	16.8815	1.1352	7.1791	18.3861	0.5245	57.143	5.0884	50.167	808335	#N/A N/A	1.12948e+07	Korea	006400 KS Equity	SAMSUNG SDI CO LTD	52.3407	40.8404	89.2836
20	2021	19.9955	2.0902	9.98547	61.3419	8.2743	4.9393	0.7442	15.425	1.1522	9.0027	18.0254	0.5246	57.143	8.6312	46.176	877648	#N/A N/A	1.35532e+07	Korea	006400 KS Equity	SAMSUNG SDI CO LTD	53.7602	44.0145	86.1529
20	2022	48.4818	1.7335	10.0894	61.6739	12.2544	6.9607	1.8459	21.7862	1.2054	8.6401	17.253	0.6651	57.143	9.7006	58.38	1076353	#N/A N/A	2.01241e+07	Korea	006400 KS Equity	SAMSUNG SDI CO LTD	58.9248	39.8428	86.1529
21	2017	18.68	1.3243	12.5522	67.116	18.4666	14.6631	0.3577	16.5958	2.188	10.1226	6.2349	0.7939	55.556	17.2574	60.411	16805637	12612917	239575376	Korea	005930 KS Equity	SAMSUNG ELECTRONICS CO LTD	76.3516	41.5054	81.8483
21	2018	1.7514	0.9737	12.6273	68.7657	17.2579	13.6922	0.2076	14.4503	2.5289	8.9406	4.322	0.7183	54.546	18.0049	67.197	18662029	11111674	243771415	Korea	005930 KS Equity	SAMSUNG ELECTRONICS CO LTD	76.3516	41.5054	86.7851
21	2019	-5.4849	1.2221	12.6289	68.7657	7.6404	6.216	0.3105	15.2713	2.8438	7.6258	5.2223	0.6535	60	9.3338	64.239	20207612	11292603	230400881	Korea	005930 KS Equity	SAMSUNG ELECTRONICS CO LTD	76.3516	41.5054	86.7851
21	2020	2.7804	1.5711	12.7582	71.0693	8.7796	7.1403	0.1534	14.7731	2.6217	7.7683	5.3452	0.6261	54.546	11.0178	56.063	21229200	10130997	236806988	Korea	005930 KS Equity	SAMSUNG ELECTRONICS CO LTD	76.3516	49.0629	86.1529
21	2021	18.0729	1.4016	12.7897	72.1155	12.2368	9.7517	0.2828	12.184	2.4758	9.149	4.3111	0.6554	54.546	14.0354	54.628	22596487	11662174	279604799	Korea	005930 KS Equity	SAMSUNG ELECTRONICS CO LTD	77.7711	49.0629	89.2836
21	2022	8.0923	0.9667	12.7854	71.6125	15.003	12.5091	1.8363	17.907	2.7886	11.0789	2.3043	0.674	54.546	18.1086	54.177	24929171	13223600	302231360	Korea	005930 KS Equity	SAMSUNG ELECTRONICS CO LTD	74.4488	44.8912	95.5449
22	2017	14.2635	0.7832	11.2123	60.7685	6.4039	3.5143	1.1395	15.7692	1.643	3.306	26.7721	0.7675	58.333	4.6	56.525	520382	276913	60655100	Korea	005490 KS Equity	POSCO HOLDINGS INC	46.421	42.7751	92.9862
22	2018	7.1267	0.6942	11.1601	61.8147	3.8411	2.1499	1.0008	11.1951	1.7769	3.325	25.9482	0.8304	58.333	2.6018	47.723	584843	224276	64977777	Korea	005490 KS Equity	POSCO HOLDINGS INC	46.421	42.7751	96.1168
22	2019	-0.9402	0.6771	11.1339	60.7685	4.163	2.3331	1.0093	13.545	2.1345	4.4459	26.7107	0.8142	58.333	2.851	48.386	541582	219547	6.43668e+07	Korea	005490 KS Equity	POSCO HOLDINGS INC	39.6557	46.4027	96.1168
22	2020	-10.2134	0.7009	11.1932	61.1407	3.5933	2.0262	0.6783	16.1252	2.1258	6.0119	26.8531	0.7307	58.333	2.7722	55.481	655359	223189	57792796	Korea	005490 KS Equity	POSCO HOLDINGS INC	63.878	44.347	96.1168
22	2021	32.0793	0.6757	11.2498	65.9491	13.9524	7.7595	0.9759	13.187	2.2113	5.2204	24.6188	0.8345	58.333	8.669	44.006	475397	238306	76332345	Korea	005490 KS Equity	POSCO HOLDINGS INC	62.2169	47.9746	96.1168
22	2022	11.0279	0.6795	11.2688	64.4301	6.1065	3.3117	2.3735	19.8143	2.0549	8.1757	25.536	0.8612	58.333	3.7098	54.687	578888	277187	84750204	Korea	005490 KS Equity	POSCO HOLDINGS INC	60.4953	38.3615	96.1168
23	2017	31.3464	0.9536	9.16022	40.7202	5.4769	1.813	1.321	11.4431	0.4388	1.7286	26.223	0.3814	57.143	4.708	50.337	#N/A N/A	110859	3871416	Korea	004170 KS Equity	SHINSEGAE INC	29.4775	17.8356	74.714
23	2018	33.948	0.9143	9.2073	40.7202	6.6848	2.2489	1.8255	12.8531	0.5661	3.175	29.553	0.4671	57.143	4.6084	44.953	#N/A N/A	117079	5185683	Korea	004170 KS Equity	SHINSEGAE INC	29.4775	17.8356	74.714
23	2019	23.3053	0.9167	9.33005	40.7202	14.0074	4.3652	1.3946	14.7131	0.5771	1.3648	34.8901	0.4912	57.143	8.2331	44.948	#N/A N/A	134736	6394224	Korea	004170 KS Equity	SHINSEGAE INC	29.4775	17.8356	74.714
23	2020	-25.4127	0.9149	9.36971	40.7202	-2.9396	-0.8027	0.8136	14.398	0.461	3.0442	38.6133	0.3735	57.143	-2.17	35.251	#N/A N/A	123386	4769279	Korea	004170 KS Equity	SHINSEGAE INC	29.4775	17.8356	74.714
23	2021	32.4401	0.9087	9.34715	45.1866	8.539	2.3233	1.1222	11.9315	0.535	4.2346	33.6686	0.4629	57.143	4.8576	29.712	#N/A N/A	151795	6316436	Korea	004170 KS Equity	SHINSEGAE INC	30.3232	17.8356	87.2366
23	2022	23.6893	0.8641	9.34329	47.0476	10.3354	2.9012	2.7548	14.8607	0.5472	6.5371	31.8415	0.5445	57.143	5.1975	35.52	#N/A N/A	207000	7812755	Korea	004170 KS Equity	SHINSEGAE INC	30.3232	15.0846	95.5449
24	2017	7.1087	3.0417	6.66326	51.9767	17.1581	13.2806	2.2801	13.7564	2.9473	12.4514	3.3236	1.4323	25	8.6512	38.191	9463	1967.42	1.19716e+06	Korea	003670 KS Equity	POSCO FUTURE M CO LTD	46.8741	38.6336	70.3492
24	2018	15.5731	4.1797	6.74645	59.3099	18.9573	14.8203	2.2077	11.5068	2.8812	12.7135	2.1291	1.4601	33.333	9.5518	56.153	9780	1710.33	1.38359e+06	Korea	003670 KS Equity	POSCO FUTURE M CO LTD	65.3579	42.1705	70.3492
24	2019	7.2402	2.1595	7.31188	66.4722	11.5664	7.5464	2.2296	11.4412	2.5918	11.9689	27.8902	0.8576	25	6.8095	32.408	16011	2079.94	1.48377e+06	Korea	003670 KS Equity	POSCO FUTURE M CO LTD	83.4189	49.1536	70.3492
24	2020	5.5579	3.5584	7.55891	67.619	2.9606	1.5491	1.0631	18.1438	3.6738	5.8275	40.2967	0.7501	40	1.8882	29.327	#N/A N/A	1904.43	1.56624e+06	Korea	003670 KS Equity	POSCO FUTURE M CO LTD	85.1404	50.7255	70.3492
24	2021	27.027	3.2347	8.10053	68.8563	7.9134	4.4642	1.4596	16.1201	3.2841	1.8427	28.0973	0.5072	50	6.7433	17.633	5535	2752.54	1.98954e+06	Korea	003670 KS Equity	POSCO FUTURE M CO LTD	80.0362	62.5151	70.3492
24	2022	65.9636	3.4717	8.21382	73.9664	4.8652	2.7633	3.254	25.6519	2.1097	6.0266	31.9814	0.712	55.556	3.5818	26.532	40440	3832.98	3.30192e+06	Korea	003670 KS Equity	POSCO FUTURE M CO LTD	76.9556	58.3434	87.2366
25	2017	6.0722	0.9773	8.09568	67.8704	16.6376	8.9936	1.6396	16.6954	1.0482	8.1862	25.131	0.4333	57.143	19.9105	19.453	5513.75	2685.52	1.51714e+06	Korea	003410 KS Equity	SSANGYONG C&E CO LTD	70.9453	48.4885	84.106
25	2018	-0.4716	1.3604	8.03258	68.9166	7.4824	4.2224	2.0212	12.4202	1.4806	6.7112	26.1535	0.4403	50	9.69	29.787	4474.29	3641.11	1.50999e+06	Korea	003410 KS Equity	SSANGYONG C&E CO LTD	69.8278	48.4885	87.2366
25	2019	1.8871	1.3139	7.978	69.2284	6.9644	3.8442	1.2615	10.757	1.0946	7.565	29.7956	0.4568	57.143	8.4923	31.721	4989.7	4263.89	1.53848e+06	Korea	003410 KS Equity	SSANGYONG C&E CO LTD	62.9417	52.8718	87.2366
25	2020	-4.3992	1.5006	8.02469	69.8018	7.9245	4.128	0.9018	8.7766	1.559	6.5037	32.1502	0.4421	57.143	9.395	33.351	4689.55	4201.03	1.4708e+06	Korea	003410 KS Equity	SSANGYONG C&E CO LTD	66.3848	52.8718	87.2366
25	2021	12.9589	1.622	8.00491	69.8018	11.1113	5.3967	1.5221	7.9649	0.946	3.0348	36.4827	0.4661	57.143	11.1928	19.988	5162.72	6769.12	1.6614e+06	Korea	003410 KS Equity	SSANGYONG C&E CO LTD	66.3848	52.8718	87.2366
25	2022	18.2764	1.3355	8.03402	69.0675	7.8544	3.4354	1.8587	15.9125	0.6073	0.1252	42.4493	0.5072	57.143	6.5027	28.83	4992.64	5622.32	1.96504e+06	Korea	003410 KS Equity	SSANGYONG C&E CO LTD	66.3848	50.6651	87.2366
26	2017	27.5972	2.3287	5.92172	28.3372	15.2833	7.9135	0.0599	8.6062	0.735	12.3787	16.7188	1.1515	33.333	6.2557	5.337	1421	4395.22	458484	Korea	003230 KS Equity	SAMYANG FOODS CO LTD	16.9737	12.4849	55.4485
26	2018	2.3713	1.3901	5.91384	28.6792	16.1599	8.5949	0.3245	9.0701	0.9352	12.8876	14.3807	1.1388	25	7.4193	10.247	1977	5741.91	469356	Korea	003230 KS Equity	SAMYANG FOODS CO LTD	16.9737	13.5127	55.4485
26	2019	15.8143	1.8365	6.00942	30.6911	23.1449	13.4967	0.2437	11.0145	1.2348	18.5986	13.3426	1.1557	33.333	10.9558	10.96	2087	6242.47	543581	Korea	003230 KS Equity	SAMYANG FOODS CO LTD	16.9737	17.1705	57.8266
26	2020	19.3027	1.752	6.2361	31.5059	21.4637	13.0938	0.3869	11.7257	1.2228	18.7042	12.9934	1.1659	33.333	10.3637	13.798	2202	7961.24	648507	Korea	003230 KS Equity	SAMYANG FOODS CO LTD	16.9737	19.6191	57.8266
26	2021	-0.9986	1.4298	6.45023	45.1765	15.3774	8.6073	1.2503	10.3608	1.529	15.2032	27.51	0.8525	50	8.7765	6.65	#N/A N/A	15454.5	642030	Korea	003230 KS Equity	SAMYANG FOODS CO LTD	19.3899	32.9807	83.0223
26	2022	41.5878	1.5343	6.60161	43.7381	18.9243	9.5106	3.4175	12.4966	1.5473	10.4667	30.3527	0.9828	50	8.7779	15.001	2571	24244.2	909037	Korea	003230 KS Equity	SAMYANG FOODS CO LTD	19.3899	34.9456	76.761
27	2017	-16.1629	0.719	7.72291	36.8273	2.3305	1.1127	0.2906	12.3642	1.397	3.5971	28.9157	0.6249	33.333	1.6914	35.722	2193	1332	1506964	Korea	003030 KS Equity	SEAH STEEL HOLDINGS CORP	24.1921	18.1983	67.9711
27	2018	18.2304	0.6965	7.69444	31.013	29.6344	13.0304	0.7417	7.6688	1.5884	4.5726	27.6948	0.7286	33.333	17.7611	45.893	#N/A N/A	1721	1781690	Korea	003030 KS Equity	SEAH STEEL HOLDINGS CORP	14.769	14.0568	64.0879
27	2019	48.3932	0.6841	7.65918	31.013	-0.3221	-0.1255	0.3018	8.2521	1.6695	4.9105	28.2468	1.0798	33.333	-0.1162	46.569	1488	2810	2643907	Korea	003030 KS Equity	SEAH STEEL HOLDINGS CORP	14.769	14.0568	64.0879
27	2020	-12.7671	0.6563	7.66233	31.013	1.76	0.7171	0.3568	15.6456	1.7467	8.0762	26.0337	0.996	33.333	0.7406	22.955	1181	1948	2.30636e+06	Korea	003030 KS Equity	SEAH STEEL HOLDINGS CORP	14.769	14.0568	64.0879
27	2021	23.2126	0.7281	7.79818	31.1437	16.1425	6.7489	0.4986	13.8191	1.8433	8.0826	28.7527	0.9802	25	6.1921	17.819	1633	2373	2841722	Korea	003030 KS Equity	SEAH STEEL HOLDINGS CORP	14.769	14.4498	64.0879
27	2022	39.1351	0.7448	7.95279	31.1437	20.5614	8.6036	1.4113	16.2369	1.9478	13.7284	27.6996	1.1069	25	7.0406	15.085	1712	3978	3953834	Korea	003030 KS Equity	SEAH STEEL HOLDINGS CORP	15.9468	22.8537	64.0879
28	2017	14.2809	1.4823	7.11097	41.2433	-12.4946	-3.061	2.6045	12.0495	1.6278	8.3222	49.1859	1.2006	33.333	-2.5573	72.635	#N/A N/A	687	1570232	Korea	001440 KS Equity	TAIHAN ELECTRIC WIRE CO LTD	34.2193	14.6614	74.714
28	2018	5.0045	1.4723	6.95976	40.3581	-0.8109	-0.2381	2.8782	11.3213	1.7229	9.6526	50.8601	1.4057	33.333	-0.1791	62.326	1240	676	1648815	Korea	001440 KS Equity	TAIHAN ELECTRIC WIRE CO LTD	34.7025	14.6614	71.5834
28	2019	-5.7056	1.1829	6.97481	41.2132	-4.0102	-0.9967	0.0307	13.2621	0.8146	16.095	51.8314	1.2588	33.333	-0.7719	51.331	1520	678	1554740	Korea	001440 KS Equity	TAIHAN ELECTRIC WIRE CO LTD	34.7025	17.231	71.5834
28	2020	2.708	1.6818	7.00455	61.0804	0.7962	0.2429	0.0707	14.7629	0.9008	10.8846	49.1275	1.3313	42.857	0.1852	39.777	#N/A N/A	345	1596842	Korea	001440 KS Equity	TAIHAN ELECTRIC WIRE CO LTD	64.633	38.9661	80.9753
28	2021	25.1038	1.8016	7.08508	60.4265	7.8074	2.1317	0.8464	14.6116	1.2394	10.4106	42.8212	1.406	37.5	1.398	24.186	#N/A N/A	363	1997710	Korea	001440 KS Equity	TAIHAN ELECTRIC WIRE CO LTD	64.633	38.9661	80.9753
28	2022	22.6678	1.6072	7.16224	60.7384	3.3574	1.3536	2.4855	28.0808	2.3448	13.4063	19.8012	1.5124	42.857	0.8399	15.782	6079	792	2450546	Korea	001440 KS Equity	TAIHAN ELECTRIC WIRE CO LTD	66.0526	35.0967	80.9753
29	2017	75.0755	1.4446	10.6585	57.9117	36.8015	27.4144	2.3249	15.5095	2.1328	6.4951	9.1841	0.6629	60	35.3428	39.04	2487033	140928	30109434	Korea	000660 KS Equity	SK HYNIX INC	59.3778	33.283	80.9753
29	2018	34.3269	0.9175	10.9538	63.9071	38.5321	28.4939	2.0453	12.7645	1.5266	3.6905	8.2973	0.6353	62.5	38.4228	55.306	2894954	163105	40445066	Korea	000660 KS Equity	SK HYNIX INC	72.6669	31.711	87.2366
29	2019	-33.2657	1.2571	10.9419	64.6716	4.2339	3.1123	1.7362	14.3152	1.8158	3.5343	18.6832	0.4137	62.5	7.4321	52.748	3188531	92792	26990733	Korea	000660 KS Equity	SK HYNIX INC	74.3884	31.711	87.8085
29	2020	18.1903	1.4157	11.0878	67.4479	9.5285	6.9712	0.7757	15.4215	1.8265	4.1813	18.1181	0.4482	66.667	14.9061	47.992	3370318	95158	31900418	Korea	000660 KS Equity	SK HYNIX INC	74.3884	31.711	96.1168
29	2021	34.7876	1.2898	11.3018	65.1242	16.8392	11.4641	1.3394	13.168	1.826	5.2498	19.8757	0.4463	66.667	22.3321	44.143	4044795	258532	42997792	Korea	000660 KS Equity	SK HYNIX INC	74.0864	32.7388	89.8555
29	2022	3.7764	0.8874	11.3228	64.9935	3.5549	2.2271	2.1864	20.2931	1.448	4.7915	23.8676	0.4296	66.667	4.9966	50.09	4905334	286116	44621568	Korea	000660 KS Equity	SK HYNIX INC	77.5294	32.3458	89.8555
30	2017	61.6486	3.1866	8.51924	33.3467	11.1716	8.482	0.0528	13.8528	5.8222	35.6145	0.0738	0.4534	60	12.7769	21.012	311868	381263	2.42476e+06	Korea	251270 KS Equity	NETMARBLE CORP	13.5307	17.1705	69.2053
30	2018	-16.6401	1.9154	8.49274	37.964	4.3566	3.5177	2.5361	14.628	4.4133	28.3341	1.7223	0.372	60	9.3812	32.499	412931	311906	2.02127e+06	Korea	251270 KS Equity	NETMARBLE CORP	13.5307	28.6578	71.5834
30	2019	7.7874	1.5339	8.52259	45.8405	3.5352	2.7757	1.7841	13.2904	3.8523	26.9679	4.5934	0.3752	60	7.1595	35.169	458911	292482	2.17868e+06	Korea	251270 KS Equity	NETMARBLE CORP	13.5307	49.1838	74.714
30	2020	14.0492	1.651	8.92967	49.6731	6.3493	4.4613	0.3065	9.9093	1.1146	14.3827	14.2309	0.3022	60	12.5948	36.646	519269	392458	2.48476e+06	Korea	251270 KS Equity	NETMARBLE CORP	15.6146	49.1838	84.106
30	2021	0.8911	1.4173	9.10066	59.4105	4.2911	2.544	0.4773	9.0927	0.6422	12.6657	23.1424	0.2351	60	9.5833	25.711	561797	400035	2.50691e+06	Korea	251270 KS Equity	NETMARBLE CORP	34.7025	50.9976	92.4142
30	2022	6.6417	0.9427	8.86969	63.8165	-14.5603	-8.3593	1.2954	16.2107	0.4348	5.6263	25.3303	0.2992	60	-30.6419	29.722	858085	524342	2.67341e+06	Korea	251270 KS Equity	NETMARBLE CORP	50.4983	45.2842	95.5449
31	2017	-3.0968	1.3454	8.33571	39.6238	0.3398	0.1073	1.8662	11.5128	1.0345	2.6684	30.0856	1.2772	60	0.0841	70.655	302256	4511.02	5.6847e+06	Korea	204320 KS Equity	HL MANDO CO LTD	23.7995	22.6119	72.3359
31	2018	-0.3496	0.9864	8.29028	47.2186	7.6374	2.3775	1.8093	12.8328	1.0746	2.651	31.2188	1.2766	54.546	1.8652	59.573	315021	2794.64	5.66483e+06	Korea	204320 KS Equity	HL MANDO CO LTD	38.508	25.1814	77.8447
31	2019	5.5967	1.0297	8.28878	48.5967	7.5496	2.4471	1.2664	13.8705	1.2009	4.4676	34.7811	1.3016	66.667	1.8476	63.559	360880	2723.98	5.98188e+06	Korea	204320 KS Equity	HL MANDO CO LTD	38.508	29.3229	77.8447
31	2020	-6.994	1.2259	8.41971	49.824	0.3688	0.1214	0.8387	19.7659	1.1848	11.3688	34.6459	1.1266	66.667	0.1041	37.256	322727	1732.49	5.5635e+06	Korea	204320 KS Equity	HL MANDO CO LTD	33.1622	28.9299	87.2366
31	2021	10.4957	1.1787	8.47504	53.6868	9.305	3.1409	1.103	18.7792	1.3826	14.9404	37.9617	1.0777	57.143	2.7188	38.741	332949	2571.55	6.14743e+06	Korea	204320 KS Equity	HL MANDO CO LTD	39.4443	34.2503	87.2366
31	2022	22.2651	0.9543	8.44538	55.5377	4.7816	1.702	1.7298	26.5362	1.3857	8.4173	35.3496	1.2857	57.143	1.3077	34.494	404967	5169.57	7.51616e+06	Korea	204320 KS Equity	HL MANDO CO LTD	49.1694	30.0786	87.2366
32	2017	76.8681	6.5821	3.69633	28.9106	-17.5142	-16.378	0	15.9557	13.2349	12.157	0	0.2814	25	-61.5395	10.756	8167.89	41.223	12104.4	Korea	196170 KS Equity	ALTEOGEN INC	13.5307	17.6542	55.4485
32	2018	13.2078	5.14	4.16051	29.7053	-12.9738	-12.0151	3.1396	18.0067	23.5208	12.4895	2.5217	0.192	25	-50.1512	1.299	8868.68	95.8882	13703.1	Korea	196170 KS Equity	ALTEOGEN INC	13.5307	17.6542	57.8266
32	2019	113.304	10.9991	4.31003	29.7053	-1.0428	-0.8954	0.6958	16.8836	5.7337	5.1332	4.929	0.34	25	-2.4103	6.072	#N/A N/A	92.4996	29229.2	Korea	196170 KS Equity	ALTEOGEN INC	13.5307	17.6542	57.8266
32	2020	45.1489	31.8739	4.98513	25.1987	-0.9733	-0.7909	0.306	16.3285	6.4585	24.4477	2.468	0.2665	33.333	-2.2854	10.908	#N/A N/A	88.346	42425.8	Korea	196170 KS Equity	ALTEOGEN INC	0	17.6542	57.8266
32	2021	-8.6737	12.8786	5.38025	32.8639	-4.7342	-3.0058	0.0878	14.8406	1.7127	4.0801	44.3687	0.15	33.333	-16.195	12.813	28363.7	84.162	38745.9	Korea	196170 KS Equity	ALTEOGEN INC	13.5307	27.1463	57.8266
32	2022	-25.6533	8.4193	5.27515	32.8639	-5.7771	-3.2338	0.1163	18.5998	1.5385	18.6683	34.8295	0.1173	33.333	-28.2785	18.155	46192.9	74.7908	28806.3	Korea	196170 KS Equity	ALTEOGEN INC	13.5307	27.1463	57.8266
33	2017	6.2955	2.33	6.4528	31.1739	14.2356	8.1594	0.5433	7.9864	1.6376	6.5175	15.1296	1.3059	28.571	6.0843	25.185	98901	57931.9	884363	Korea	185750 KS Equity	CHONG KUN DANG PHARMACEUTICA	14.2857	23.7001	55.4485
33	2018	8.1252	1.8054	6.45985	41.9173	10.2102	6.1062	1.0299	9.7748	1.9086	6.3366	14.6832	1.344	28.571	4.434	30.993	115303	62961.7	956219	Korea	185750 KS Equity	CHONG KUN DANG PHARMACEUTICA	41.8907	25.9674	57.8266
33	2019	12.8756	1.6568	6.54223	48.0435	11.9434	7.1232	0.4587	11.2759	1.7004	9.1953	14.7324	1.3469	28.571	4.9921	26.353	138026	52504.2	1.07934e+06	Korea	185750 KS Equity	CHONG KUN DANG PHARMACEUTICA	43.8538	43.9843	57.8266
33	2020	20.7227	3.1336	6.76752	49.5322	17.8804	10.4862	0.4292	13.7688	1.8717	13.0332	14.3862	1.3769	33.333	7.0324	21.702	149663	45628.9	1.30301e+06	Korea	185750 KS Equity	CHONG KUN DANG PHARMACEUTICA	43.8538	42.1705	64.0879
33	2021	3.1123	1.7107	6.77945	51.9968	7.6457	4.287	0.6388	12.1578	2.0833	12.5677	22.6477	1.2836	33.333	3.1796	13.399	163465	51329	1.34356e+06	Korea	185750 KS Equity	CHONG KUN DANG PHARMACEUTICA	48.656	50.2116	64.0879
33	2022	10.7763	1.294	6.79733	53.9081	13.6235	7.4557	2.077	15.3781	1.907	10.3862	20.9567	1.3231	33.333	5.4392	14.715	181369	60363.8	1.48834e+06	Korea	185750 KS Equity	CHONG KUN DANG PHARMACEUTICA	51.797	51.2394	64.0879
34	2017	2.8859	1.0424	9.09584	61.9555	9.7347	6.2596	1.0982	10.626	1.5543	7.2924	20.7323	0.7157	60	8.7931	40.054	181671	231219	6.81286e+06	Korea	161390 KS Equity	HANKOOK TIRE & TECHNOLOGY CO	54.6663	51.1185	81.7279
34	2018	-0.2608	0.817	9.08226	66.2006	7.9572	5.4073	1.4541	7.5374	1.8062	6.2469	16.663	0.6936	60	7.6852	49.255	196338	225850	6.79509e+06	Korea	161390 KS Equity	HANKOOK TIRE & TECHNOLOGY CO	65.1163	49.3047	87.2366
34	2019	1.2977	0.7047	9.08259	63.4745	6.0261	4.2033	0.7791	9.9165	1.9303	8.6339	16.9115	0.6772	60	6.0947	43.132	198263	200363	6.88327e+06	Korea	161390 KS Equity	HANKOOK TIRE & TECHNOLOGY CO	58.351	49.3047	84.106
34	2020	-6.2499	0.7588	9.18904	69.5503	5.1239	3.5762	0.6231	17.7754	2.6324	9.9532	16.128	0.6054	60	5.7699	37.414	184153	135386	6.45307e+06	Korea	161390 KS Equity	HANKOOK TIRE & TECHNOLOGY CO	67.0794	58.8271	84.106
34	2021	10.6626	0.7165	9.19291	70.7273	7.5726	5.2628	1.361	14.5373	2.9474	9.0817	15.5664	0.6107	57.143	8.2367	37.551	179285	155831	7.14114e+06	Korea	161390 KS Equity	HANKOOK TIRE & TECHNOLOGY CO	69.9185	54.9577	87.2366
34	2022	17.5472	0.602	9.21186	68.0113	8.1368	5.6868	1.3947	17.1286	2.2294	9.0566	15.3919	0.6672	57.143	8.2229	40.931	188263	185166	8.3942e+06	Korea	161390 KS Equity	HANKOOK TIRE & TECHNOLOGY CO	69.0728	50.786	84.106
35	2017	46.6191	3.089	6.64526	29.5141	15.3561	13.0604	2.6369	10.8173	29.953	3.8097	9.6929	0.2218	28.571	39.9961	41.386	7286.75	5362.18	182085	Korea	145020 KS Equity	HUGEL INC	13.5307	14.4498	60.4455
35	2018	0.1681	1.9646	6.71497	31.1437	10.6305	8.0194	2.8536	10.7509	29.7161	3.1587	9.0307	0.1986	28.571	38.2344	42.811	14794.6	8773.1	182392	Korea	145020 KS Equity	HUGEL INC	13.5307	14.4498	65.3221
35	2019	12.1585	2.0741	6.6524	32.3408	6.2516	4.9215	1.8409	11.9148	17.0599	1.7094	10.2272	0.2286	28.571	21.808	48.402	31522.5	8675.81	204568	Korea	145020 KS Equity	HUGEL INC	13.5307	18.0472	65.3221
35	2020	3.1631	2.6789	6.77804	35.1675	5.8082	4.5371	0.8223	7.377	15.2696	6.5205	9.7876	0.2207	28.571	19.8979	50.285	33287.8	5302.71	211038	Korea	145020 KS Equity	HUGEL INC	13.9535	26.1185	65.3221
35	2021	9.8659	2.0803	6.7435	35.1675	7.5775	5.8726	1.3875	7.2898	11.3989	29.1305	9.7453	0.2296	28.571	24.8988	47.269	29043.9	7515.72	231859	Korea	145020 KS Equity	HUGEL INC	13.9535	26.1185	65.3221
35	2022	21.4855	1.7625	6.72823	35.1675	7.3064	5.5675	0.1172	17.6689	3.4846	12.5536	9.5927	0.2683	28.571	20.3539	49.941	26728.9	13390.3	281675	Korea	145020 KS Equity	HUGEL INC	13.9535	26.1185	65.3221
36	2017	6.1569	0.957	9.61931	38.4871	7.56	3.912	1.6311	9.3263	0.4497	1.3893	22.7757	0.9657	57.143	3.9709	39.991	#N/A N/A	173437	15514902	Korea	139480 KS Equity	E-MART INC	29.1453	16.3543	69.8374
36	2018	9.8884	0.8157	9.61887	39.0705	5.3196	2.7433	1.7431	8.9703	0.4573	1.6931	22.7922	1.0176	57.143	2.6405	43.29	#N/A N/A	131685	17049079	Korea	139480 KS Equity	E-MART INC	29.1453	16.3543	71.5834
36	2019	11.8118	0.7454	9.81271	40.9717	2.4775	1.236	1.6132	10.5176	0.6751	3.2281	28.6129	0.9037	57.143	1.227	38.131	#N/A N/A	165770	19062880	Korea	139480 KS Equity	E-MART INC	29.1453	18.9238	74.714
36	2020	15.5807	0.7767	9.92908	40.0362	3.7329	1.6659	0.604	11.3987	0.6785	4.9832	27.6623	0.9862	57.143	1.6421	39.453	#N/A N/A	168639	2.2033e+07	Korea	139480 KS Equity	E-MART INC	29.4775	18.9238	71.5834
36	2021	13.1606	0.8059	10.1756	44.6333	16.0435	5.8629	1.1827	10.576	0.5285	3.1268	32.4871	0.798	57.143	6.2999	30.885	#N/A N/A	259526	2.49327e+07	Korea	139480 KS Equity	E-MART INC	30.3232	22.4607	80.9753
36	2022	17.6464	0.7415	10.1822	43.7179	9.4551	3.1944	3.0164	18.9446	0.5883	3.8123	33.0945	0.8835	57.143	3.509	29.593	#N/A N/A	433682	2.93324e+07	Korea	139480 KS Equity	E-MART INC	31.7427	18.289	80.9753
37	2017	3.836	4.5567	7.34996	48.0233	8.8149	3.71	1.4334	15.4281	1.0296	2.8454	28.6731	0.5518	37.5	6.5934	24.243	170613	43557.9	916586	Korea	128940 KS Equity	HANMI PHARM CO LTD	30.5044	33.1016	69.2053
37	2018	10.842	3.7534	7.32568	51.1216	3.5187	1.4851	1.6931	12.3168	1.2968	3.9814	37.322	0.6007	37.5	2.45	29.735	192883	46819.2	1.01596e+06	Korea	128940 KS Equity	HANMI PHARM CO LTD	28.5412	35.7013	77.8447
37	2019	9.6153	2.4459	7.41272	51.1216	7.3025	2.891	1.3107	10.7664	1.4036	5.5447	44.4983	0.5819	37.5	4.6792	22.967	209779	57102.9	1.11365e+06	Korea	128940 KS Equity	HANMI PHARM CO LTD	28.5412	34.1294	77.8447
37	2020	-3.3939	2.9486	7.45503	59.8129	1.6458	0.6301	0.5241	14.4601	1.1517	7.7658	42.6236	0.5716	37.5	1.1116	22.385	226129	58771.6	1.07585e+06	Korea	128940 KS Equity	HANMI PHARM CO LTD	56.4482	32.3156	77.8447
37	2021	11.8354	2.3275	7.39481	59.8129	8.7455	3.5103	0.7314	12.7407	1.0848	10.8028	36.3313	0.6212	37.5	5.5707	21.234	132490	62200.8	1.20319e+06	Korea	128940 KS Equity	HANMI PHARM CO LTD	56.4482	32.3156	77.8447
37	2022	10.6684	2.4753	7.33436	58.4247	9.8876	4.2883	1.5104	15.4992	1.0257	7.6549	35.2451	0.6919	40	6.2177	27.586	177948	72627.4	1.33155e+06	Korea	128940 KS Equity	HANMI PHARM CO LTD	56.4482	28.1439	77.8447
38	2017	-8.5611	2.7451	6.53047	31.0733	15.3288	11.017	1.3804	12.4172	3.3395	17.1389	0.0493	0.6849	28.571	16.0661	46.222	0	6244.37	501296	Korea	114090 KS Equity	GRAND KOREA LEISURE CO LTD	13.5307	24.1536	55.4485
38	2018	-4.1804	2.2773	6.53335	34.9261	14.2126	10.3816	0.4452	11.8512	2.7026	17.1358	0.0254	0.6273	50	16.1845	48.548	0	6111.81	480339	Korea	114090 KS Equity	GRAND KOREA LEISURE CO LTD	21.4739	27.7811	55.4485
38	2019	2.1679	1.6795	6.66874	37.1794	12.6164	8.6434	1.5378	11.6816	2.1584	14.5321	10.815	0.5396	54.546	14.7521	50.831	#N/A N/A	5823.46	490752	Korea	114090 KS Equity	GRAND KOREA LEISURE CO LTD	30.8064	50.0605	57.8266
38	2020	-62.4123	1.7715	6.478	36.9178	-12.0067	-7.952	0.8448	16.3514	2.6952	14.3817	13.6894	0.2604	54.546	-34.8727	24.793	#N/A N/A	3699.01	184462	Korea	114090 KS Equity	GRAND KOREA LEISURE CO LTD	30.8064	49.2745	57.8266
38	2021	-53.873	1.8091	6.10139	38.3764	-26.0381	-18.2734	1.3538	13.6206	2.3433	18.5343	10.9591	0.1601	54.546	-133.125	25.065	#N/A N/A	1274.35	85086.9	Korea	114090 KS Equity	GRAND KOREA LEISURE CO LTD	30.8064	51.0883	57.8266
38	2022	208.051	2.2906	6.18455	45.1162	-5.9433	-3.9874	4.1772	14.7692	1.6308	28.0523	13.6938	0.43	54.546	-8.6774	16.755	#N/A N/A	1660.41	262111	Korea	114090 KS Equity	GRAND KOREA LEISURE CO LTD	50.1661	52.0254	70.3492
39	2017	0.3242	1.2886	5.89566	37.7829	12.9814	10.0688	0.0642	17.1554	2.6669	11.5761	7.7351	0.8048	42.857	12.4741	30.589	#N/A N/A	421.9	312227	Korea	112610 KS Equity	CS WIND CORP	27.907	16.4752	68.8441
39	2018	60.847	1.2062	6.30001	38.5776	1.9608	1.1916	1.2446	10.267	1.7128	6.6105	29.31	0.8282	42.857	1.1796	32.781	0	662.646	502208	Korea	112610 KS Equity	CS WIND CORP	27.907	16.4752	71.2222
39	2019	59.1754	1.3366	6.45662	38.5776	9.9245	4.7553	0.4947	10.6413	1.3598	11.4044	30.998	1.0867	37.5	3.9916	43.109	#N/A N/A	855.388	799391	Korea	112610 KS Equity	CS WIND CORP	27.907	16.4752	71.2222
39	2020	21.2257	4.0051	6.69559	38.9196	8.1878	3.8195	0.3126	17.0293	1.6471	10.4217	27.4503	1.1004	33.333	3.1852	41.162	#N/A N/A	521.029	969067	Korea	112610 KS Equity	CS WIND CORP	27.907	17.503	71.2222
39	2021	23.3183	2.0595	7.30541	39.6741	10.1252	4.9929	0.8228	14.9508	1.8735	14.7823	25.0268	0.6747	42.857	5.5396	25.894	#N/A N/A	824	1.19504e+06	Korea	112610 KS Equity	CS WIND CORP	27.907	16.2636	74.714
39	2022	15.0503	2.1092	7.256	42.4505	-0.1082	-0.0553	0.9328	21.6889	1.6124	10.7679	26.8343	0.7726	50	-0.0714	39.385	#N/A N/A	1268.5	1.37489e+06	Korea	112610 KS Equity	CS WIND CORP	27.907	16.2636	83.0223
40	2017	10.5759	1.4865	7.02161	29.2828	9.343	3.5067	0.4552	8.7509	1.652	5.2265	38.4907	1.4308	42.857	2.5273	51.66	7679	10017.6	1.71133e+06	Korea	105630 KS Equity	HANSAE CO LTD	16.3093	8.4643	62.944
40	2018	0.079	1.3132	6.95787	30.0775	-11.4284	-4.2887	0.3605	8.3367	1.4026	3.0797	42.9464	1.4629	50	-2.9633	48.624	8770	8535.08	1.71269e+06	Korea	105630 KS Equity	HANSAE CO LTD	16.3093	8.4643	65.3221
40	2019	12.2458	1.2383	6.92873	41.5854	-0.0581	-0.0212	0.2697	10.9586	1.154	6.9305	45.3603	1.6299	50	-0.013	52.693	9985	9401.36	1.92242e+06	Korea	105630 KS Equity	HANSAE CO LTD	42.1927	17.1403	65.3221
40	2020	-11.6601	1.2599	6.84352	42.0581	8.5651	3.1873	0.2789	17.386	1.3704	9.4731	45.9433	1.6632	37.5	2.065	52.537	8939	6078.92	1.69826e+06	Korea	105630 KS Equity	HANSAE CO LTD	42.1927	22.9444	65.3221
40	2021	-1.5466	1.3263	6.92958	46.2428	15.2037	6.0198	0.2298	13.1159	1.1996	1.7504	48.1735	1.3747	33.333	4.0276	49.793	7333	5684.83	1.672e+06	Korea	105630 KS Equity	HANSAE CO LTD	42.1927	22.9444	77.8447
40	2022	31.8639	1.0542	6.89412	53.5862	17.0984	6.9751	0.3788	15.1771	1.2444	13.9689	44.3418	1.7792	42.857	3.8841	45.434	8882	6000.06	2.20476e+06	Korea	105630 KS Equity	HANSAE CO LTD	47.8405	28.688	84.106
41	2017	29.5538	3.4056	5.69093	29.7153	18.0195	9.3463	2.068	15.3539	2.2692	10.9973	23.5402	0.7872	25	11.8539	14.506	5348	#N/A N/A	248838	Korea	093370 KS Equity	FOOSUNG CO LTD	20.4772	13.1197	55.4485
41	2018	10.4869	2.0854	5.98262	30.51	16.0299	8.1394	2.2901	12.569	1.726	7.4153	33.774	0.6228	25	11.2143	22.439	5197	#N/A N/A	274934	Korea	093370 KS Equity	FOOSUNG CO LTD	20.4772	13.1197	57.8266
41	2019	-9.4531	2.0287	6.12674	31.3651	3.8323	1.6695	0.8105	12.6096	1.423	7.5858	44.4905	0.4707	25	3.2539	15.675	6262	#N/A N/A	248944	Korea	093370 KS Equity	FOOSUNG CO LTD	20.4772	15.6892	57.8266
41	2020	5.0839	2.6128	6.20669	33.0852	4.6074	1.8666	0.4506	17.0651	0.9102	9.221	45.8307	0.4843	25	3.8139	16.118	#N/A N/A	#N/A N/A	261600	Korea	093370 KS Equity	FOOSUNG CO LTD	42.6457	27.2068	57.8266
41	2021	45.7405	4.0684	6.24984	35.2983	9.6209	3.9024	1.2689	13.1299	1.1247	6.3849	34.0628	0.6186	25	5.9184	15.639	#N/A N/A	#N/A N/A	381257	Korea	093370 KS Equity	FOOSUNG CO LTD	42.6457	33.8573	57.8266
41	2022	60.1452	1.689	6.61111	30.9727	31.6066	12.5217	1.6508	19.2106	0.9056	8.4563	35.96	0.6539	25	15.895	16.353	#N/A N/A	#N/A N/A	610564	Korea	093370 KS Equity	FOOSUNG CO LTD	15.1012	20.2842	64.0879
42	2017	25.5923	5.594	7.89861	27.623	13.949	6.4515	0.0527	17.5617	2.819	8.7433	0.392	0.3203	37.5	17.0958	14.287	#N/A N/A	8525	920922	Korea	091990 KS Equity	CELLTRION HEALTHCARE CO LTD	13.5307	13.7848	55.4485
42	2018	-22.5247	4.0702	7.88156	37.7628	0.6822	0.391	0.0322	11.2386	2.1838	8.1521	0.5706	0.242	62.5	1.5958	18.345	#N/A N/A	10886	713487	Korea	091990 KS Equity	CELLTRION HEALTHCARE CO LTD	13.5307	22.1282	77.4834
42	2019	54.2954	3.063	7.81062	38.9096	3.935	2.2411	0.0743	11.3342	2.4893	10.4239	4.0845	0.3864	62.5	5.901	16.554	#N/A N/A	11090	1.10088e+06	Korea	091990 KS Equity	CELLTRION HEALTHCARE CO LTD	13.5307	23.156	79.8916
42	2020	47.8454	7.0281	8.14168	46.3334	13.363	7.2977	0.0666	11.4702	2.1106	6.1902	5.4261	0.4352	57.143	14.7707	12.981	#N/A N/A	11597	1627597	Korea	091990 KS Equity	CELLTRION HEALTHCARE CO LTD	27.907	27.9323	83.0223
42	2021	10.8681	3.6654	8.09855	46.3334	7.5588	3.9864	0.0667	10.1038	2.252	6.5124	10.3425	0.461	57.143	8.4548	16.668	#N/A N/A	16357	1804486	Korea	091990 KS Equity	CELLTRION HEALTHCARE CO LTD	27.907	27.9323	83.0223
42	2022	9.2936	2.6375	8.17359	46.3334	7.0613	3.5171	0.0834	16.1657	1.9046	10.2816	8.2308	0.4427	71.429	7.4627	16.726	#N/A N/A	39268	1972188	Korea	091990 KS Equity	CELLTRION HEALTHCARE CO LTD	27.907	27.9323	83.0223
43	2017	-9.2396	3.5377	8.52446	62.5189	8.3187	7.4643	0.8124	14.5906	1.603	11.2393	2.4093	0.9531	57.143	7.6898	69.68	118573	540471	5123826	Korea	090430 KS Equity	AMOREPACIFIC CORP	70.6433	35.8525	80.9753
43	2018	3.0059	2.4566	8.48128	62.4686	6.5688	6.1822	1.099	13.1094	2.0535	13.6938	2.1623	0.9826	57.143	6.2942	62.89	121327	592663	5277845	Korea	090430 KS Equity	AMOREPACIFIC CORP	68.9218	37.4244	80.9753
43	2019	5.7277	2.1865	8.55361	69.0373	4.5378	4.2042	0.7649	14.2913	1.6905	11.2469	9.4316	0.9317	62.5	4.2795	46.632	120268	652241	5580142	Korea	090430 KS Equity	AMOREPACIFIC CORP	74.026	37.4244	95.5449
43	2020	-20.5723	2.311	8.56348	70.0835	0.6633	0.601	0.3911	12.726	1.8901	13.9204	7.3795	0.7773	62.5	0.7927	35.338	112265	510936	4432179	Korea	090430 KS Equity	AMOREPACIFIC CORP	77.167	37.4244	95.5449
43	2021	9.7232	1.8169	8.54484	70.5563	3.5563	3.2775	0.3435	10.3808	1.7439	8.7906	6.3777	0.7951	55.556	3.9826	40.005	128321	604950	4863128	Korea	090430 KS Equity	AMOREPACIFIC CORP	78.5865	37.4244	95.5449
43	2022	-14.9738	1.5589	8.43781	69.5906	2.3848	2.2566	0.5827	17.9707	2.0876	7.7493	6.1568	0.7127	60	3.2522	36.385	121146	502436	4134933	Korea	090430 KS Equity	AMOREPACIFIC CORP	81.4256	31.6808	95.5449
44	2017	36.0086	7.2147	5.87748	29.7455	41.3192	19.889	0.4111	12.8992	0.7508	6.9272	29.9869	0.4758	25	38.6816	53.646	19062	7405.04	181239	Korea	086900 KS Equity	MEDY-TOX INC	13.5307	20.1632	55.4485
44	2018	13.3557	8.3233	5.87141	30.5402	31.499	18.0328	0.0566	8.9132	1.0507	4.8726	21.2181	0.5201	25	34.0547	57.219	19081	8984.04	205445	Korea	086900 KS Equity	MEDY-TOX INC	13.5307	20.1632	57.8266
44	2019	0.2216	4.3644	5.89982	30.5402	10.2418	6.4187	0.0826	10.2348	0.8803	4.7486	24.3014	0.4885	25	12.7273	47.239	29457.5	8595.37	205900	Korea	086900 KS Equity	MEDY-TOX INC	13.5307	20.1632	57.8266
44	2020	-31.604	2.6598	6.06289	31.3952	-11.8206	-6.6517	0.6054	11.2491	1.1796	9.405	31.5137	0.3011	25	-21.0021	25.875	33709	4163.09	140828	Korea	086900 KS Equity	MEDY-TOX INC	13.5307	22.7328	57.8266
44	2021	31.2737	1.8173	6.18511	31.3952	29.0945	18.0119	0.6603	9.3961	1.4911	12.4247	23.0081	0.32	33.333	50.9299	19.124	26575	2395.96	184870	Korea	086900 KS Equity	MEDY-TOX INC	13.5307	22.7328	57.8266
44	2022	5.5318	1.6429	6.16262	33.3769	8.714	6.305	0.6974	15.2956	0.9991	3.4695	20.2691	0.3272	25	18.9701	15.683	40068	4027.06	195096	Korea	086900 KS Equity	MEDY-TOX INC	13.5307	28.688	57.8266
45	2017	6.6337	1.1357	8.94496	48.5062	18.2285	8.4256	1.186	9.7567	1.5247	6.4599	19.2033	1.9984	62.5	4.16	37.197	#N/A N/A	12234.4	1.63583e+07	Korea	086280 KS Equity	HYUNDAI GLOVIS CO LTD	42.1927	22.2189	80.9753
45	2018	3.101	1.0665	8.96216	44.7943	10.6034	5.1841	1.012	8.8115	1.5454	7.3822	20.2618	1.9413	55.556	2.5933	31.951	0	15318.8	1.68656e+07	Korea	086280 KS Equity	HYUNDAI GLOVIS CO LTD	31.048	22.2189	80.9753
45	2019	8.3275	1.0683	9.07916	50.3068	11.2494	5.3389	0.9248	9.076	1.4807	6.8094	27.2651	1.8036	55.556	2.7494	35.146	#N/A N/A	15854.9	1.82701e+07	Korea	086280 KS Equity	HYUNDAI GLOVIS CO LTD	45.9982	23.2467	81.5473
45	2020	-9.5794	1.1683	9.21132	52.3891	12.4528	5.7655	0.554	16.2988	1.6772	12.8551	28.6185	1.5158	55.556	3.6695	32.995	#N/A N/A	14996.8	1.65199e+07	Korea	086280 KS Equity	HYUNDAI GLOVIS CO LTD	49.6829	25.8162	81.5473
45	2021	31.8386	1.0409	9.23286	52.3891	14.4073	6.7873	0.9672	15.5999	1.7673	13.414	25.2008	1.7895	55.556	3.5946	26.919	#N/A N/A	18080.1	2.17796e+07	Korea	086280 KS Equity	HYUNDAI GLOVIS CO LTD	49.6829	25.8162	81.5473
45	2022	23.8861	0.9471	9.30994	46.5949	18.7842	9.1354	2.286	20.8989	1.8836	14.8017	24.8591	1.9442	55.556	4.4097	34.923	8216.23	26665.7	2.69819e+07	Korea	086280 KS Equity	HYUNDAI GLOVIS CO LTD	39.5953	21.6445	78.4166
46	2017	-7.7279	1.9058	5.51774	28.4881	12.5143	10.9183	0	12.9713	5.1022	10.5508	0	0.4896	33.333	21.2034	38.598	39132	845.57	130154	Korea	084370 KS Equity	EUGENE TECHNOLOGY CO LTD	13.5307	16.3845	55.4485
46	2018	69.1668	1.019	5.50362	29.2828	8.2694	7.119	0	11.1018	4.52	8.6278	0	0.8052	33.333	8.7186	31.01	48646	823.521	220178	Korea	084370 KS Equity	EUGENE TECHNOLOGY CO LTD	13.5307	16.3845	57.8266
46	2019	-6.6813	1.4727	5.48481	29.4337	2.438	2.0904	1.0306	16.7893	6.3266	7.6506	1.7238	0.7382	33.333	2.807	28.575	57569	850.943	205467	Korea	084370 KS Equity	EUGENE TECHNOLOGY CO LTD	13.5307	16.838	57.8266
46	2020	-1.3993	2.739	5.59837	30.3792	1.4679	1.2181	0.5861	17.7437	4.9529	7.7855	2.1641	0.6892	25	1.7205	41.017	66616	572.396	202592	Korea	084370 KS Equity	EUGENE TECHNOLOGY CO LTD	16.3697	16.838	57.8266
46	2021	60.2117	3.261	5.77381	31.526	22.8501	17.8449	0.329	13.6781	3.8993	7.8372	1.8935	0.8477	33.333	18.6064	44.428	69515	480.467	324576	Korea	084370 KS Equity	EUGENE TECHNOLOGY CO LTD	19.8127	16.838	57.8266
46	2022	-4.2957	1.3868	5.84497	33.226	12.2743	9.2872	0.1248	23.3216	3.8327	10.5725	1.376	0.7157	33.333	12.2118	30.639	80006	669.004	310633	Korea	084370 KS Equity	EUGENE TECHNOLOGY CO LTD	22.9538	18.8029	57.8266
47	2017	161.633	1.0644	7.96716	31.4455	7.5323	1.9304	1.5101	8.4229	1.6616	3.4978	37.2413	0.8218	28.571	2.4656	84.004	#N/A N/A	349182	2.53032e+06	Korea	081660 KS Equity	FILA HOLDINGS CORP	16.7019	30.653	55.4485
47	2018	16.7693	1.6894	7.99547	32.7633	16.0342	4.4976	1.931	5.373	1.99	4.5093	29.7537	0.8942	28.571	4.8583	68.404	#N/A N/A	381511	2.95464e+06	Korea	081660 KS Equity	FILA HOLDINGS CORP	16.7019	30.653	57.8266
47	2019	16.7797	1.5236	8.09082	48.3855	23.8065	7.5419	1.2983	6.9465	1.8295	6.1543	28.0542	0.9152	42.857	7.7318	66.604	#N/A N/A	424905	3.45042e+06	Korea	081660 KS Equity	FILA HOLDINGS CORP	42.9477	43.3192	64.0879
47	2020	-9.3211	1.3549	8.14668	50.7695	10.9398	3.6933	0.471	19.0346	1.6938	12.5224	26.6736	0.8325	50	4.4435	67.994	61818	335028	3.12881e+06	Korea	081660 KS Equity	FILA HOLDINGS CORP	48.4748	43.3192	64.0879
47	2021	21.259	1.1267	8.18983	53.5862	16.2028	5.8462	0.8609	16.6233	1.9414	16.3028	19.1854	0.8846	42.857	6.2002	59.46	67262	384194	3.79396e+06	Korea	081660 KS Equity	FILA HOLDINGS CORP	50.1963	42.7751	67.9711
47	2022	11.2756	1.0252	8.2528	53.395	19.7131	7.5457	3.6019	17.0326	2.0988	8.4493	26.7304	0.8756	42.857	8.1419	57.563	81225	408572	4.22175e+06	Korea	081660 KS Equity	FILA HOLDINGS CORP	52.1595	36.0339	70.3492
48	2017	-5.3455	1.3546	7.5391	37.7628	-1.3959	-0.4543	1.6061	7.8796	1.0249	4.448	25.4087	0.8777	66.667	-0.4899	58.184	45401	6800.78	1.76132e+06	Korea	079550 KS Equity	LIG NEX1 CO LTD	16.3395	24.4861	72.3359
48	2018	-16.1301	1.0701	7.64271	38.5575	0.7122	0.206	0.8099	8.852	1.0872	2.2935	27.3772	0.6362	60	0.3018	54.915	#N/A N/A	4739.75	1.47721e+06	Korea	079550 KS Equity	LIG NEX1 CO LTD	16.3395	24.4861	74.714
48	2019	-1.6628	1.0264	7.60417	39.7546	0.4968	0.1373	0.6897	8.7209	1.1158	1.2363	27.3323	0.6268	57.143	0.2193	40.318	69748	5808.49	1.45265e+06	Korea	079550 KS Equity	LIG NEX1 CO LTD	16.3395	28.0834	74.714
48	2020	10.1671	0.9955	7.7765	39.0504	8.8603	2.3562	0.9767	14.4344	1.1197	1.9649	25.3825	0.6166	57.143	3.6168	16.423	123986	4425.25	1.60034e+06	Korea	079550 KS Equity	LIG NEX1 CO LTD	16.3395	25.9674	74.714
48	2021	13.8626	1.284	7.68038	43.8789	14.6343	4.0621	1.0207	13.7855	1.0032	2.8926	21.305	0.7071	57.143	5.7653	18.364	122329	6550.99	1.82219e+06	Korea	079550 KS Equity	LIG NEX1 CO LTD	16.3395	32.1342	83.0223
48	2022	21.8724	1.3566	7.78249	42.8227	14.4767	4.3989	1.3913	19.2181	0.9597	8.3947	12.158	0.7371	57.143	5.5359	24.579	74527	7767.78	2.22075e+06	Korea	079550 KS Equity	LIG NEX1 CO LTD	16.3395	28.9601	83.0223
49	2017	15.73	0.9117	9.93379	25.6916	13.1844	4.6579	1.4211	12.4518	0.6459	2.6764	41.2065	0.7081	50	6.3298	24.951	63551	22585	15580063	Korea	078930 KS Equity	GS HOLDINGS	2.386	7.8295	66.7068
49	2018	13.8916	0.837	9.91956	28.3674	10.938	4.0471	1.1184	10.6161	0.719	1.7947	39.8171	0.7841	57.143	5.09	23.71	61079	22353	17744385	Korea	078930 KS Equity	GS HOLDINGS	2.386	7.8295	74.714
49	2019	0.2349	0.8348	9.97186	39.6037	6.1481	2.2969	0.7525	11.2689	0.6509	2.9784	42.8597	0.7191	57.143	3.0584	23.755	52193	20191	17786063	Korea	078930 KS Equity	GS HOLDINGS	30.4138	13.5429	74.714
49	2020	-13.1668	0.8016	10.0204	40.5492	-2.7657	-0.9863	0.4036	11.7176	0.8597	2.3815	43.6245	0.631	57.143	-1.5714	20.753	56521	17765	15444214	Korea	078930 KS Equity	GS HOLDINGS	33.2528	13.5429	74.714
49	2021	30.567	0.7869	10.1739	48.6269	15.2667	5.2058	0.9221	10.6842	0.9795	3.5088	39.6755	0.6465	57.143	7.1857	16.998	60009	51211	20165049	Korea	078930 KS Equity	GS HOLDINGS	48.5352	16.2334	80.9753
49	2022	42.7076	0.7535	10.2037	48.6269	18.5175	6.5822	2.0518	17.8833	0.9159	6.1981	35.9839	0.8483	57.143	7.4468	19.759	89347	75463	28777048	Korea	078930 KS Equity	GS HOLDINGS	48.5352	16.2334	80.9753
50	2017	8.6418	1.971	7.03611	28.9508	6.199	2.6783	2.4903	14.0688	1.933	7.5088	31.7309	0.7913	40	3.2886	39.649	125030	40673.2	960307	Korea	069620 KS Equity	DAEWOONG PHARMACEUTICAL CO	13.5307	22.6723	50.5719
50	2018	7.406	2.2016	6.98908	29.7455	-2.9896	-1.2515	1.7786	10.9565	1.4036	5.4091	32.0281	0.8539	50	-1.469	21.286	112335	62464.6	1.03143e+06	Korea	069620 KS Equity	DAEWOONG PHARMACEUTICAL CO	13.5307	22.6723	52.95
50	2019	7.95	1.7223	6.98335	31.0935	4.3424	1.7938	1.9496	10.7166	2.008	2.5765	31.5437	0.8938	50	1.9764	19.546	158286	70319.4	1.11343e+06	Korea	069620 KS Equity	DAEWOONG PHARMACEUTICAL CO	13.5307	26.7231	52.95
50	2020	-5.2093	1.8961	7.13523	42.4505	2.3829	0.9763	0.8745	18.1405	1.617	5.2893	32.6057	0.7721	33.333	1.2084	12.424	262591	48346.8	1.05542e+06	Korea	069620 KS Equity	DAEWOONG PHARMACEUTICAL CO	43.0988	31.2576	52.95
50	2021	9.2429	1.7576	7.07789	50.4577	4.3742	1.7645	0.9218	15.4429	1.1297	5.3809	31.5942	0.8173	40	2.1254	14.175	190970	57301.7	1.15298e+06	Korea	069620 KS Equity	DAEWOONG PHARMACEUTICAL CO	59.408	34.0992	57.8266
50	2022	11.0251	1.7333	7.12647	51.3228	7.1742	2.8406	2.5345	15.3863	1.161	6.5853	28.5741	0.8188	50	3.2997	25.731	222894	78620.4	1.28009e+06	Korea	069620 KS Equity	DAEWOONG PHARMACEUTICAL CO	59.8913	29.9274	64.0879
51	2017	29.6238	4.7997	6.08813	28.5987	5.5145	3.4449	1.1658	18.4631	1.6985	1.1989	30.6736	0.2889	25	11.5669	5.524	3142.14	22925.1	135860	Korea	068760 KS Equity	CELLTRION PHARM INC	13.5307	16.717	55.4485
51	2018	8.1112	5.181	6.00715	29.5443	-3.3316	-2.035	0.9308	15.1743	1.3787	2.0152	32.4852	0.3246	25	-6.3921	13.958	1918.82	3586.59	146880	Korea	068760 KS Equity	CELLTRION PHARM INC	13.5307	17.1705	57.8266
51	2019	18.1322	3.4281	6.01074	30.3994	3.1327	1.8631	0.656	13.7566	1.2663	2.2855	34.372	0.3684	40	4.9577	14.966	2946.8	4074.95	173513	Korea	068760 KS Equity	CELLTRION PHARM INC	13.5307	19.74	57.8266
51	2020	34.6117	16.3353	6.22134	32.7231	7.2079	4.1096	0.4304	21.936	1.2489	4.6979	35.2182	0.4262	40	8.9651	12.038	6560.16	2492.27	233568	Korea	068760 KS Equity	CELLTRION PHARM INC	13.5307	26.7231	57.8266
51	2021	70.7158	7.8064	6.28421	32.8538	10.9332	5.8314	0.4125	16.9141	1.274	12.5706	28.3804	0.6251	60	8.672	12.326	7222.38	7466.26	398738	Korea	068760 KS Equity	CELLTRION PHARM INC	13.5307	28.688	57.8266
51	2022	-3.1847	4.8068	6.16836	33.5178	7.5373	4.1952	0.6603	16.3788	1.4713	5.2342	26.7952	0.6437	60	6.7247	15.966	9750	8773.1	386040	Korea	068760 KS Equity	CELLTRION PHARM INC	13.9535	28.688	57.8266
52	2017	41.531	8.5008	8.03471	36.4249	17.3887	11.9205	0.9528	14.4864	2.6169	12.726	19.4565	0.2881	66.667	38.7978	18.934	339352	32894.8	949080	Korea	068270 KS Equity	CELLTRION INC	15.2522	19.1354	74.7441
52	2018	3.4765	8.3626	8.05389	39.1912	10.2951	7.2311	0.6332	11.8348	2.4544	11.7195	14.7457	0.2803	75	25.0241	18.631	288433	13088.7	982075	Korea	068270 KS Equity	CELLTRION INC	15.2522	19.1354	83.0223
52	2019	14.9057	6.2503	8.11426	57.7407	11.4774	8.1771	0.63	11.7342	2.7161	14.1499	12.8345	0.2924	75	26.6762	21.736	303177	9152.38	1.12846e+06	Korea	068270 KS Equity	CELLTRION INC	42.0115	51.2394	79.8916
52	2020	63.8619	9.9084	8.43613	59.7324	17.0647	11.6616	0.308	14.5153	2.3813	13.631	15.426	0.3683	55.556	28.0004	18.686	384774	6321.41	1.84912e+06	Korea	068270 KS Equity	CELLTRION INC	44.8505	51.2394	83.0223
52	2021	2.395	5.0772	8.46973	58.6862	16.0404	10.8369	0.4297	12.2394	2.5399	20.9429	13.1184	0.3337	55.556	30.6044	16.609	430373	14057.7	1.8934e+06	Korea	068270 KS Equity	CELLTRION INC	44.8505	51.2394	79.8916
52	2022	20.6278	4.0512	8.45318	70.6267	13.3498	9.3005	0.9186	15.2686	2.264	9.3554	13.4484	0.3877	55.556	23.5483	19.116	412362	17128.1	2.28397e+06	Korea	068270 KS Equity	CELLTRION INC	62.1564	54.081	95.5449
53	2017	61.3809	3.9025	5.51635	29.7153	19.0285	8.498	1.0586	17.6611	1.543	8.4155	40.7628	1.5181	50	4.9356	7.926	7207.36	138.324	403020	Korea	066970 KS Equity	L&F CO LTD	13.5307	15.0544	60.4455
53	2018	25.4688	2.8867	5.69455	37.3604	14.8361	6.5146	0.9475	16.324	1.4136	3.4357	40.2602	1.5278	40	3.8421	18.774	8606.59	139.098	505664	Korea	066970 KS Equity	L&F CO LTD	27.907	18.7424	65.3221
53	2019	-38.049	1.7976	5.88709	37.3604	-6.6627	-2.407	1.0365	16.0699	1.0999	0.199	57.2283	0.7527	60	-2.8705	17.866	11457.3	125.594	313264	Korea	066970 KS Equity	L&F CO LTD	54.3038	41.2334	65.3221
53	2020	13.6759	4.3127	6.05958	35.7811	-9.3882	-3.4468	0.6279	16.8871	1.341	4.5527	44.155	0.7638	60	-4.2705	15.115	11960.4	33.0342	356106	Korea	066970 KS Equity	L&F CO LTD	42.7363	53.8996	65.3221
53	2021	172.605	5.0984	7.16051	40.1267	-27.4111	-11.3182	1.1636	13.2666	2.6881	17.7377	23.7586	0.6336	50	-11.6499	17.242	13916.3	50.597	970761	Korea	066970 KS Equity	L&F CO LTD	51.9178	53.1137	77.8447
53	2022	300.438	2.4862	7.78621	42.1487	28.2629	11.851	2.0722	22.4445	1.7883	3.9749	30.0529	1.2855	50	6.945	27.205	34245	288.617	3.88729e+06	Korea	066970 KS Equity	L&F CO LTD	57.1429	54.9274	77.8447
54	2017	10.8896	1.1001	10.5615	59.149	12.4625	4.3648	2.1797	13.1627	1.0946	8.1284	22.9264	1.4894	57.143	2.8109	29.316	4030040	2064211	61396284	Korea	066570 KS Equity	LG ELECTRONICS INC	60.7973	32.4365	84.106
54	2018	-0.089	0.9093	10.5919	58.3945	8.2105	2.8992	2.4871	13.0972	1.13	9.6335	24.5919	1.3838	57.143	2.0217	38.711	3968379	2159698	61341664	Korea	066570 KS Equity	LG ELECTRONICS INC	60.7973	27.0254	87.2366
54	2019	1.5724	0.9443	10.5672	58.3945	0.1938	0.0702	0.8956	12.8347	1.1187	10.6495	25.0976	1.3889	57.143	0.0502	39.993	4034404	1970437	62306175	Korea	066570 KS Equity	LG ELECTRONICS INC	60.7973	27.0254	87.2366
54	2020	-6.8184	1.1377	10.6981	61.1508	12.0266	4.2301	0.9194	13.6515	1.15	12.2319	22.3669	1.2044	57.143	3.3903	38.015	3415405	1525635	58057908	Korea	066570 KS Equity	LG ELECTRONICS INC	63.9384	32.1644	87.2366
54	2021	27.3005	1.0997	10.7131	64.0982	5.7392	2.0292	1.2576	13.4718	1.1638	11.2714	20.3565	1.3819	80	1.3959	33.907	3572135	1976896	73907984	Korea	066570 KS Equity	LG ELECTRONICS INC	63.9384	41.0218	87.2366
54	2022	12.9341	0.9127	10.6898	64.0982	6.0002	2.2026	3.3999	22.8158	1.2309	11.4049	22.0128	1.5133	57.143	1.4334	29.699	4036969	1868595	83467318	Korea	066570 KS Equity	LG ELECTRONICS INC	63.9384	41.0218	87.2366
55	2017	-8.6815	1.0612	8.24963	36.3847	-3.461	-1.1073	2.6144	13.5939	1.9525	10.5612	34.4521	0.6674	57.143	-1.7382	57.847	#N/A N/A	5666.41	2.72566e+06	Korea	064350 KS Equity	HYUNDAI ROTEM COMPANY	13.8629	25.9674	69.2053
55	2018	-11.5104	1.3306	8.18707	58.0123	-25.1945	-7.4411	2.5213	10.5646	1.4878	9.0458	34.7829	0.6027	57.143	-12.4733	18.333	#N/A N/A	6058.61	2.41192e+06	Korea	064350 KS Equity	HYUNDAI ROTEM COMPANY	47.0855	45.8888	80.9753
55	2019	1.9662	1.1229	8.17083	58.8673	-37.9312	-8.7629	1.1985	12.7294	1.182	9.2523	36.8296	0.6021	57.143	-14.4064	18.603	110700	5939.94	2.45935e+06	Korea	064350 KS Equity	HYUNDAI ROTEM COMPANY	47.0855	48.4583	80.9753
55	2020	13.2547	1.1224	8.25714	66.784	2.8401	0.7492	0.4406	15.5156	1.2457	8.0659	27.8575	0.6636	57.143	1.1137	6.399	111770	4924.52	2.78533e+06	Korea	064350 KS Equity	HYUNDAI ROTEM COMPANY	66.415	54.9274	87.2366
55	2021	3.1302	1.2379	8.14655	67.4781	5.0041	1.6017	0.9469	14.8888	1.2818	7.7801	30.1914	0.6994	57.143	2.3153	11.714	103575	11200.5	2.87251e+06	Korea	064350 KS Equity	HYUNDAI ROTEM COMPANY	63.576	54.9274	89.2836
55	2022	10.1246	1.3274	8.25322	71.5421	14.0589	4.4294	2.1048	24.2249	1.2899	10.4869	23.9514	0.6558	57.143	6.2528	10.385	112566	8416.37	3.16334e+06	Korea	064350 KS Equity	HYUNDAI ROTEM COMPANY	66.9586	56.8924	96.1168
57	2017	25.4655	3.5996	5.44212	28.9106	18.8256	17.4275	0	11.7098	9.4302	24.3575	0	0.5741	25	28.5223	97.807	5283.08	529.178	141511	Korea	058470 KS Equity	LEENO INDUSTRIAL INC	13.5307	17.6542	55.4485
57	2018	6.2493	2.591	5.53659	29.7053	19.8217	18.3865	0	10.1028	10.513	15.6442	0	0.532	25	32.3516	87.456	5328.32	602.887	150354	Korea	058470 KS Equity	LEENO INDUSTRIAL INC	13.5307	17.6542	57.8266
57	2019	13.2707	3.0749	5.64195	30.9023	18.7508	17.3555	1.0575	10.5385	9.8036	9.7841	0.078	0.5229	25	30.997	83.629	6028.82	583.105	170307	Korea	058470 KS Equity	LEENO INDUSTRIAL INC	13.5307	21.2515	57.8266
57	2020	18.2189	5.7349	5.80528	39.1108	17.3715	16.1161	0.4672	8.1914	11.7567	27.5049	0.0503	0.5569	25	27.5057	73.862	6303.31	358.837	201335	Korea	058470 KS Equity	LEENO INDUSTRIAL INC	27.907	31.5296	57.8266
57	2021	39.1542	6.5585	5.97104	39.1108	27.4977	25.0768	0.929	7.6447	7.2999	16.5558	0.0549	0.6007	25	37.0514	88.376	8751.09	511.954	280167	Korea	058470 KS Equity	LEENO INDUSTRIAL INC	27.907	31.5296	57.8266
57	2022	15.0824	4.5131	6.04757	39.1108	25.1095	22.9218	2.2828	16.0455	10.3626	5.7136	0.0456	0.6066	20	35.4701	83.671	10387.9	881.574	322423	Korea	058470 KS Equity	LEENO INDUSTRIAL INC	27.907	31.5296	57.8266
58	2017	0.1818	4.0228	8.40671	60.2354	19.2625	13.0683	1.097	12.4508	1.2153	8.0819	12.6413	1.2776	57.143	9.9328	50.767	119771	306996	6.10514e+06	Korea	051900 KS Equity	LG H&H	54.6059	45.0423	80.9753
58	2018	10.5223	3.3956	8.46338	59.1892	18.4126	13.581	0.6434	10.3186	1.2446	7.5181	9.125	1.2789	57.143	10.1184	57.403	129542	370826	6.74754e+06	Korea	051900 KS Equity	LG H&H	54.6059	45.0423	77.8447
58	2019	13.8997	3.2098	8.63451	56.8253	17.8237	13.2222	0.6532	10.2014	1.2212	9.9652	10.7989	1.1835	57.143	10.1243	52.446	155452	462191	7.68542e+06	Korea	051900 KS Equity	LG H&H	50.7098	38.6941	80.9753
58	2020	2.0699	3.794	8.73981	56.8253	15.712	11.9989	0.4282	10.6075	1.34	6.3826	6.8939	1.1534	57.143	10.168	55.098	160082	459898	7.84451e+06	Korea	051900 KS Equity	LG H&H	50.7098	38.6941	80.9753
58	2021	3.1488	2.4168	8.75605	58.3141	14.5961	11.7649	0.507	9.4606	1.6207	9.722	6.9059	1.071	57.143	10.4372	54.321	156624	539304	8.09151e+06	Korea	051900 KS Equity	LG H&H	58.3207	38.6941	77.8447
58	2022	-11.1939	1.7197	8.66792	59.149	3.8646	3.1844	1.2137	15.8659	1.9646	8.9703	6.0646	0.984	57.143	3.2922	53.948	153479	483279	7.18576e+06	Korea	051900 KS Equity	LG H&H	58.3207	38.0593	80.9753
59	2017	5.951	1.0216	9.01463	55.9099	12.1126	2.7625	0.5456	14.3736	1.0014	5.8919	22.453	1.3407	80	2.2006	61.127	56177	7625	1.17668e+07	Korea	047040 KS Equity	DAEWOO ENGINEERING & CONSTR	40.2295	45.7981	81.6075
59	2018	-9.8697	0.9923	8.96744	55.1454	13.2043	3.4116	0.7767	14.3987	1.0728	8.0829	24.5822	1.2143	66.667	2.8163	68.656	65311	5633	1.06055e+07	Korea	047040 KS Equity	DAEWOO ENGINEERING & CONSTR	35.4274	45.7981	84.106
59	2019	-18.421	0.9473	9.03557	57.0969	8.8061	2.2637	0.8458	15.2775	1.1897	7.8035	29.5606	0.8922	66.667	2.4112	22.553	63418	7443	8.65185e+06	Korea	047040 KS Equity	DAEWOO ENGINEERING & CONSTR	37.3905	46.5538	87.2366
59	2020	-5.9542	0.9327	9.05333	64.581	11.0624	2.9869	0.4573	17.696	1.21	8.6664	26.4739	0.8744	57.143	3.488	14.77	66847	11143	8.13671e+06	Korea	047040 KS Equity	DAEWOO ENGINEERING & CONSTR	59.8611	48.1258	87.2366
59	2021	6.7411	0.9196	9.08118	62.5792	16.4736	4.9048	1.1242	15.9792	1.4159	10.1457	18.6377	0.8305	57.143	5.5806	0	59560	16321	8.68521e+06	Korea	047040 KS Equity	DAEWOO ENGINEERING & CONSTR	62.7001	45.5562	80.9753
59	2022	19.965	0.8207	9.09022	69.7415	14.5577	4.6671	2.0391	22.4178	1.485	12.7742	22.5181	0.9353	83.333	4.8373	19.493	64861	13199	1.04192e+07	Korea	047040 KS Equity	DAEWOO ENGINEERING & CONSTR	73.2709	48.6397	87.2366
60	2017	18.6639	2.4664	5.58754	21.2051	4.5705	3.3331	2.2029	14.993	2.6711	25.7734	5.1819	0.6921	33.333	4.8151	24.308	8348.34	1104.16	197300	Korea	042700 KS Equity	HANMI SEMICONDUCTOR CO LTD	0	12.9383	50.5719
60	2018	10.043	1.7139	5.39793	21.9998	23.3781	18.5553	0	12.8151	3.8702	10.1025	0	0.8825	33.333	22.6944	48.964	15111	1282.74	217115	Korea	042700 KS Equity	HANMI SEMICONDUCTOR CO LTD	0	12.9383	52.95
60	2019	-44.5558	1.7272	5.40685	22.8548	8.8451	7.6514	1.1428	16.1516	4.0767	18.5673	0.0725	0.4675	33.333	16.0018	31.434	12423	1209.97	120378	Korea	042700 KS Equity	HANMI SEMICONDUCTOR CO LTD	0	15.5079	52.95
60	2020	113.816	2.9361	5.70478	22.8548	21.0352	17.1553	0.6758	16.5986	3.092	24.8203	0.0861	0.7872	33.333	19.4772	26.904	11833.3	847.75	257386	Korea	042700 KS Equity	HANMI SEMICONDUCTOR CO LTD	0	15.5079	52.95
60	2021	44.9844	4.553	5.88818	29.0313	34.5809	27.62	0.8844	12.6809	3.0955	11.556	0.148	0.8693	33.333	27.9868	24.317	18281.3	1280.44	373169	Korea	042700 KS Equity	HANMI SEMICONDUCTOR CO LTD	15.1314	18.9238	52.95
60	2022	-12.2136	2.6013	5.89314	30.0272	25.0384	20.8562	1.3986	18.4461	4.222	19.9581	0.4817	0.7193	33.333	28.1628	26.629	18266.5	1488.53	327592	Korea	042700 KS Equity	HANMI SEMICONDUCTOR CO LTD	15.1314	21.9166	52.95
61	2017	14.632	1.0208	9.1724	55.2862	7.1221	1.4638	1.1852	19.7825	1.0194	9.1813	45.241	0.6391	71.429	2.2624	31.769	#N/A N/A	114304	6567897	Korea	042670 KS Equity	HD HYUNDAI INFRACORE CO LTD	50.2567	34.5224	80.9753
61	2018	17.6953	0.9694	9.20078	52.4293	14.0398	2.3131	1.5083	10.5396	1.1716	9.5476	38.7047	0.7009	57.143	3.1877	29.14	#N/A N/A	133539	7730108	Korea	042670 KS Equity	HD HYUNDAI INFRACORE CO LTD	43.4914	32.7086	80.9753
61	2019	5.8955	0.9059	9.19189	53.898	11.5962	2.1452	0.7546	12.6608	0.96	6.669	35.1273	0.7219	57.143	2.9308	21.249	#N/A N/A	149794	8185840	Korea	042670 KS Equity	HD HYUNDAI INFRACORE CO LTD	47.1761	38.5429	77.8447
61	2020	-51.2805	0.9445	9.30982	57.8312	6.472	1.274	0.3872	14.9455	1.3006	13.8312	36.3065	0.3316	62.5	3.7319	13.173	110992	116328	3988104	Korea	042670 KS Equity	HD HYUNDAI INFRACORE CO LTD	57.2637	38.5429	80.9753
61	2021	15.1842	1.0056	8.29873	58.3845	24.625	5.4915	0.4224	12.6394	1.1701	11.4042	37.3146	0.9606	60	10.0472	61.863	139192	133903	4593665	Korea	042670 KS Equity	HD HYUNDAI INFRACORE CO LTD	57.2637	38.5429	80.9753
61	2022	3.5364	0.9886	8.23498	55.8495	15.2853	4.8277	2.3155	24.2066	1.5097	6.2993	34.4645	1.0041	60	4.8311	15.431	150597	69934	4756114	Korea	042670 KS Equity	HD HYUNDAI INFRACORE CO LTD	58.3812	34.3712	74.714
62	2017	31.3344	3.2387	6.01812	24.8868	12.703	10.1113	0.0566	15.3581	3.3543	9.4682	5.9304	0.9217	33.333	10.5964	35.697	21511.5	297.955	404152	Korea	039030 KS Equity	EO TECHNICS CO LTD	0.9061	18.1983	55.4485
62	2018	-27.2315	1.5113	5.95269	23.2572	5.9758	5.0371	0.069	12.1284	5.1911	11.9434	6.1556	0.6864	25	7.4242	22.045	22751.5	282.578	294095	Korea	039030 KS Equity	EO TECHNICS CO LTD	0.9061	18.1983	50.5719
62	2019	-29.7946	2.9784	5.95711	23.2572	3.1722	2.7663	0.0553	15.2311	4.7136	15.5095	3.0796	0.4625	25	5.8607	18.253	16996.8	332.87	206470	Korea	039030 KS Equity	EO TECHNICS CO LTD	0.9061	18.1983	50.5719
62	2020	57.4676	3.1314	6.09111	25.0578	5.382	4.6034	0.0486	20.8315	4.0372	20.1188	2.475	0.6757	25	6.5665	24.002	21664.9	246.151	325124	Korea	039030 KS Equity	EO TECHNICS CO LTD	3.7451	20.7678	50.5719
62	2021	20.2188	2.7349	6.16473	29.6751	16.2876	13.7279	0.1159	16.4317	4.5958	16.4024	2.2	0.6905	25	18.39	37.452	26777	241.099	390860	Korea	039030 KS Equity	EO TECHNICS CO LTD	17.608	20.7678	50.5719
62	2022	14.4035	1.4444	6.19492	31.9485	15.1429	12.9491	0.1989	19.4854	5.562	25.8526	2.0127	0.7261	25	17.1133	37.161	26118.8	301.019	447158	Korea	039030 KS Equity	EO TECHNICS CO LTD	22.4706	22.7328	50.5719
63	2017	78.8124	2.9249	8.1029	33.5681	19.1445	14.9801	2.4423	9.0326	3.8893	5.3099	4.2483	0.4987	66.667	25.0732	56.793	284497	81388.6	1.75872e+06	Korea	036570 KS Equity	NCSOFT CORP	13.5307	17.1705	69.8675
63	2018	-2.4794	3.4611	7.87908	44.1706	16.4351	12.9312	0.0457	9.9987	3.3323	6.3099	5.2715	0.5831	71.429	24.3823	59.654	274678	61793.8	1.71512e+06	Korea	036570 KS Equity	NCSOFT CORP	25.1586	29.081	78.1457
63	2019	-0.8122	3.5847	7.97156	47.3091	14.7189	11.3929	1.6599	10.0927	4.6421	9.0678	10.6913	0.5084	71.429	21.0544	70.533	309667	111276	1.70119e+06	Korea	036570 KS Equity	NCSOFT CORP	25.1586	33.6155	83.0223
63	2020	42.0294	4.9312	8.22907	54.1193	20.8268	15.8168	0.8209	10.3336	4.7991	3.8536	8.2706	0.592	71.429	24.3112	59.798	381521	131059	2.41618e+06	Korea	036570 KS Equity	NCSOFT CORP	28.9641	43.9843	89.2836
63	2021	-4.4437	3.1626	8.25592	55.3566	12.6192	9.1628	1.2973	9.6334	3.6972	5.586	16.8663	0.5039	71.429	17.1903	52.75	428815	276183	2.30882e+06	Korea	036570 KS Equity	NCSOFT CORP	32.6789	43.9843	89.2836
63	2022	11.39	2.3299	8.16977	56.0608	13.734	9.6616	3.5595	16.6564	5.2219	6.4353	13.9983	0.5795	71.429	16.9421	49.729	473030	184754	2.57179e+06	Korea	036570 KS Equity	NCSOFT CORP	38.961	39.8126	89.2836
64	2017	2.3278	1.1301	7.87284	33.1355	13.4516	4.7112	1.9631	8.0687	0.9046	4.0787	24.4389	0.8066	50	5.7904	55.598	#N/A N/A	311837	2.26001e+06	Korea	035760 KS Equity	CJ ENM CO LTD	13.5307	19.7703	65.9843
64	2018	4.4411	1.1777	8.71051	53.2039	8.5787	3.4035	1.7829	7.7488	0.8936	6.7121	28.5227	0.3494	66.667	6.8901	32.144	#N/A N/A	390172	2.36038e+06	Korea	035760 KS Equity	CJ ENM CO LTD	37.3301	44.8005	77.3931
64	2019	60.556	1.0344	8.45652	56.9862	3.6516	1.7104	0.6687	10.1116	0.9599	4.9641	15.1669	0.6973	60	2.7508	42.907	#N/A N/A	433016	3.78972e+06	Korea	035760 KS Equity	CJ ENM CO LTD	37.3301	47.37	86.1529
64	2020	-10.5163	0.9131	8.66004	72.3971	1.7832	0.9719	0.3291	15.1022	1.1279	4.2953	18.9969	0.54	57.143	1.6787	33.344	#N/A N/A	430173	3.39118e+06	Korea	035760 KS Equity	CJ ENM CO LTD	64.331	57.2249	95.5449
64	2021	4.7539	0.8866	8.8058	75.2641	5.3627	2.7207	0.7986	13.3644	1.1444	16.2125	27.3633	0.4474	57.143	5.4456	21.082	#N/A N/A	477989	3.5524e+06	Korea	035760 KS Equity	CJ ENM CO LTD	72.9387	57.2249	95.5449
64	2022	34.9015	0.8663	9.01492	46.2831	-3.2768	-1.3143	1.878	18.3152	0.728	10.9726	34.9409	0.4638	57.143	-2.5058	23.768	#N/A N/A	495821	4.79224e+06	Korea	035760 KS Equity	CJ ENM CO LTD	31.7427	17.6542	89.2836
65	2017	34.7003	1.8306	8.69094	43.215	2.91	1.8354	2.1507	15.4834	1.9148	17.5889	12.5236	0.3106	57.143	5.506	13.675	241323	116453	1.97233e+06	Korea	035720 KS Equity	KAKAO CORP	29.6889	25.0907	74.7441
65	2018	22.5453	1.3802	8.87461	51.2323	1.0449	0.6693	0.1289	14.5617	1.402	15.6669	8.2225	0.3037	50	1.9812	20.779	366809	183827	2.41699e+06	Korea	035720 KS Equity	KAKAO CORP	30.1722	40.3869	83.0223
65	2019	27.022	1.8441	8.93128	52.6104	-5.8097	-3.6055	0.8638	11.2632	1.1629	21.9546	8.6289	0.3514	57.143	-9.8043	26.454	467409	146176	3.07011e+06	Korea	035720 KS Equity	KAKAO CORP	30.1722	44.5284	83.0223
65	2020	35.3963	3.2756	9.30374	45.1665	2.7006	1.5042	0.392	9.6758	1.4673	24.2122	7.9784	0.3477	57.143	3.7438	29.438	#N/A N/A	230229	4.15682e+06	Korea	035720 KS Equity	KAKAO CORP	17.3664	21.8259	96.1168
65	2021	47.6291	2.7064	9.85967	50.4778	17.0966	8.0162	0.8711	10.2012	1.4251	23.3793	14.5298	0.2694	57.143	22.6858	26.223	767746	432210	6.13667e+06	Korea	035720 KS Equity	KAKAO CORP	31.7427	23.3978	96.1168
65	2022	15.8094	1.5745	9.81355	49.3713	13.5411	5.9154	2.9268	21.5007	1.5018	21.0574	18.1296	0.3095	66.667	19.0371	26.401	1021335	478226	7.10684e+06	Korea	035720 KS Equity	KAKAO CORP	33.1622	19.2261	95.5449
66	2017	16.3037	3.5925	8.92442	38.9096	18.4965	10.742	0.3027	10.7062	2.0776	23.7874	5.1245	0.5834	57.143	16.5199	64.965	1130230	446057	4.67847e+06	Korea	035420 KS Equity	NAVER CORP	15.1314	20.7981	80.6442
66	2018	19.4174	2.2745	9.09087	39.7043	12.9736	7.2491	1.4814	11.0864	2.0558	33.6284	11.7546	0.5654	57.143	11.6131	62.587	1403927	649388	5.5869e+06	Korea	035420 KS Equity	NAVER CORP	15.1314	20.7981	83.0223
66	2019	-22.0277	2.7335	9.27324	49.9246	10.5564	5.2573	1.1333	10.0842	1.4958	30.4119	16.961	0.3542	57.143	13.3843	66.7	1095874	487506	4.35624e+06	Korea	035420 KS Equity	NAVER CORP	35.9408	24.3954	89.2836
66	2020	21.7597	3.102	9.65673	50.0855	15.2159	6.837	0.2827	8.9808	1.3328	9.4057	5.1276	0.3117	57.143	18.8925	54.211	1332118	762604	5.30415e+06	Korea	035420 KS Equity	NAVER CORP	36.424	24.3954	89.2836
66	2021	28.5334	1.9787	10.251	53.1234	106.653	65.042	1.2042	9.1941	1.409	8.2556	11.7582	0.2024	66.667	241.872	54.627	1655100	1.07173e+06	6.8176e+06	Korea	035420 KS Equity	NAVER CORP	39.2631	24.3954	95.5449
66	2022	20.5714	1.1144	10.203	57.4691	3.2406	2.2496	1.9893	19.7203	1.175	8.0361	12.3796	0.2425	57.143	9.2488	48.569	1809073	1.30059e+06	8.22008e+06	Korea	035420 KS Equity	NAVER CORP	56.4784	20.2237	95.5449
67	2017	4.8526	0.874	10.2154	53.4453	13.1922	6.6714	2.0794	10.8703	1.1665	8.9252	19.2153	0.953	57.143	6.487	32.864	1911690	236440	27790216	Korea	034220 KS Equity	LG DISPLAY CO LTD	45.968	26.9952	87.2366
67	2018	-12.4276	0.7733	10.3021	57.5697	-1.4614	-0.6649	3.0847	10.3791	0.884	7.1288	25.7983	0.7336	57.143	-0.8516	31.194	2064119	112400	24336571	Korea	034220 KS Equity	LG DISPLAY CO LTD	57.9583	27.3881	87.2366
67	2019	-3.5379	0.8447	10.3353	58.0927	-22.3511	-8.2318	2.2265	14.2208	0.9329	9.3775	38.1436	0.6599	57.143	-12.0538	29.024	1776289	193436	23475567	Korea	034220 KS Equity	LG DISPLAY CO LTD	57.9583	28.9601	87.2366
67	2020	3.2142	0.8642	10.3801	61.5934	-0.7867	-0.2529	1.0076	16.7037	1.0084	12.0271	40.3525	0.6909	57.143	-0.3687	21.759	1738559	113547	24230124	Korea	034220 KS Equity	LG DISPLAY CO LTD	65.9015	31.5296	87.2366
67	2021	23.3095	0.8869	10.3755	63.4946	9.6751	3.2398	1.1198	13.8666	0.9423	9.2822	33.4119	0.7831	66.667	3.9701	19.409	2440593	126335	29878043	Korea	034220 KS Equity	LG DISPLAY CO LTD	69.0426	34.0992	87.2366
67	2022	-12.4716	0.848	10.2544	63.213	-26.7104	-8.3195	3.3783	22.7773	0.6764	5.1131	42.2132	0.7328	50	-11.7451	21.129	2934344	108315	26151781	Korea	034220 KS Equity	LG DISPLAY CO LTD	72.3648	29.9274	87.2366
68	2017	4.4382	1.6767	9.14719	39.2013	16.3684	12.263	1.0862	6.7414	3.6257	7.1367	2.7838	0.4658	75	25.9468	57.265	44877	294767	4.66719e+06	Korea	033780 KS Equity	KT&G CORP	2.4162	21.2515	93.7387
68	2018	-4.1926	1.461	9.12242	48.476	11.3883	8.9657	1.0772	7.5192	3.9089	9.1487	2.2397	0.4385	75	20.2694	65.99	43677	282384	4.47152e+06	Korea	033780 KS Equity	KT&G CORP	24.4941	24.6372	96.1168
68	2019	10.996	1.2966	9.13881	55.2057	12.3222	9.8806	1.291	7.0343	4.0105	8.2893	1.5495	0.4616	75	20.8535	57.893	50895	275798	4.9632e+06	Korea	033780 KS Equity	KT&G CORP	40.8336	30.4716	96.1168
68	2020	1.8558	1.1111	9.26227	56.433	13.2239	10.5463	0.5015	10.2497	3.3896	10.931	1.343	0.4408	71.429	23.1783	50.891	55125	274971	5.05531e+06	Korea	033780 KS Equity	KT&G CORP	53.0051	36.185	96.1168
68	2021	3.4229	1.0275	9.18802	59.4608	10.7414	8.4591	0.6704	9.1322	3.031	8.1195	1.4381	0.4493	75	18.6916	44.805	67453	300906	5.22835e+06	Korea	033780 KS Equity	KT&G CORP	57.8073	36.185	96.1168
68	2022	11.9168	1.1076	9.18939	62.6496	10.9965	8.4864	1.955	10.7362	2.5757	11.3888	1.5703	0.4757	75	17.3597	45.492	53156	311458	5.85141e+06	Korea	033780 KS Equity	KT&G CORP	58.653	36.185	96.1168
69	2017	7.2337	1.0737	9.32209	57.1874	10.8773	4.5747	2.0428	9.6428	0.8386	3.7693	27.9972	1.0288	57.143	4.4565	66.546	52477	2251535	12279382	Korea	032640 KS Equity	LG UPLUS CORP	51.8574	41.7775	77.8447
69	2018	-4.5094	1.0612	9.435	58.3845	7.9692	3.7227	1.9744	9.8487	1.1081	2.7162	21.3133	0.8412	57.143	4.1075	58.353	#N/A N/A	1973034	11725650	Korea	032640 KS Equity	LG UPLUS CORP	48.5352	45.5562	80.9753
69	2019	5.5973	0.9509	9.65077	64.5408	6.2981	2.7531	1.6684	7.7461	1.0337	2.644	32.17	0.6901	57.143	3.5443	44.717	62603	2101233	12381969	Korea	032640 KS Equity	LG UPLUS CORP	55.6327	56.9528	80.9753
69	2020	8.3642	0.8777	9.73232	69.4799	6.6145	2.5723	0.7057	11.9769	1.1438	3.9573	37.3322	0.7312	57.143	3.4787	44.058	75418	2319759	13417627	Korea	032640 KS Equity	LG UPLUS CORP	51.9783	69.1657	87.2366
69	2021	3.2309	0.9057	9.69756	70.5865	9.4696	3.7769	1.2106	11.1952	1.0179	3.9768	36.4548	0.7151	66.667	5.1428	41.805	85980	2406644	13851135	Korea	032640 KS Equity	LG UPLUS CORP	55.3005	69.1657	87.2366
69	2022	0.396	0.8273	9.66406	68.6752	8.375	3.3877	3.1372	15.178	1.0468	4.2206	35.6044	0.7032	57.143	4.7681	40.192	126472	2325485	13905990	Korea	032640 KS Equity	LG UPLUS CORP	55.3005	63.422	87.2366
70	2017	37.411	1.7952	5.93074	29.5242	2.0043	0.8752	0.0567	16.821	1.0285	11.3167	10.0644	0.1723	25	4.8298	36.102	348.038	5023.48	69222.8	Korea	032350 KS Equity	LOTTE TOUR DEVELOPMENT CO LT	13.5307	19.4982	55.4485
70	2018	9.9003	2.3112	6.12058	30.3189	-47.7482	-23.8763	0.0917	9.3616	2.9531	2.5938	5.8066	0.1501	25	-142.578	23.363	472.667	6013.61	76076	Korea	032350 KS Equity	LOTTE TOUR DEVELOPMENT CO LT	13.5307	19.4982	57.8266
70	2019	16.2645	2.1855	6.21035	30.3189	-4.911	-2.6848	0.1834	10.4646	0.2118	2.8363	11.9909	0.1538	25	-16.4187	44.174	1001.82	6044.78	88449.4	Korea	032350 KS Equity	LOTTE TOUR DEVELOPMENT CO LT	13.5307	19.4982	57.8266
70	2020	-81.0407	1.6756	7.00371	30.2485	-30.4407	-9.239	1.1469	18.1582	0.5875	0.613	68.5924	0.014	33.333	-488.543	56.036	1237.76	1264.46	16769.4	Korea	032350 KS Equity	LOTTE TOUR DEVELOPMENT CO LT	13.5307	19.2866	57.8266
70	2021	538.494	1.8903	6.99804	29.3934	-140.398	-16.0412	1.8521	14.0274	0.3805	3.2347	85.3735	0.0822	33.333	-187.337	39.573	2289.95	4248.51	107072	Korea	032350 KS Equity	LOTTE TOUR DEVELOPMENT CO LT	13.5307	16.717	57.8266
70	2022	71.54	1.4544	7.26898	30.0473	-154.217	-14.4726	1.683	17.906	0.0595	1.5789	71.5342	0.1019	33.333	-122.339	32.594	0	8553.53	183671	Korea	032350 KS Equity	LOTTE TOUR DEVELOPMENT CO LT	13.5307	18.682	57.8266
71	2017	2.8298	0.8518	10.2348	63.8165	4.0996	1.5808	1.6728	8.6269	1.0209	6.4288	22.4805	0.7866	72.727	2.0385	21.048	432761	2398892	23387267	Korea	030200 KS Equity	KT CORP	42.1927	59.3108	89.8555
71	2018	0.3116	0.8168	10.2719	67.1361	5.502	2.2237	2.0211	7.8533	1.267	8.3242	20.654	0.7288	72.727	2.9346	19.35	369104	2100516	23460143	Korea	030200 KS Equity	KT CORP	52.1595	59.3108	89.8555
71	2019	3.7592	0.7961	10.3058	64.2692	4.5847	1.8456	1.4003	6.9303	1.1724	6.6144	24.6387	0.7047	72.727	2.5297	23.886	230299	2465897	24342064	Korea	030200 KS Equity	KT CORP	52.1595	50.6953	89.8555
71	2020	-1.7476	0.7562	10.3391	68.5042	4.7562	1.9296	0.7128	10.9059	1.2134	7.7422	25.1316	0.7105	72.727	2.7513	14.943	230473	2469593	23916667	Korea	030200 KS Equity	KT CORP	57.022	52.6602	96.1168
71	2021	4.1032	0.7911	10.349	68.5042	9.3454	3.8318	1.175	9.4585	1.1773	8.0501	25.8268	0.67	72.727	5.4497	20.008	258969	2514775	24898005	Korea	030200 KS Equity	KT CORP	57.022	52.6602	96.1168
71	2022	3.0203	0.8058	10.3927	67.8201	7.989	3.2314	3.0213	11.4134	1.1853	5.9032	27.278	0.6259	80	4.922	34.551	286306	2549428	25650011	Korea	030200 KS Equity	KT CORP	58.7436	48.4885	96.1168
72	2017	4.4049	1.5813	7.64829	32.7734	15.7986	5.7932	0.1186	9.5515	1.4744	14.6491	0.5963	1.5078	33.333	3.7675	50.626	0	13679.8	3.37499e+06	Korea	030000 KS Equity	CHEIL WORLDWIDE INC	14.2857	17.7751	66.1349
72	2018	3.0487	1.6428	7.57592	32.7734	15.01	5.8822	0.5133	8.5106	1.5455	16.9341	0.8099	1.6012	40	3.7296	70.839	0	20683.4	3.47788e+06	Korea	030000 KS Equity	CHEIL WORLDWIDE INC	14.2857	17.7751	66.1349
72	2019	-1.6162	1.661	7.57584	32.7734	15.0929	6.24	1.1929	8.5727	1.6116	18.1156	7.5124	1.5189	40	4.0347	53.889	0	30953.5	3.42167e+06	Korea	030000 KS Equity	CHEIL WORLDWIDE INC	14.2857	17.7751	66.1349
72	2020	-19.6907	1.4811	7.63025	32.9343	16.1079	7.003	0.6957	14.3201	1.6376	16.5073	7.5645	1.2254	40	5.728	46.049	0	29952.6	2.74792e+06	Korea	030000 KS Equity	CHEIL WORLDWIDE INC	14.769	17.7751	66.1349
72	2021	21.0265	1.4709	7.66681	43.3055	15.5778	6.9174	0.9113	12.2966	1.6489	19.8382	8.0469	1.3082	40	4.9759	42.804	#N/A N/A	39454.8	3.32571e+06	Korea	030000 KS Equity	CHEIL WORLDWIDE INC	30.3232	20.7981	78.6574
72	2022	27.8934	1.4079	7.69177	41.9173	16.6364	7.3195	2.2029	13.1143	1.6426	19.6664	7.1419	1.5459	40	4.5548	54.034	#N/A N/A	61233.6	4.25337e+06	Korea	030000 KS Equity	CHEIL WORLDWIDE INC	30.3232	16.6264	78.6574
73	2017	8.8149	2.1961	7.17024	30.5301	10.2139	9.0134	0	10.5668	10.6714	2.5887	0	0.4029	25	21.8835	21.062	566.861	5954.87	559080	Korea	026960 KS Equity	DONGSUH COMPANIES INC	13.5307	22.5212	55.4485
73	2018	0.7949	1.3506	7.15945	31.3248	9.3883	8.2691	0.054	8.0614	12.1839	1.9038	0.0033	0.3935	25	20.6896	14.832	498.107	4473.98	563525	Korea	026960 KS Equity	DONGSUH COMPANIES INC	13.5307	22.5212	57.8266
73	2019	-10.3169	1.257	7.15456	28.8502	10.5232	9.4078	0.6772	7.976	12.7762	1.5581	0.0675	0.3419	25	27.0893	13.823	#N/A N/A	3912.22	505386	Korea	026960 KS Equity	DONGSUH COMPANIES INC	13.5307	15.0846	57.8266
73	2020	-2.4428	2.2898	7.24518	28.8502	8.6081	7.7916	0.187	8.4403	13.5161	1.448	0.0454	0.3231	25	23.7366	12.375	502.635	3062.3	493041	Korea	026960 KS Equity	DONGSUH COMPANIES INC	13.5307	15.0846	57.8266
73	2021	8.5767	2.047	7.19287	28.8502	8.053	7.2936	0.4789	8.3848	13.2983	1.297	0.1203	0.3383	25	21.1749	5.648	534.079	3375.86	535327	Korea	026960 KS Equity	DONGSUH COMPANIES INC	13.5307	15.0846	57.8266
73	2022	3.9526	1.2843	7.16691	29.9064	11.3246	10.4569	0.4989	16.9324	12.0001	1.2751	0.1304	0.3419	25	30.1635	6.343	587.849	3932.03	556487	Korea	026960 KS Equity	DONGSUH COMPANIES INC	13.5307	18.2588	57.8266
74	2017	-25.6622	0.7472	10.1729	34.6545	-1.0299	-0.3905	0.815	14.412	0.7368	9.3967	27.4711	0.6414	50	-0.7609	33.09	#N/A N/A	594059	1.79261e+07	Korea	023530 KS Equity	LOTTE SHOPPING CO	14.6179	20.0121	69.2053
74	2018	-0.5873	0.7814	10.0683	36.6261	-4.5759	-2.0103	2.8174	11.0633	0.8644	6.9251	29.687	0.6786	55.556	-3.0575	38.357	#N/A N/A	533279	1.78208e+07	Korea	023530 KS Equity	LOTTE SHOPPING CO	14.6179	20.4051	74.714
74	2019	-1.1154	0.8003	10.2892	39.8451	-8.0319	-2.9762	2.0533	11.2612	0.7446	4.4756	47.7252	0.5187	55.556	-5.0864	38.079	#N/A N/A	519276	1.7622e+07	Korea	023530 KS Equity	LOTTE SHOPPING CO	15.9468	20.4051	83.0223
74	2020	-8.1581	0.7897	10.314	39.8451	-7.6994	-2.353	0.9401	17.4693	0.7165	5.8278	49.9873	0.493	62.5	-4.8562	33.324	#N/A N/A	402466	1.61844e+07	Korea	023530 KS Equity	LOTTE SHOPPING CO	15.9468	20.4051	83.0223
74	2021	-3.7742	0.7721	10.2432	47.3292	-2.9466	-0.8823	1.5518	14.849	0.7783	7.1754	47.5643	0.4659	71.429	-1.8768	17.026	#N/A N/A	410104	1.55736e+07	Korea	023530 KS Equity	LOTTE SHOPPING CO	30.3232	22.2189	89.2836
74	2022	-0.6262	0.7794	10.1361	45.9411	-3.3871	-0.9967	3.3273	16.9068	0.5817	5.6792	47.7615	0.4881	55.556	-2.0972	21.45	#N/A N/A	430177	1.5476e+07	Korea	023530 KS Equity	LOTTE SHOPPING CO	30.3232	18.0472	89.2836
75	2017	5.9101	3.8088	7.61216	54.2702	30.1241	15.8041	0.095	9.8569	0.7037	5.071	31.6049	1.1658	25	12.9564	67.475	36174	492261	2.51677e+06	Korea	021240 KS Equity	COWAY CO LTD	62.9115	38.1499	61.7098
75	2018	7.5709	2.791	7.66688	62.8609	33.8366	15.4367	0.0886	6.5431	0.6836	2.9084	31.1755	1.1381	57.143	12.9368	64.166	36823	533938	2.70732e+06	Korea	021240 KS Equity	COWAY CO LTD	62.9115	44.6191	80.9753
75	2019	11.5095	2.9773	7.81274	65.4763	30.7365	12.7226	0.1039	6.543	0.4833	2.1147	31.5878	1.0574	71.429	11.0285	69.668	37671	703016	3.01891e+06	Korea	021240 KS Equity	COWAY CO LTD	68.65	40.4474	87.2366
75	2020	7.2377	2.2491	7.93092	67.3373	31.5117	13.7625	0.0741	13.0537	0.6328	3.7729	24.1915	1.0688	57.143	12.5066	80.034	#N/A N/A	409229	3.23741e+06	Korea	021240 KS Equity	COWAY CO LTD	70.0695	44.6191	87.2366
75	2021	13.1849	1.9189	8.06898	66.0396	27.4144	13.6364	0.8233	11.6514	0.8556	1.836	23.4817	0.9641	57.143	12.7081	73.254	48337	540301	3.66426e+06	Korea	021240 KS Equity	COWAY CO LTD	70.0695	46.4329	84.106
75	2022	5.2363	1.3992	8.15328	62.026	21.715	11.2219	2.5629	15.0106	1.2161	2.5515	27.2895	0.8834	62.5	11.8817	76.274	53547	554608	3.85613e+06	Korea	021240 KS Equity	COWAY CO LTD	66.2942	35.006	87.2366
76	2017	-2.0696	2.3208	8.25833	41.2031	15.1743	7.2328	1.9584	12.933	1.7247	13.7698	18.3727	1.3559	55.556	5.1661	51.614	258409	#N/A N/A	5.58567e+06	Korea	018880 KS Equity	HANON SYSTEMS	30.3232	15.2963	77.8447
76	2018	6.3003	1.6961	8.47841	42.2493	13.8256	5.8602	2.0051	11.4558	1.5313	19.0035	31.2191	1.1086	55.556	4.676	48.178	298333	#N/A N/A	5.93759e+06	Korea	018880 KS Equity	HANON SYSTEMS	37.3905	15.2963	80.9753
76	2019	20.4893	1.5274	8.72129	52.4595	14.9843	5.1219	1.7441	10.8443	1.3973	9.6953	38.6032	1.0101	55.556	4.4525	49.222	361285	#N/A N/A	7.15415e+06	Korea	018880 KS Equity	HANON SYSTEMS	49.26	29.5949	80.9753
76	2020	-3.9323	1.8395	8.87775	56.4531	5.0979	1.4825	0.7627	12.0409	1.2745	16.9757	43.9282	0.8803	55.556	1.6059	50.093	337083	#N/A N/A	6.87283e+06	Korea	018880 KS Equity	HANON SYSTEMS	69.7674	43.3495	80.9753
76	2021	6.9635	1.5872	8.84205	59.9235	13.8303	3.8465	1.2717	11.7493	1.2624	17.0489	45.2134	0.8928	55.556	4.1967	41.527	343977	#N/A N/A	7.35142e+06	Korea	018880 KS Equity	HANON SYSTEMS	69.7674	45.919	87.2366
76	2022	17.3613	1.2288	8.88779	58.9478	0.8857	0.2358	1.1477	21.471	1.0432	15.7069	47.0406	0.9482	55.556	0.2369	50.052	390338	#N/A N/A	8.62773e+06	Korea	018880 KS Equity	HANON SYSTEMS	68.0459	43.3192	87.2366
77	2017	13.3563	1.2202	7.6701	52.5702	11.596	4.26	1.1331	17.586	1.2343	14.0938	21.6277	0.8715	42.857	4.6956	20.962	24939	#N/A N/A	1.9937e+06	Korea	017800 KS Equity	HYUNDAI ELEVATOR CO	43.7028	32.89	81.0054
77	2018	-5.8425	1.8358	7.66517	59.2395	0.9038	0.3406	1.0993	14.2908	1.2095	14.177	16.3375	0.7905	42.857	0.423	18.544	24076	#N/A N/A	1.87722e+06	Korea	017800 KS Equity	HYUNDAI ELEVATOR CO	57.2335	31.0762	89.2836
77	2019	-0.2493	1.3615	7.69888	60.0946	5.2233	1.9712	0.5929	15.3733	1.0549	10.1837	19.3563	0.735	42.857	2.5909	17.82	22928	#N/A N/A	1.87254e+06	Korea	017800 KS Equity	HYUNDAI ELEVATOR CO	57.2335	33.6457	89.2836
77	2020	-2.7425	1.2326	7.78823	62.7703	9.7817	3.6788	0.6373	16.8259	1.2823	16.6473	19.2033	0.6935	42.857	5.2257	11.831	22944	#N/A N/A	1.82118e+06	Korea	017800 KS Equity	HYUNDAI ELEVATOR CO	59.6195	42.0798	86.5141
77	2021	8.3595	1.1874	7.82821	60.7585	10.6133	4.0302	1.0413	14.5006	1.0465	12.1135	20.5372	0.6606	42.857	5.7321	24.439	22875	#N/A N/A	1.97343e+06	Korea	017800 KS Equity	HYUNDAI ELEVATOR CO	55.9348	36.9407	89.2836
77	2022	7.8987	0.9909	7.78307	66.6331	6.8866	2.6111	1.5888	21.9604	0.8965	5.9502	22.9994	0.7064	57.143	3.6799	26.205	24153	#N/A N/A	2.1293e+06	Korea	017800 KS Equity	HYUNDAI ELEVATOR CO	64.6934	39.5405	95.5449
78	2017	15.657	3.9427	5.54898	28.1159	23.4836	15.33	0.1141	14.8466	1.4172	19.1913	10.5271	0.7454	25	19.1501	49.436	3005.48	5866.22	204443	Korea	012510 KS Equity	DOUZONE BIZON CO LTD	13.5307	20.1632	50.5719
78	2018	11.0005	5.7665	5.52262	28.1159	23.3617	15.2228	0.1025	12.7688	1.6752	15.8419	6.6776	0.8143	25	18.5473	65.165	4023.85	5711.93	226933	Korea	012510 KS Equity	DOUZONE BIZON CO LTD	13.5307	20.1632	50.5719
78	2019	15.7449	3.7434	6.44487	32.0893	18.1811	10.0678	1.8478	9.5472	1.073	4.6341	37.371	0.3613	25	19.2744	56.588	4192.79	6611.12	262664	Korea	012510 KS Equity	DOUZONE BIZON CO LTD	13.5307	29.7158	52.95
78	2020	16.6723	4.3265	6.60461	32.0893	14.1919	7.4261	0.9397	10.2835	1.1559	7.8213	34.229	0.3811	25	18.5508	48.247	10566.7	7513.52	306456	Korea	012510 KS Equity	DOUZONE BIZON CO LTD	13.5307	29.7158	52.95
78	2021	4.0108	2.9149	6.6288	32.0893	11.4762	6.3047	0.0667	10.5409	0.584	4.5914	30.3585	0.354	25	16.8561	48.316	17349	7471.2	318747	Korea	012510 KS Equity	DOUZONE BIZON CO LTD	13.5307	29.7158	52.95
78	2022	-4.5315	1.7297	6.4968	32.0893	4.3447	2.7483	3.6058	16.9521	1.0448	6.4973	32.6153	0.3654	33.333	7.8267	33.778	27826.7	8239.83	304303	Korea	012510 KS Equity	DOUZONE BIZON CO LTD	13.5307	29.7158	52.95
79	2017	-8.1469	0.8948	10.574	43.7179	5.4268	3.7584	0.8165	10.007	2.308	5.7692	7.3476	0.8421	55.556	4.462	57.927	769569	83178	35144580	Korea	012330 KS Equity	HYUNDAI MOBIS CO LTD	24.4941	24.7884	81.7279
79	2018	0.0132	0.7066	10.5631	50.6388	6.3035	4.4543	1.1549	9.2407	2.3926	5.4214	6.2713	0.8161	50	5.3737	52.515	835006	81369	35149219	Korea	012330 KS Equity	HYUNDAI MOBIS CO LTD	39.7463	24.7884	87.2366
79	2019	8.2493	0.8196	10.6054	53.6063	7.2765	5.1087	0.8958	10.2631	2.3995	7.1707	6.4395	0.8164	55.556	6.0204	52.634	965875	69379	38048768	Korea	012330 KS Equity	HYUNDAI MOBIS CO LTD	39.7463	26.9347	95.5449
79	2020	-3.738	0.8018	10.7042	55.1755	4.663	3.2157	0.4064	16.3864	2.2716	8.6652	6.7829	0.7552	55.556	4.175	51.062	1013085	57065	36626504	Korea	012330 KS Equity	HYUNDAI MOBIS CO LTD	42.8873	25.3628	95.5449
79	2021	13.8579	0.7649	10.6751	52.2181	6.8652	4.7055	0.8296	17.0258	2.3372	8.0726	6.8198	0.81	55.556	5.6407	35.564	1169327	64702	41702184	Korea	012330 KS Equity	HYUNDAI MOBIS CO LTD	34.4005	26.3906	95.5449
79	2022	24.469	0.6507	10.6943	64.2692	6.802	4.6501	1.908	25.956	2.2359	7.3786	6.5742	0.9368	55.556	4.788	38.088	1372668	71871	51906293	Korea	012330 KS Equity	HYUNDAI MOBIS CO LTD	62.4887	33.0713	95.5449
80	2017	27.5623	1.1414	8.36423	53.9785	11.0845	4.6806	0.8477	13.3283	0.6963	4.9576	39.5022	1.1059	60	4.2169	66.889	40888	14617	5064780	Korea	011780 KS Equity	KUMHO PETROCHEMICAL CO LTD	50.4983	32.7388	78.5972
80	2018	10.2696	0.9652	8.32992	50.9908	21.0459	10.6827	0.8229	10.4228	0.7668	2.2051	31.5602	1.2097	66.667	8.7955	65.166	45007	15325	5584911	Korea	011780 KS Equity	KUMHO PETROCHEMICAL CO LTD	44.9109	27.7509	80.9753
80	2019	-10.8682	0.8489	8.27618	67.1763	10.6115	6.436	0.914	13.4338	0.9889	2.58	25.4752	1.0969	70	5.9182	54.94	50643	14466	4977932	Korea	011780 KS Equity	KUMHO PETROCHEMICAL CO LTD	70.7037	39.3289	87.2366
80	2020	-3.3829	1.0942	8.43756	68.7255	18.0773	12.1878	0.5601	14.5367	1.4092	8.0984	18.053	0.9567	70	12.1197	44.192	49084	19057	4809536	Korea	011780 KS Equity	KUMHO PETROCHEMICAL CO LTD	77.469	41.3845	87.2366
80	2021	75.9388	0.888	8.82761	64.923	42.7466	29.9091	0.5109	12.2306	1.4597	7.5687	12.7336	1.0427	70	23.2274	33.921	57286	26166	8461842	Korea	011780 KS Equity	KUMHO PETROCHEMICAL CO LTD	60.1329	28.3857	95.5449
80	2022	-5.746	0.6626	8.72337	63.1928	17.0196	12.9517	1.6814	22.175	1.8756	7.3492	10.3218	1.0332	70	12.8573	30.748	69779	30022	7975626	Korea	011780 KS Equity	KUMHO PETROCHEMICAL CO LTD	61.8242	32.0738	95.5449
81	2017	20.0474	1.0575	9.8156	50.9405	21.5211	12.6709	1.6176	13.3467	2.1698	8.6196	21.4947	0.812	57.143	14.1351	35.575	91748	48309.1	1.58745e+07	Korea	011170 KS Equity	LOTTE CHEMICAL CORP	49.1392	24.3954	79.1692
81	2018	1.2508	0.8442	9.83515	48.5263	13.0382	7.8275	1.5002	7.3249	2.0558	6.3944	23.0125	0.7728	55.556	9.8251	37.638	92367	80598.7	1.60731e+07	Korea	011170 KS Equity	LOTTE CHEMICAL CORP	39.5047	24.3954	81.5473
81	2019	-5.9079	0.7243	9.76157	54.6726	5.5128	3.5012	1.2081	10.2643	2.6353	6.7452	18.1188	0.7545	55.556	4.7276	41.927	84575	78694.7	1.51235e+07	Korea	011170 KS Equity	LOTTE CHEMICAL CORP	54.7267	25.4232	83.7447
81	2020	-19.1784	0.8253	9.78726	66.3213	1.2165	0.8038	0.5845	15.4655	2.3979	7.8525	17.4018	0.6305	66.667	1.2965	31.906	80029	60696.8	1.2223e+07	Korea	011170 KS Equity	LOTTE CHEMICAL CORP	77.469	25.8162	95.5449
81	2021	48.2485	0.6955	9.86299	63.4946	9.7904	6.3146	0.8288	13.0147	2.0595	7.0133	16.0392	0.7928	54.546	7.3602	26.22	92453	74202.9	1.81205e+07	Korea	011170 KS Equity	LOTTE CHEMICAL CORP	68.9822	25.8162	95.5449
81	2022	22.9333	0.6872	9.96747	60.9798	0.4271	0.2482	2.0476	20.6667	1.4828	10.4899	23.6132	0.8317	50	0.2765	30.971	102444	56596.2	2.22761e+07	Korea	011170 KS Equity	LOTTE CHEMICAL CORP	65.5995	21.6445	95.5449
82	2017	32.7878	1.2479	8.61371	50.9003	9.3738	3.4266	2.072	15.1845	1.095	6.2873	25.5657	1.3001	50	2.2873	34.593	520632	#N/A N/A	7641361	Korea	011070 KS Equity	LG INNOTEK CO LTD	45.8774	21.2515	85.4305
82	2018	4.4592	0.9872	8.55049	63.7562	8.0165	2.804	2.8187	9.5866	1.4096	10.7929	36.948	1.3867	57.143	2.0433	35.888	527100	#N/A N/A	7982104	Korea	011070 KS Equity	LG INNOTEK CO LTD	64.6934	38.6638	87.8085
82	2019	-0.0844	1.1921	8.51649	62.1064	4.733	1.775	1.2079	10.0444	1.2369	13.8556	33.4344	1.382	57.143	1.2827	41.117	503671	#N/A N/A	7975366	Korea	011070 KS Equity	LG INNOTEK CO LTD	57.9281	40.4776	87.8085
82	2020	19.6408	1.3132	8.62085	64.571	10.1948	3.9989	0.7193	14.3725	1.3842	11.5028	28.7725	1.5801	57.143	2.4746	37.82	474322	#N/A N/A	9541790	Korea	011070 KS Equity	LG INNOTEK CO LTD	67.5325	37.2733	87.2366
82	2021	56.6332	1.6846	8.78039	62.9715	30.9408	12.8924	1.1137	12.7776	1.2426	7.3098	19.4185	1.9306	57.143	5.9434	38.703	564343	#N/A N/A	14945609	Korea	011070 KS Equity	LG INNOTEK CO LTD	67.5325	35.4595	87.2366
82	2022	31.0713	1.1746	8.96138	63.0922	25.8536	11.1759	2.7465	21.1783	1.1038	5.9009	20.6917	2.0002	57.143	5.0019	43.211	752983	#N/A N/A	19589409	Korea	011070 KS Equity	LG INNOTEK CO LTD	67.5325	35.8222	87.2366
83	2017	-28.8129	0.9222	8.96117	37.2397	20.0462	4.9805	0.0529	18.1769	1.1476	5.7405	5.5579	0.2949	60	17.8091	29.168	6720	2517	2453433	Korea	010620 KS Equity	HYUNDAI MIPO DOCKYARD	14.2857	21.8259	75.4666
83	2018	-2.055	1.0299	8.04259	39.0806	3.7739	1.443	0.0516	12.1154	1.6735	7.0113	8.1701	0.6938	60	3.5378	26.513	5988	2557	2403016	Korea	010620 KS Equity	HYUNDAI MIPO DOCKYARD	14.2857	21.8259	80.9753
83	2019	24.5976	0.8578	7.98174	38.2255	2.3115	1.5561	0.0522	11.506	1.7421	5.5617	6.8182	0.8857	60	1.7786	22.709	6411	2076	2994100	Korea	010620 KS Equity	HYUNDAI MIPO DOCKYARD	14.2857	19.2563	80.9753
83	2020	-6.7496	0.8855	8.10334	38.3362	-0.8399	-0.5585	0.1155	18.6542	1.5779	14.8022	6.5439	0.7758	60	-0.6981	17.383	8956	1028	2792011	Korea	010620 KS Equity	HYUNDAI MIPO DOCKYARD	14.6179	19.2563	80.9753
83	2021	3.4098	1.162	8.08921	43.5771	-7.1131	-4.2715	0.1652	15.2782	1.2697	10.3233	4.6196	0.7444	60	-5.5311	17.441	11216	1070	2887212	Korea	010620 KS Equity	HYUNDAI MIPO DOCKYARD	18.7859	20.2842	87.2366
83	2022	28.7353	1.2602	8.23742	46.1624	-2.0746	-1.0335	0.498	15.9627	1.0902	10.3226	2.5121	0.7828	60	-1.1994	31.218	24952	481	3716861	Korea	010620 KS Equity	HYUNDAI MIPO DOCKYARD	31.7427	16.1125	87.2366
84	2017	5.8786	1.3384	7.65609	61.362	9.5075	4.6528	1.8221	13.7743	2.1793	11.5925	28.7422	1.039	60	4.4842	32.504	116154	7766	2343745	Korea	010120 KS Equity	LS ELECTRIC CO LTD	44.3371	52.4184	87.2366
84	2018	6.026	1.0592	7.67814	62.3177	10.782	5.6442	1.9236	10.8094	2.1939	18.9385	25.3624	1.0329	50	5.2941	37.632	123516	9263	2.48498e+06	Korea	010120 KS Equity	LS ELECTRIC CO LTD	47.2063	52.4184	87.2366
84	2019	-5.5586	1.0948	7.69511	67.961	7.8241	4.2018	1.2331	12.1965	2.2114	21.0198	24.4596	0.9246	57.143	4.4259	45.396	126557	9749	2.34685e+06	Korea	010120 KS Equity	LS ELECTRIC CO LTD	63.5458	54.9879	87.2366
84	2020	2.3787	1.1728	7.755	68.7255	6.1208	3.3544	0.6514	15.8534	2.5608	26.8948	24.7178	0.9458	57.143	3.5451	45.596	136767	8895	2.40267e+06	Korea	010120 KS Equity	LS ELECTRIC CO LTD	64.029	56.8017	87.2366
84	2021	11.054	1.0553	7.76226	68.7255	5.8262	3.1753	1.027	14.2302	2.2332	25.0863	25.6107	0.9541	57.143	3.1757	41.031	130817	7693	2.66826e+06	Korea	010120 KS Equity	LS ELECTRIC CO LTD	62.0658	56.8017	87.2366
84	2022	26.5643	1.0308	7.88046	64.742	5.9507	2.9513	1.5301	19.2274	1.6841	16.7354	27.1549	1.0163	66.667	2.674	45.866	134749	9796	3.37707e+06	Korea	010120 KS Equity	LS ELECTRIC CO LTD	63.4854	43.4099	87.2366
85	2017	32.5722	0.9821	8.64722	54.4211	7.1745	3.8114	1.7979	15.6986	1.728	14.3212	31.5257	0.5975	60	6.4682	24.884	20913.9	8983.8	3.63163e+06	Korea	010060 KS Equity	OCI HOLDINGS CO LTD	44.4579	31.9528	86.7249
85	2018	-14.3046	0.8449	8.53359	58.3342	3.0609	1.7685	1.6316	11.3471	1.8471	12.0949	26.6585	0.5499	57.143	3.3349	20.2	19808.2	6995.47	3.11214e+06	Korea	010060 KS Equity	OCI HOLDINGS CO LTD	53.0655	31.9528	89.8555
85	2019	-16.2911	0.7625	8.33463	55.3063	-26.1948	-15.1732	1.9298	13.2496	2.5545	8.6569	33.1687	0.5415	55.556	-30.4927	23.264	27309.3	5451.58	2.60514e+06	Korea	010060 KS Equity	OCI HOLDINGS CO LTD	53.0655	22.8537	89.8555
85	2020	-23.1322	0.9681	8.31271	58.0525	-9.891	-5.3231	0.8832	19.377	2.3684	8.5605	37.7127	0.4513	55.556	-12.2921	13.958	24248.3	9425.93	2.00252e+06	Korea	010060 KS Equity	OCI HOLDINGS CO LTD	55.0287	22.8537	96.1168
85	2021	61.996	0.8964	8.47499	49.824	23.932	12.7725	1.4437	15.5895	2.7004	9.3189	31.9381	0.5687	57.143	19.9645	14.812	26257.3	49985.2	3.244e+06	Korea	010060 KS Equity	OCI HOLDINGS CO LTD	30.3232	22.8537	96.1168
85	2022	43.9988	0.7021	8.58853	49.824	25.2093	14.1416	2.593	17.8516	2.6051	16.5991	28.0031	0.6925	57.143	18.8445	17.275	31307	24296.7	4.67132e+06	Korea	010060 KS Equity	OCI HOLDINGS CO LTD	30.3232	22.8537	96.1168
86	2017	0.8962	0.9373	9.45628	34.0509	14.5095	6.0049	1.0889	16.7578	0.8628	5.8766	32.363	0.6844	62.5	8.828	26.401	69961	56905	9.34181e+06	Korea	009830 KS Equity	HANWHA SOLUTIONS CORP	7.8526	21.8259	72.3359
86	2018	-3.1661	0.8169	9.5236	37.119	3.0642	1.2928	1.0813	12.0222	0.9766	6.6938	38.6604	0.5939	62.5	2.0637	23.951	60450	61671.3	9.04604e+06	Korea	009830 KS Equity	HANWHA SOLUTIONS CORP	12.1111	24.3954	74.714
86	2019	4.5473	0.8292	9.51614	43.5067	-3.9989	-1.5374	0.691	13.8546	0.9128	6.8706	42.1964	0.6031	62.5	-2.5126	26.944	#N/A N/A	76074.4	9.45739e+06	Korea	009830 KS Equity	HANWHA SOLUTIONS CORP	23.6484	37.4849	74.714
86	2020	-2.7744	1.1133	9.53984	69.2989	5.2703	2.0058	0.5045	20.1993	0.9442	7.7487	39.9305	0.6074	54.546	3.3614	21.745	#N/A N/A	62634.2	9.19501e+06	Korea	009830 KS Equity	HANWHA SOLUTIONS CORP	68.4083	58.4643	80.9753
86	2021	16.6415	0.9306	9.72992	71.8942	8.7413	3.5228	0.8893	17.6172	1.0638	8.2545	31.9601	0.5361	60	5.7719	25.684	#N/A N/A	73168	1.07252e+07	Korea	009830 KS Equity	HANWHA SOLUTIONS CORP	70.1299	58.2527	87.2366
86	2022	27.3073	0.9663	9.85066	68.4639	4.1823	1.6385	2.0538	22.9482	1.2688	10.9777	32.4088	0.5729	60	2.6303	32.36	#N/A N/A	84678.4	1.36539e+07	Korea	009830 KS Equity	HANWHA SOLUTIONS CORP	65.0559	53.023	87.2366
87	2017	1.6279	7.743	5.06292	33.5781	5.4068	3.9623	0	20.1706	2.6213	24.8508	0	0.4993	37.5	6.9016	8.194	10270.7	2367.35	84230.8	Korea	009420 KS Equity	HANALL BIOPHARMA CO LTD	13.5307	24.1536	62.944
87	2018	9.033	11.694	4.98196	34.3728	2.8716	1.994	0	13.5802	5.8889	13.9752	0	0.5658	42.857	3.5933	10.729	10544.7	6356.09	91839.4	Korea	009420 KS Equity	HANALL BIOPHARMA CO LTD	13.5307	24.1536	65.3221
87	2019	18.0889	9.9731	5.1102	34.7551	14.9154	10.8425	0.9611	14.416	4.904	3.1978	0.2969	0.5667	42.857	17.68	14.885	17717	9454.17	108452	Korea	009420 KS Equity	HANALL BIOPHARMA CO LTD	13.5307	25.3023	65.3221
87	2020	-18.3028	8.895	5.30915	34.7551	12.2818	9.6057	0.6741	16.1178	5.6076	1.9081	0.2505	0.4025	50	22.307	17.773	14130.6	10674.9	88602.3	Korea	009420 KS Equity	HANALL BIOPHARMA CO LTD	13.5307	25.3023	65.3221
87	2021	14.6635	5.6071	5.11673	35.4089	5.1683	4.2503	1.4442	13.6086	5.3714	6.4462	0.6727	0.5119	42.857	8.7565	10.882	14858.6	13056.9	101594	Korea	009420 KS Equity	HANALL BIOPHARMA CO LTD	13.5307	27.2672	65.3221
87	2022	8.2691	4.4389	5.1353	35.4089	0.1532	0.1221	1.2195	15.4806	3.9176	7.8898	0.6139	0.5153	42.857	0.2286	11.677	21538.2	15802.5	109995	Korea	009420 KS Equity	HANALL BIOPHARMA CO LTD	13.5307	27.2672	65.3221
88	2017	6.6148	3.7322	6.81798	40.4084	18.296	10.2341	0.699	8.5515	1.0147	7.7328	15.4424	2.1139	28.571	4.6522	35.351	28095	104858	2.06251e+06	Korea	009240 KS Equity	HANSSEM CO LTD	25.521	38.6336	55.4485
88	2018	-6.4994	1.6529	6.73852	43.5872	16.6307	9.3922	1.7147	8.6895	1.4664	8.7095	6.7924	2.0512	28.571	4.6654	61.051	#N/A N/A	80698.4	1.92846e+06	Korea	009240 KS Equity	HANSSEM CO LTD	30.8668	40.4474	57.8266
88	2019	-11.9313	1.4121	6.9482	49.5322	7.3158	3.9876	0.8372	11.0813	1.1752	12.0158	23.9363	1.4122	33.333	2.5156	50.158	#N/A N/A	63975.3	1.69837e+06	Korea	009240 KS Equity	HANSSEM CO LTD	31.7729	44.8307	70.3492
88	2020	21.7324	1.9725	7.02929	51.6045	10.8323	5.3511	0.5391	10.8145	1.1851	8.5994	19.4358	1.6815	28.571	3.1475	49.346	#N/A N/A	70583.4	2.06747e+06	Korea	009240 KS Equity	HANSSEM CO LTD	36.9677	45.8585	70.3492
88	2021	7.9204	1.7683	6.95403	59.9235	9.1026	4.5191	1.0794	10.3171	1.168	9.4412	21.3047	1.7902	20	2.5073	37.71	#N/A N/A	106806	2.23122e+06	Korea	009240 KS Equity	HANSSEM CO LTD	35.0045	47.4607	89.6448
88	2022	-10.3224	1.238	6.77467	62.7703	-13.3739	-6.0809	3.3643	20.3044	0.8022	3.4078	23.5309	1.8195	50	-3.5649	46.043	#N/A N/A	119154	2.00091e+06	Korea	009240 KS Equity	HANSSEM CO LTD	51.344	45.8585	95.5449
90	2017	-1.9481	7.6446	6.77941	21.9897	4.5867	3.1518	0.0637	11.6421	1.0681	4.0862	2.663	0.6949	25	4.6095	9.299	0	#N/A N/A	652324	Korea	008930 KS Equity	HANMI SCIENCE CO LTD	0	10.399	55.4485
90	2018	8.5342	5.6469	6.7131	23.8507	2.7321	1.9425	0.0661	11.9014	1.0759	2.9303	2.1821	0.7725	25	2.5451	11.247	#N/A N/A	#N/A N/A	707995	Korea	008930 KS Equity	HANMI SCIENCE CO LTD	0	13.6034	57.8266
90	2019	15.3424	2.9611	6.67028	26.3555	4.7362	3.3646	0.0743	11.3278	0.9513	1.8382	4.9869	0.8966	33.333	3.7645	10.223	#N/A N/A	#N/A N/A	816619	Korea	008930 KS Equity	HANMI SCIENCE CO LTD	0	13.6034	65.3221
90	2020	4.9919	5.724	6.74279	28.2064	3.4692	2.4646	0.1453	20.608	0.9801	1.6081	5.5706	0.9287	28.571	2.6361	7.318	#N/A N/A	#N/A N/A	857383	Korea	008930 KS Equity	HANMI SCIENCE CO LTD	0	19.1657	65.3221
90	2021	10.8215	4.1871	6.68241	32.713	6.3632	4.5851	0.0666	17.8464	1.0071	1.7464	5.9474	1.0003	28.571	4.5194	4.764	#N/A N/A	#N/A N/A	950165	Korea	008930 KS Equity	HANMI SCIENCE CO LTD	13.5307	19.1657	65.3221
90	2022	14.2506	2.3349	6.78373	32.713	9.7776	6.7207	0.2225	20.2953	0.7056	1.9303	18.2035	0.9783	60	6.3754	5.529	#N/A N/A	7082.98	1.08557e+06	Korea	008930 KS Equity	HANMI SCIENCE CO LTD	13.5307	19.1657	65.3221
91	2017	-5.3997	2.1208	7.63971	36.2539	3.7464	1.1871	1.4235	15.7261	1.3279	21.3781	39.2103	1.5838	57.143	0.7194	47.42	#N/A N/A	34911.7	3.5147e+06	Korea	008770 KS Equity	HOTEL SHILLA CO LTD	19.8127	13.4825	75.3161
91	2018	34.1132	1.9022	7.63477	39.0202	15.18	4.8783	2.1466	15.2574	1.2687	12.2316	28.6006	2.0461	57.143	2.3405	52.408	#N/A N/A	49433.3	4.71367e+06	Korea	008770 KS Equity	HOTEL SHILLA CO LTD	19.8127	13.4825	83.5942
91	2019	21.292	1.6959	8.02421	39.8753	19.8535	5.8216	1.4399	15.7709	1.1933	14.3587	44.2696	1.6209	57.143	2.9687	46.578	#N/A N/A	35335.1	5.71731e+06	Korea	008770 KS Equity	HOTEL SHILLA CO LTD	19.8127	16.052	83.5942
91	2020	-44.2383	1.8413	7.88526	37.7829	-36.2002	-8.8274	1.1551	14.4686	1.5014	8.2611	56.2322	1.1017	57.143	-8.8897	31.625	#N/A N/A	11741.4	3.18807e+06	Korea	008770 KS Equity	HOTEL SHILLA CO LTD	19.8127	16.052	77.3329
91	2021	18.5399	1.8742	7.7108	37.7829	4.4445	0.9753	0.8262	11.8634	1.0746	9.0946	56.5735	1.4226	57.143	0.7162	32.136	#N/A N/A	7299.73	3.77913e+06	Korea	008770 KS Equity	HOTEL SHILLA CO LTD	19.8127	16.052	77.3329
91	2022	30.2419	1.8671	7.75756	36.7971	-8.8711	-1.7932	3.4994	15.1882	1.1324	18.1047	55.0674	1.675	57.143	-1.0192	29.37	#N/A N/A	8511	4.92201e+06	Korea	008770 KS Equity	HOTEL SHILLA CO LTD	19.8127	16.052	74.3829
92	2017	5.7441	1.9047	7.38589	42.8327	12.3421	7.9213	0.5544	9.418	1.5583	7.9258	6.9676	1.2349	25	6.1742	41.297	#N/A N/A	60777.1	2.12615e+06	Korea	007310 KS Equity	OTTOGI CORPORATION	45.8774	27.1161	55.4485
92	2018	5.6728	1.5589	7.52463	49.9749	13.873	8.4517	1.5023	8.2083	1.5769	6.7776	13.138	1.0888	33.333	7.1194	42.018	#N/A N/A	59151.8	2.24676e+06	Korea	007310 KS Equity	OTTOGI CORPORATION	51.4648	34.3108	64.0879
92	2019	5.0244	1.2459	7.53014	47.8825	7.7918	4.5943	0.8618	7.7378	1.2764	5.6758	13.4604	1.0964	25	4.1039	29.586	11731.9	45048.2	2.35965e+06	Korea	007310 KS Equity	OTTOGI CORPORATION	51.4648	34.3108	57.8266
92	2020	10.0112	1.2218	7.67253	57.791	7.9321	4.7314	0.391	9.1094	1.3679	3.6641	16.9679	1.1097	33.333	4.0932	39.653	11731.9	42724.1	2.59588e+06	Korea	007310 KS Equity	OTTOGI CORPORATION	61.794	47.4607	64.0879
92	2021	5.5147	1.0048	7.69157	59.8833	8.9045	5.2338	0.7017	8.2303	1.4659	8.5301	22.0237	1.0511	25	4.7247	37.767	12950.4	44295.2	2.73904e+06	Korea	007310 KS Equity	OTTOGI CORPORATION	61.794	47.4607	70.3492
92	2022	16.2202	0.946	7.95215	64.7923	16.5256	8.8912	1.309	11.5414	1.2156	6.7522	29.8391	0.8917	57.143	8.6244	19.473	13057.7	48051.3	3.18331e+06	Korea	007310 KS Equity	OTTOGI CORPORATION	61.794	45.2539	87.2366
93	2017	11.6801	1.2107	8.4703	38.1954	5.88	2.4082	0.5783	7.6474	0.4138	1.7813	19.3758	1.6234	57.143	1.4294	35.54	3320	249102	8266567	Korea	007070 KS Equity	GS RETAIL CO LTD	13.8629	25.8767	74.714
93	2018	5.1417	1.2021	8.42926	38.7989	5.8559	2.3667	0.7594	7.3402	0.4124	1.211	21.0074	1.7046	57.143	1.3875	50.679	3472	59869	8.69161e+06	Korea	007070 KS Equity	GS RETAIL CO LTD	13.8629	30.8343	71.5834
93	2019	3.6278	1.118	8.71666	47.973	6.224	2.1916	1.3251	8.1633	0.4504	0.8192	41.732	1.2776	57.143	1.478	45.043	3710	58852	9.00693e+06	Korea	007070 KS Equity	GS RETAIL CO LTD	30.897	38.2104	74.714
93	2020	-1.6055	1.0485	8.79367	56.2318	7.4934	2.3676	0.7495	10.6246	0.5488	0.5134	41.1309	1.2347	57.143	1.9005	34.386	3763	55118	8.86232e+06	Korea	007070 KS Equity	GS RETAIL CO LTD	39.2631	42.0798	87.2366
93	2021	9.3468	0.8982	8.98046	63.6857	25.5814	9.8019	1.3952	9.6288	0.5761	0.9662	30.4115	1.0248	57.143	8.4124	24.079	1782	120842	9.69066e+06	Korea	007070 KS Equity	GS RETAIL CO LTD	55.3005	48.4281	87.2366
93	2022	15.8479	0.8807	8.96533	65.4059	0.9943	0.4193	2.3111	14.6959	0.6285	3.9713	32.9689	1.1418	57.143	0.3602	23.854	1741	186265	1.12264e+07	Korea	007070 KS Equity	GS RETAIL CO LTD	55.3005	45.2539	95.5449
94	2017	5.8344	0.9139	9.45973	62.0964	-5.2756	-1.2439	0.8536	14.1739	1.1167	17.8314	28.5125	0.8527	57.143	-1.4417	21.627	54088	20026	1.16795e+07	Korea	006360 KS Equity	GS ENGINEERING & CONSTRUCT	56.6898	50.0605	82.2998
94	2018	12.4999	0.9914	9.28791	64.1988	17.2968	4.5247	1.3534	11.3133	1.2309	13.2351	17.4767	1.0919	57.143	4.4302	32.679	54249	21789	1.31394e+07	Korea	006360 KS Equity	GS ENGINEERING & CONSTRUCT	56.6898	48.0048	87.8085
94	2019	-20.7223	0.8854	9.34171	66.5728	11.7654	3.5181	1.2368	12.1302	1.2634	13.6127	25.0486	0.7909	57.143	4.2563	30.262	48480	27104	1.04166e+07	Korea	006360 KS Equity	GS ENGINEERING & CONSTRUCT	56.6898	55.1391	87.8085
94	2020	-2.8191	0.9189	9.44522	67.6994	7.6713	2.3138	0.5926	16.7385	1.2659	15.385	27.6481	0.7351	57.143	3.0791	28.913	34028	21533	1.01229e+07	Korea	006360 KS Equity	GS ENGINEERING & CONSTRUCT	60.0725	55.1391	87.8085
94	2021	-10.7316	0.9168	9.45403	68.1722	9.3198	2.8215	0.9968	14.9508	1.2106	17.9015	25.5704	0.5951	57.143	4.5203	30.169	34504	26343	9.03658e+06	Korea	006360 KS Equity	GS ENGINEERING & CONSTRUCT	61.492	55.1391	87.8085
94	2022	36.1046	0.8208	9.50972	66.0799	7.1757	2.1119	1.8922	21.657	1.147	11.9397	28.7278	0.7258	57.143	2.7585	29.893	34673	31870	1.22992e+07	Korea	006360 KS Equity	GS ENGINEERING & CONSTRUCT	57.8073	52.5393	87.8085
95	2017	7.5141	1.9035	7.37531	33.4775	5.2371	3.2725	2.5886	11.5712	3.5628	10.0365	18.3721	0.756	25	4.1343	54.723	#N/A N/A	17215	1287916	Korea	006280 KS Equity	GREEN CROSS CORP	20.5678	24.3349	55.4485
95	2018	3.6464	1.2858	7.34454	34.2722	3.2798	2.0094	2.0626	11.7774	2.9439	5.6073	19.0768	0.7746	25	2.5793	48.615	145915	21781	1334878	Korea	006280 KS Equity	GREEN CROSS CORP	20.5678	24.3349	57.8266
95	2019	1.666	1.2366	7.43627	48.1943	-0.3455	-0.1976	1.8608	12.1318	2.3959	5.0254	24.6609	0.6927	25	-0.2681	32.431	150677	31932	1357117	Korea	006280 KS Equity	GREEN CROSS CORP	45.5754	41.1427	57.8266
95	2020	10.8316	2.6339	7.5888	48.1943	7.4789	3.9432	0.5392	11.8956	1.9207	10.7971	26.3285	0.6991	25	5.3884	17.196	159918	46397	1504115	Korea	006280 KS Equity	GREEN CROSS CORP	51.8272	47.3398	57.8266
95	2021	2.2413	1.4928	7.63484	57.7809	10.2968	5.3413	1.0332	11.8223	1.9816	7.5568	24.636	0.6246	25	8.0121	19.351	172310	57339	1537826	Korea	006280 KS Equity	GREEN CROSS CORP	67.019	48.3676	70.3492
95	2022	11.2813	1.0593	7.6061	61.9153	5.0292	2.6245	2.8099	19.3573	1.8132	4.172	22.7889	0.6776	25	3.8246	18.628	213631	58562	1711313	Korea	006280 KS Equity	GREEN CROSS CORP	70.1299	45.2237	70.3492
96	2017	10.706	0.929	9.14305	32.4917	11.4769	3.015	1.5767	11.9523	1.4818	6.3003	37.988	0.9438	57.143	3.1519	22.22	200919	13783	9418330	Korea	006260 KS Equity	LS CORP	15.2522	16.0218	66.0747
96	2018	7.1605	0.8284	9.15069	34.8054	13.7342	3.9489	1.5554	11.8957	1.5108	7.845	36.6452	0.9621	57.143	4.0044	36.751	#N/A N/A	13823	10092726	Korea	006260 KS Equity	LS CORP	13.5307	16.0218	74.714
96	2019	0.5849	0.8291	9.13984	33.7592	0.8001	0.2384	0.8485	15.0991	1.5142	9.4346	39.0345	0.9432	57.143	0.2495	39.146	211861	16072	10151760	Korea	006260 KS Equity	LS CORP	13.5307	16.0218	71.5834
96	2020	2.8818	0.8898	9.27889	35.3787	3.9431	1.1314	0.4808	17.7592	1.5418	13.4033	37.3794	0.8957	50	1.2145	23.918	217379	15599	10444316	Korea	006260 KS Equity	LS CORP	15.2522	16.0218	74.714
96	2021	22.835	0.8381	9.26956	35.3787	8.1534	2.2876	0.9135	14.7578	1.4468	10.0633	38.8998	1.0161	57.143	2.1652	26.131	217410	13722	12829274	Korea	006260 KS Equity	LS CORP	15.2522	16.0218	74.714
96	2022	36.3393	0.8771	9.50186	33.7592	11.9982	3.0677	1.3499	19.7268	1.3476	9.9274	42.9428	1.0403	57.143	2.5816	28.864	224635	17408	17491338	Korea	006260 KS Equity	LS CORP	13.5307	16.0218	71.5834
97	2017	2.912	0.7953	12.0255	59.6922	4.5777	2.2591	2.2242	12.0118	1.714	4.9504	40.4045	0.5408	55.556	4.1845	56.772	2487771	3128323	96376079	Korea	005380 KS Equity	HYUNDAI MOTOR CO	71.2776	31.6808	76.0385
97	2018	0.4529	0.7596	11.9968	61.5029	1.6985	0.8405	1.5795	9.5978	1.4767	5.0447	40.5723	0.5359	55.556	1.5577	61.308	2756427	3034792	96812609	Korea	005380 KS Equity	HYUNDAI MOTOR CO	69.6164	33.2527	81.5473
97	2019	9.2279	0.7665	12.0342	64.8828	3.3383	1.5886	1.315	9.7576	1.4271	4.4635	42.2288	0.5436	54.546	2.8181	47.918	3021683	3353145	105746422	Korea	005380 KS Equity	HYUNDAI MOTOR CO	79.7644	33.2527	81.5473
97	2020	-1.6538	0.8536	12.1667	68.2326	1.5757	0.7054	0.8109	18.408	1.4075	4.711	44.025	0.4968	60	1.3697	38.695	3108591	3212544	103997601	Korea	005380 KS Equity	HYUNDAI MOTOR CO	83.1471	38.3615	89.8555
97	2021	13.0897	0.8592	12.1889	71.693	5.2944	2.2298	1.0416	17.6794	1.3787	5.4694	46.4824	0.5027	54.546	4.2023	38.299	3100111	3593733	117610626	Korea	005380 KS Equity	HYUNDAI MOTOR CO	83.1471	47.7328	96.1168
97	2022	21.1859	0.7987	12.2238	76.6422	7.272	3.0078	2.5918	22.5928	1.2984	8.1586	44.3011	0.5573	54.546	5.167	39.099	3340589	4011709	142527535	Korea	005380 KS Equity	HYUNDAI MOTOR CO	79.7644	53.8089	96.1168
98	2017	-3.8062	0.9283	8.0916	36.0125	6.7199	3.309	2.4284	9.3082	0.8689	4.4006	38.902	0.6537	55.556	5.9069	56.187	6926	235618	2.27928e+06	Korea	005300 KS Equity	LOTTE CHILSUNG BEVERAGE CO	16.3395	22.37	69.2053
98	2018	2.9393	0.9497	7.99757	50.3571	-3.4912	-1.4136	3.2309	6.7574	0.9995	2.9713	42.692	0.7086	55.556	-2.0479	84.565	6050	175132	2.34628e+06	Korea	005300 KS Equity	LOTTE CHILSUNG BEVERAGE CO	28.209	35.4897	87.2366
98	2019	3.5481	0.9535	7.94434	56.1211	-11.1422	-4.3373	1.6604	8.0985	0.8373	6.1234	46.5662	0.7461	55.556	-5.8626	63.748	7263	166365	2.42953e+06	Korea	005300 KS Equity	LOTTE CHILSUNG BEVERAGE CO	33.0414	39.6312	95.5449
98	2020	-7.0612	0.9076	8.06571	56.1211	-1.3098	-0.3722	0.9629	11.1716	1.0327	4.5829	45.6443	0.6514	55.556	-0.5541	52.85	20390	138154	2257973	Korea	005300 KS Equity	LOTTE CHILSUNG BEVERAGE CO	33.0414	39.6312	95.5449
98	2021	10.9886	0.9478	8.01386	65.1544	8.9525	3.8374	1.1471	9.4919	1.0242	10.6921	41.4641	0.6968	55.556	5.4074	63.365	22012	154179	2506093	Korea	005300 KS Equity	LOTTE CHILSUNG BEVERAGE CO	62.7303	37.0617	95.5449
98	2022	13.3935	1.065	7.98688	64.6816	8.396	3.5216	2.5778	12.6376	0.8834	9.3347	42.0085	0.7689	55.556	4.5187	60.199	#N/A N/A	156888	2841747	Korea	005300 KS Equity	LOTTE CHILSUNG BEVERAGE CO	59.3476	39.0266	95.5449
99	2017	-0.5056	0.8984	9.92893	34.3225	11.3543	3.753	1.698	12.1166	1.7797	4.7567	44.8365	0.1022	57.143	21.7178	18.849	#N/A N/A	131356	2.2369e+06	Korea	004990 KS Equity	LOTTE CORP	13.8629	19.7703	69.2053
99	2018	225.056	0.8776	10.1187	37.9942	2.7663	0.7475	0.9689	9.8648	0.9472	2.6001	18.2684	0.2633	57.143	2.5453	41.945	92367	380703	7271172	Korea	004990 KS Equity	LOTTE CORP	21.4739	20.7981	71.5834
99	2019	21.7983	0.7474	9.51132	41.1126	-5.1549	-1.6636	1.7295	11.8418	0.8256	4.6366	29.9971	0.5675	57.143	-4.0598	37.713	84613	462243	8856161	Korea	004990 KS Equity	LOTTE CORP	21.4739	21.8259	79.8916
99	2020	2.6026	0.7651	9.63689	47.0375	-2.996	-1.2292	0.8299	17.2129	1.0331	5.3927	31.3868	0.5448	55.556	-2.1837	20.286	93163	427564	9086649	Korea	004990 KS Equity	LOTTE CORP	23.5578	21.8259	95.5449
99	2021	9.2247	0.756	9.72563	47.0375	4.5615	1.6863	1.3966	14.1963	1.045	6.9997	34.3286	0.4982	62.5	3.1094	21.872	105423	475125	9924864	Korea	004990 KS Equity	LOTTE CORP	23.5578	21.8259	95.5449
99	2022	42.1869	0.7775	9.77863	45.6493	2.3984	0.8113	2.0944	15.3001	0.9112	6.3309	38.1763	0.6364	62.5	1.21	24.133	122576	660849	14111852	Korea	004990 KS Equity	LOTTE CORP	23.5578	17.6542	95.5449
100	2017	14.8246	0.7296	10.3503	54.9743	4.3542	2.1728	1.7281	16.2642	1.1724	2.3092	34.6055	0.5743	55.556	3.7363	39.224	149141	20520	1.9166e+07	Korea	004020 KS Equity	HYUNDAI STEEL CO	61.945	30.5623	72.3359
100	2018	8.4234	0.677	10.3059	60.6881	2.3864	1.1958	2.0422	10.8875	1.3083	2.2883	33.8864	0.6239	55.556	1.9185	36.159	119120	23779.8	2.07804e+07	Korea	004020 KS Equity	HYUNDAI STEEL CO	70.4319	30.5623	80.9753
100	2019	-1.2887	0.6284	10.3008	62.4585	0.1016	0.0506	1.0264	12.365	1.4919	2.6647	35.55	0.5969	55.556	0.0834	36.985	136250	23655.2	2.05126e+07	Korea	004020 KS Equity	HYUNDAI STEEL CO	73.1803	33.1318	80.9753
100	2020	-12.1349	0.6804	10.3736	64.6615	-2.5872	-1.2426	1.0468	21.6194	1.636	2.6323	39.1146	0.5172	55.556	-2.3859	20.982	142536	12564.1	1.80234e+07	Korea	004020 KS Equity	HYUNDAI STEEL CO	74.026	30.5623	89.2836
100	2021	26.7792	0.6632	10.3459	63.7059	8.5431	4.0659	1.1573	18.4758	1.711	3.728	35.1927	0.6169	55.556	6.3957	22.039	200542	12027.4	2.28499e+07	Korea	004020 KS Equity	HYUNDAI STEEL CO	70.5829	30.5623	89.8555
100	2022	19.6529	0.6009	10.2852	64.5911	5.5636	2.7561	2.778	23.8977	1.6247	4.6158	33.5436	0.7429	55.556	3.7219	25.876	245572	20141.1	2.73406e+07	Korea	004020 KS Equity	HYUNDAI STEEL CO	69.1634	28.3555	96.1168
101	2017	4.3943	1.2804	7.33807	55.256	7.7437	5.6257	0.8084	13.8338	1.9659	8.0248	17.1217	0.7065	40	7.6956	37.221	#N/A N/A	#N/A N/A	1.15951e+06	Korea	004000 KS Equity	LOTTE FINE CHEMICAL CO LTD	51.1326	43.8331	70.7405
101	2018	18.2995	0.8045	7.33088	56.9762	16.721	12.8645	2.8861	11.8684	3.1349	0.4016	4.7746	0.8069	40	15.6684	31.19	#N/A N/A	2921.08	1.3717e+06	Korea	004000 KS Equity	LOTTE FINE CHEMICAL CO LTD	51.1326	43.8331	75.888
101	2019	-4.4051	0.8086	7.3474	62.1467	11.7298	9.6413	0.1126	13.115	3.0459	0.5891	4.961	0.7315	42.857	12.8403	34.295	#N/A N/A	2659.94	1.31127e+06	Korea	004000 KS Equity	LOTTE FINE CHEMICAL CO LTD	51.1326	51.844	83.3835
101	2020	-3.6328	0.87	7.45107	67.2166	12.6507	10.8414	0.2893	15.0957	3.0453	0.484	1.0099	0.6741	50	15.7317	31.74	#N/A N/A	3605.06	1.26364e+06	Korea	004000 KS Equity	LOTTE FINE CHEMICAL CO LTD	66.3546	51.844	83.3835
101	2021	40.8866	0.8941	7.73571	70.2947	30.4264	25.4655	0.765	12.4478	2.8052	8.4016	0.8244	0.6537	60	32.8855	36.029	13182.1	3490.96	1.78029e+06	Korea	004000 KS Equity	LOTTE FINE CHEMICAL CO LTD	75.5059	53.6578	83.3835
101	2022	38.3907	0.6863	7.67654	68.9468	6.5058	5.3801	1.7806	19.5777	3.3156	21.3293	0.8056	0.9092	57.143	5.9324	42.794	14751.3	4159.51	2.46376e+06	Korea	004000 KS Equity	LOTTE FINE CHEMICAL CO LTD	70.9151	49.6372	89.6448
102	2017	3.0716	0.9832	10.0473	55.6282	29.0709	3.2569	1.7436	16.048	0.5397	3.0883	60.2277	0.4906	55.556	6.5456	19.885	#N/A N/A	406918	1.20922e+07	Korea	003490 KS Equity	KOREAN AIR LINES CO LTD	48.1728	34.4921	84.106
102	2018	7.6035	1.0039	10.0523	56.9259	-5.003	-0.6674	2.7421	12.0095	0.4962	4.8643	60.9043	0.5035	55.556	-1.2948	23.092	#N/A N/A	550701	1.30116e+07	Korea	003490 KS Equity	KOREAN AIR LINES CO LTD	48.1728	35.2479	87.2366
102	2019	-4.8217	1.0019	10.06	59.2496	-23.7776	-2.3803	1.8128	12.8991	0.4073	3.0216	63.0179	0.4584	62.5	-5.0797	29.842	40424	446466	1.23843e+07	Korea	003490 KS Equity	KOREAN AIR LINES CO LTD	49.5923	35.2479	92.7754
102	2020	-38.5468	1.061	10.0491	61.8549	-9.1388	-0.8105	0.821	19.2167	0.5011	5.1868	61.6825	0.3021	66.667	-2.7796	18.612	#N/A N/A	71212.7	7.61053e+06	Korea	003490 KS Equity	KOREAN AIR LINES CO LTD	51.0118	37.3035	95.5449
102	2021	18.4783	1.1297	10.0174	62.0662	11.2348	2.2278	0.8376	14.8992	0.7864	4.4443	46.8916	0.3381	75	6.4067	13.211	37402	54954.8	9.01682e+06	Korea	003490 KS Equity	KOREAN AIR LINES CO LTD	53.2166	37.3035	95.5449
102	2022	56.331	0.9814	10.0469	66.1302	21.8474	6.2094	2.4038	16.6223	0.9547	3.6448	38.4076	0.4861	75	12.2613	20.832	45233	127651	1.40961e+07	Korea	003490 KS Equity	KOREAN AIR LINES CO LTD	53.2166	49.5163	95.5449
103	2017	-9.9812	2.0702	8.83527	59.6821	6.423	2.8095	0.4927	14.6158	2.1574	16.4639	3.0335	0.8219	50	3.3606	38.09	118573	633725	6029064	Korea	002790 KS Equity	AMOREPACIFIC GROUP	72.0628	34.7642	72.1553
103	2018	0.8146	1.3351	8.80001	63.1425	4.3001	1.9329	0.5896	13.3877	2.7735	17.5631	2.8983	0.8228	50	2.3409	42.387	121327	692427	6078179	Korea	002790 KS Equity	AMOREPACIFIC GROUP	72.0628	36.3059	80.9753
103	2019	3.3904	1.3556	8.87769	76.6422	3.4091	1.707	0.7845	13.3268	2.3246	17.116	9.8289	0.7588	50	2.1281	43.877	120268	736415	6284255	Korea	002790 KS Equity	AMOREPACIFIC GROUP	77.167	56.5599	96.1168
103	2020	-21.5486	1.1211	8.87536	76.6422	0.1708	0.1292	0.2683	15.7518	2.4382	15.2903	7.6282	0.633	57.143	0.2105	34.697	112265	567555	4930083	Korea	002790 KS Equity	AMOREPACIFIC GROUP	77.167	56.5599	96.1168
103	2021	8.0323	1.0102	8.81801	76.6422	4.6361	2.2745	0.3653	13.3845	2.3683	10.8308	5.9632	0.6626	66.667	3.3795	29.282	128321	660735	5326080	Korea	002790 KS Equity	AMOREPACIFIC GROUP	77.167	56.5599	96.1168
103	2022	-15.6048	0.91	8.71448	74.1072	1.5068	0.7934	0.4435	17.4859	3.0125	8.4965	4.7996	0.5875	66.667	1.3846	24.63	121146	547895	4494957	Korea	002790 KS Equity	AMOREPACIFIC GROUP	73.724	52.3881	96.1168
104	2017	7.1909	0.9709	8.44551	38.6983	4.9272	1.187	1.3215	14.6034	1.199	7.9558	28.3151	2.5822	57.143	0.4694	33.192	0	2594	12827237	Korea	001120 KS Equity	LX INTERNATIONAL CORP	28.662	11.9407	75.3462
104	2018	-22.1327	0.8938	8.41726	40.0865	-6.0579	-1.4065	1.1853	12.1744	1.1804	6.7886	28.3968	1.9825	57.143	-0.7045	29.087	#N/A N/A	2116	9988225	Korea	001120 KS Equity	LX INTERNATIONAL CORP	30.3232	11.9407	77.8447
104	2019	5.4327	0.8791	8.348	41.1327	2.4843	0.5765	1.8717	13.93	1.1683	8.6871	29.9836	2.1597	57.143	0.2713	25.988	#N/A N/A	1803	10530857	Korea	001120 KS Equity	LX INTERNATIONAL CORP	30.3232	11.9407	80.9753
104	2020	7.1388	0.9166	8.50833	50.5181	23.7154	5.7942	0.734	18.7159	1.2559	12.7872	25.6584	2.0909	57.143	2.6376	16.285	#N/A N/A	1605	11282632	Korea	001120 KS Equity	LX INTERNATIONAL CORP	58.502	11.9407	80.9753
104	2021	47.8957	0.8779	8.64289	49.663	22.4903	5.7659	0.7558	15.434	1.2756	12.4781	23.2633	2.4732	57.143	2.0979	17.382	#N/A N/A	#N/A N/A	16686533	Korea	001120 KS Equity	LX INTERNATIONAL CORP	58.502	11.9407	78.4166
104	2022	12.4233	0.8653	8.72333	51.8459	25.5313	7.1233	2.5	18.1873	1.5271	20.089	28.4569	2.4303	57.143	2.7465	21.533	#N/A N/A	#N/A N/A	18759549	Korea	001120 KS Equity	LX INTERNATIONAL CORP	59.3476	11.9407	84.106
105	2017	12.2918	1.0286	10.221	34.3024	11.168	1.6462	1.4557	15.1715	0.8715	4.1587	36.1386	0.9172	66.667	1.7239	34.55	186159	1.02004e+06	2.68986e+07	Korea	001040 KS Equity	CJ CORP	8.0036	19.3773	75.3763
105	2018	9.7583	0.9717	10.2575	37.2297	6.3761	0.9043	1.3281	12.3971	0.8062	4.6441	37.9611	0.9305	50	0.935	29.441	148961	909340	2.95234e+07	Korea	001040 KS Equity	CJ CORP	14.769	19.3773	77.3931
105	2019	14.4166	0.9539	10.462	38.2758	5.0135	0.7409	0.9236	13.7135	0.8661	3.9688	42.0353	0.8365	57.143	0.7909	29.31	147087	1.01065e+06	3.37797e+07	Korea	001040 KS Equity	CJ CORP	14.769	19.3773	80.5238
105	2020	-5.2712	0.9471	10.5122	40.0362	1.5369	0.2155	0.3554	16.3368	0.9698	6.5037	40.3806	0.7995	57.143	0.2708	23.165	153183	914375	3.19991e+07	Korea	001040 KS Equity	CJ CORP	15.1012	21.8259	83.0223
105	2021	7.7656	0.9338	10.4704	38.99	4.5994	0.6708	0.8377	13.9028	0.9581	7.6124	39.8031	0.8219	50	0.7974	22.276	173005	1.07177e+06	3.4484e+07	Korea	001040 KS Equity	CJ CORP	15.1012	21.8259	79.8916
105	2022	18.6778	0.9404	10.5558	45.8103	3.2006	0.4481	1.9015	17.2219	0.8934	8.3359	41.1826	0.8484	57.143	0.4938	26.317	225956	1.22896e+06	4.09249e+07	Korea	001040 KS Equity	CJ CORP	30.3232	17.6542	89.2836
106	2017	-12.0809	1.0631	6.83651	46.615	27.5913	11.1245	2.9868	15.3792	2.4353	10.6733	35.7736	0.6839	60	16.2083	20.865	#N/A N/A	#N/A N/A	679738	Korea	000990 KS Equity	DB HITEK CO LTD	39.9275	30.6227	69.2053
106	2018	-1.5386	0.9175	6.86465	51.6548	17.1082	8.4281	3.0897	13.8344	2.4451	11.0423	28.5962	0.6275	60	12.9736	35.973	#N/A N/A	#N/A N/A	669279	Korea	000990 KS Equity	DB HITEK CO LTD	49.5319	30.6227	74.714
106	2019	20.6397	1.5067	6.84884	51.6548	17.3735	9.7092	1.418	16.3814	1.9401	7.5809	23.2064	0.7415	60	12.9595	29.233	#N/A N/A	#N/A N/A	807416	Korea	000990 KS Equity	DB HITEK CO LTD	49.5319	30.6227	74.714
106	2020	15.9154	2.2014	6.98699	59.5514	23.032	14.6441	0.6002	17.877	1.7547	3.9357	15.0912	0.7941	66.667	17.7392	30.234	#N/A N/A	#N/A N/A	935920	Korea	000990 KS Equity	DB HITEK CO LTD	64.3914	33.1923	80.9753
106	2021	29.7848	2.3205	7.17203	60.5171	33.2868	23.2281	0.9152	15.094	2.4309	11.7427	11.0829	0.7837	60	26.0884	26.652	71206.5	#N/A N/A	1.21468e+06	Korea	000990 KS Equity	DB HITEK CO LTD	61.0088	33.1923	87.2366
106	2022	37.9198	0.9873	7.43234	58.1833	40.6463	30.4324	2.1966	21.4373	3.2836	7.0254	5.8736	0.7892	66.667	33.3577	18.678	79965.7	#N/A N/A	1.67529e+06	Korea	000990 KS Equity	DB HITEK CO LTD	56.2066	30.9855	87.2366
107	2017	-10.2944	0.8684	9.75666	52.7915	3.1503	1.0531	1.6822	14.3448	1.8354	11.4326	12.3794	0.9162	57.143	1.1944	31.611	#N/A N/A	10592	16887090	Korea	000720 KS Equity	HYUNDAI ENGINEERING & CONST	47.1761	29.3531	81.7279
107	2018	-0.9249	0.9893	9.69364	55.0448	5.9852	2.0918	1.6895	12.7984	1.9439	12.4134	13.3299	0.9267	57.143	2.2808	29.374	#N/A N/A	5895	16730894	Korea	000720 KS Equity	HYUNDAI ENGINEERING & CONST	47.8405	29.3531	87.8085
107	2019	3.2748	0.8929	9.66658	53.3246	6.2945	2.2459	1.2517	14.8119	1.9454	14.1878	14.6082	0.948	57.143	2.358	27.861	#N/A N/A	#N/A N/A	17278792	Korea	000720 KS Equity	HYUNDAI ENGINEERING & CONST	42.6759	29.3531	87.8085
107	2020	-1.7821	0.8628	9.70967	55.6282	1.8379	0.6764	0.5273	18.3865	2.0717	17.7646	14.4582	0.946	66.667	0.7208	22.31	150930	#N/A N/A	16970859	Korea	000720 KS Equity	HYUNDAI ENGINEERING & CONST	41.2564	29.3531	96.1168
107	2021	6.4503	0.8848	9.71124	55.0548	5.8322	2.1689	0.9912	15.614	1.9081	14.9046	11.5112	0.92	57.143	2.2557	25.645	124999	#N/A N/A	18065534	Korea	000720 KS Equity	HYUNDAI ENGINEERING & CONST	39.5349	29.3531	96.1168
107	2022	17.5669	0.8185	9.71996	53.6666	5.4388	2.0167	2.2239	21.396	1.7718	19.0032	8.7717	1.0157	57.143	1.9252	29.749	46996	#N/A N/A	21239082	Korea	000720 KS Equity	HYUNDAI ENGINEERING & CONST	39.5349	25.1814	96.1168
108	2017	1.5609	0.7432	10.7995	44.2209	3.6221	1.8763	1.5643	11.2477	1.4124	2.9864	16.7379	1.0237	55.556	1.8082	41.459	1641853	2238765	53535680	Korea	000270 KS Equity	KIA CORP	26.3969	24.3954	81.7279
108	2018	1.1845	0.7348	10.7474	47.7115	4.2728	2.2212	1.9682	9.26	1.3288	4.4271	12.9063	1.046	55.556	2.1339	43.94	1664925	2289907	54169813	Korea	000270 KS Equity	KIA CORP	30.3232	25.4232	87.2366
108	2019	7.3402	0.7973	10.7773	49.995	6.498	3.4101	1.1812	8.9995	1.2477	7.7129	12.1049	1.0506	55.556	3.1415	39.985	1768191	2327098	58145959	Korea	000270 KS Equity	KIA CORP	34.4005	25.4232	90.006
108	2020	1.7579	0.9194	10.9252	53.9382	5.0534	2.5684	0.5333	15.7385	1.2368	16.7972	17.2379	0.9781	55.556	2.5142	36.637	1673021	2295897	59168096	Korea	000270 KS Equity	KIA CORP	40.6826	25.4232	95.5449
108	2021	18.0744	0.9708	10.9363	55.1152	14.6924	7.4767	0.8543	15.1403	1.3544	17.2531	14.3849	1.0451	55.556	6.814	33.607	1871860	2428759	69862366	Korea	000270 KS Equity	KIA CORP	42.4041	27.237	95.5449
108	2022	23.8994	0.7889	10.9798	55.3667	14.5715	7.6969	2.1116	19.4927	1.3456	15.6747	10.5078	1.1743	55.556	6.2494	38.551	2162950	2727800	86559029	Korea	000270 KS Equity	KIA CORP	44.9713	25.4232	95.5449
109	2017	25.186	0.8377	9.43801	45.76	9.1772	3.8032	1.7738	13.6065	1.3721	13.6107	23.5368	0.9204	62.5	3.9763	47.951	60155	17999	12335536	Korea	000210 KS Equity	DL HOLDINGS CO LTD	28.5714	19.2563	89.2836
109	2018	-10.9525	0.8596	9.35231	46.615	11.1904	4.9274	1.9909	10.2111	1.4054	16.1482	20.7218	0.8559	55.556	5.8845	35.095	65873	10673	10984485	Korea	000210 KS Equity	DL HOLDINGS CO LTD	28.5714	21.8259	89.2836
109	2019	-84.8838	0.7942	9.3623	49.7435	10.622	5.061	1.8011	10.5018	1.5778	18.7164	20.2052	0.1235	55.556	40.0495	35.991	86554	512	1660433	Korea	000210 KS Equity	DL HOLDINGS CO LTD	31.6823	21.8259	95.5449
109	2020	-5.6783	1.0228	9.4547	49.5423	10.7225	3.6931	0.5264	13.0689	1.1147	8.0011	17.3021	0.1127	62.5	32.2433	25.812	64240	329	1566149	Korea	000210 KS Equity	DL HOLDINGS CO LTD	32.1051	20.7981	95.5449
109	2021	50.6099	0.6935	8.83559	45.2369	20.7922	6.5244	1.2378	13.0567	1.72	20.9727	36.2494	0.2883	60	30.5403	23.493	19101	442	2.35877e+06	Korea	000210 KS Equity	DL HOLDINGS CO LTD	31.1688	18.2285	86.1529
109	2022	119.391	0.7769	9.16614	38.2859	1.7355	0.7158	3.4373	23.4255	1.2925	6.7709	44.833	0.4306	60	1.397	30.993	62485	1450	5.17495e+06	Korea	000210 KS Equity	DL HOLDINGS CO LTD	14.6179	17.0496	89.2836
110	2017	3.0636	0.9736	10.2019	52.2281	1.1848	0.1413	0.5724	17.2136	0.792	8.1006	43.1976	0.5879	71.429	0.2399	29.129	555813	176732	16913443	Korea	000150 KS Equity	DOOSAN CO LTD	45.8774	25.8162	84.8585
110	2018	3.1682	0.9889	10.1634	55.9903	-4.0129	-0.4054	1.9546	8.1556	0.87	8.4566	43.4345	0.6042	57.143	-0.6697	33.521	608497	173496	17449300	Korea	000150 KS Equity	DOOSAN CO LTD	51.6158	28.9903	87.2366
110	2019	3.3942	0.9799	10.1368	55.5176	18.1248	1.4483	0.3368	9.5429	0.6817	6.2896	43.6876	0.6185	57.143	2.3301	26.978	630360	172771	18041567	Korea	000150 KS Equity	DOOSAN CO LTD	50.1963	28.9903	87.2366
110	2020	-36.6543	0.9693	10.2306	55.5176	-26.4997	-1.8639	0.4426	21.7869	0.7969	8.6882	42.6266	0.3784	57.143	-4.8415	18.414	543941	61341	11428549	Korea	000150 KS Equity	DOOSAN CO LTD	50.1963	28.9903	87.2366
110	2021	12.4507	0.9823	9.98982	55.9903	8.3919	0.7263	0.4499	17.8653	0.8225	8.5907	36.0847	0.4953	57.143	1.5867	18.721	500012	89937	12851486	Korea	000150 KS Equity	DOOSAN CO LTD	53.3374	28.9903	87.2366
110	2022	32.2474	0.9756	9.9498	59.7123	-27.706	-2.6651	3.1591	21.3992	1.005	7.8751	28.5239	0.6458	57.143	-4.0975	18.771	441054	120753	16995760	Korea	000150 KS Equity	DOOSAN CO LTD	63.7874	27.9927	87.2366
112	2017	16.9098	1.0189	8.6809	51.0009	1.9926	0.7923	1.3888	10.0881	0.9542	2.4546	35.6514	1.1312	60	0.6578	35.613	#N/A N/A	19548.4	7.11039e+06	Korea	000120 KS Equity	CJ LOGISTICS	33.2226	38.6638	81.0054
112	2018	29.6649	1.048	8.86311	53.9785	2.0332	0.7442	1.4137	9.6749	0.8343	2.0758	37.1249	1.1717	57.143	0.5713	35.859	#N/A N/A	17813.1	9.21968e+06	Korea	000120 KS Equity	CJ LOGISTICS	35.1857	40.4776	86.1529
112	2019	12.966	0.9805	8.97306	54.3607	0.8675	0.468	1.0597	9.7966	0.9257	2.4249	34.16	1.1433	57.143	0.3814	37.942	#N/A N/A	17120.1	1.04151e+07	Korea	000120 KS Equity	CJ LOGISTICS	33.7662	43.0472	86.1529
112	2020	3.5143	0.9961	9.08896	62.7905	3.3177	1.3121	0.6194	8.6125	0.9042	4.0195	33.6263	1.118	57.143	1.1412	34.471	#N/A N/A	11591	1.07811e+07	Korea	000120 KS Equity	CJ LOGISTICS	49.5621	52.5695	86.1529
112	2021	5.2177	0.883	8.93036	64.3094	1.0637	0.5874	0.9661	8.3941	0.9589	2.5517	31.2853	1.2613	57.143	0.4826	33.996	#N/A N/A	11493.8	1.13437e+07	Korea	000120 KS Equity	CJ LOGISTICS	50.9816	52.5695	89.2836
112	2022	6.9383	0.8244	8.95108	66.8947	4.578	1.9431	2.0533	16.6711	0.951	6.011	37.1794	1.2515	57.143	1.4966	29.305	#N/A N/A	11924.8	1.21307e+07	Korea	000120 KS Equity	CJ LOGISTICS	60.0121	48.156	92.4142
113	2017	-0.0171	1.1247	8.09751	36.1231	0.9972	0.3671	0.4888	7.7201	0.6472	8.1949	29.8627	0.5388	60	0.671	30.258	#N/A N/A	180667	1.88991e+06	Korea	000080 KS Equity	HITE JINRO CO LTD	13.5307	22.37	72.3359
113	2018	-0.2267	0.994	8.03226	49.9849	1.8435	0.6416	0.7719	8.1259	0.6383	8.4876	31.0729	0.55	60	1.1799	31.174	#N/A N/A	163827	1.88563e+06	Korea	000080 KS Equity	HITE JINRO CO LTD	48.203	30.0786	71.5834
113	2019	7.9251	1.2925	7.94873	51.8861	-3.8228	-1.2643	0.5791	7.0086	0.5757	4.4093	35.8174	0.6222	66.667	-2.0809	28.506	#N/A N/A	207008	2.03506e+06	Korea	000080 KS Equity	HITE JINRO CO LTD	48.203	32.6481	74.714
113	2020	10.8723	1.3367	8.01593	64.229	8.1364	2.6397	0.4785	10.3882	0.6265	8.0207	33.4124	0.6842	60	3.8423	22.5	#N/A N/A	204020	2.25632e+06	Korea	000080 KS Equity	HITE JINRO CO LTD	74.6602	32.6481	87.2366
113	2021	-2.3675	1.2686	8.02333	61.6839	6.5448	2.0707	0.7055	10.7483	0.7101	12.939	29.3236	0.6067	60	3.2566	16.339	#N/A N/A	186400	2.2029e+06	Korea	000080 KS Equity	HITE JINRO CO LTD	67.019	32.6481	87.2366
113	2022	13.3756	1.1797	7.88365	59.5212	7.6277	2.4984	1.882	18.2039	0.6857	8.4513	30.4379	0.7492	60	3.4835	17.927	#N/A N/A	189444	2.49755e+06	Korea	000080 KS Equity	HITE JINRO CO LTD	66.2036	27.8718	87.2366
