# Supplementary material for: An exploratory study on the impact of ESG on business performance—Focusing on listed companies in Korea and Taiwan
Source: PLoS One. 2024 Nov 22;19(11):e0310447. doi: 10.1371/journal.pone.0310447 (PMC11584088; doi:10.1371/journal.pone.0310447)
Supplement: S3 Data — (XLSX) [file pone.0310447.s003.xlsx]

## Sheet: Sheet1
company	year	growth	q	size	score	ROE	ROA	Debt	Equity	Liquidity	OCF	Debt ratio	Sales	Director	NPS	Institutional	R&D	advert	revenue	Country	Company Ticker	Company Name	E	S	G
1	2017	-16.8127	1.0457	8.16355	40.9214	27.6226	12.2871	0.7603	14.2695	1.4087	12.2398	41.5601	0.1048	33.333	102.311	13.715	73.652	715.314	10912.5	Taiwan	9945 TT Equity	RUENTEX DEVELOPMENT CO LTD	29.5983	13.0895	79.9217
1	2018	36.1692	1.1604	7.94456	45.5588	25.0263	10.4286	0.8998	12.5779	2.6034	4.6271	49.6863	0.1721	33.333	66.8403	21.504	71.496	762.142	14859.4	Taiwan	9945 TT Equity	RUENTEX DEVELOPMENT CO LTD	31.3198	25.3023	79.9217
1	2019	16.1413	0.7622	8.52105	45.7197	16.2233	7.67	0.986	11.5511	1.8599	4.7609	37.9663	0.115	33.333	52.5437	25.13	59.65	702.521	17257.9	Taiwan	9945 TT Equity	RUENTEX DEVELOPMENT CO LTD	31.8031	25.3023	79.9217
1	2020	10.5845	0.7162	8.80004	45.7197	8.7709	5.0859	0.455	12.0717	1.5777	2.5266	30.2313	0.1024	33.333	44.8406	18.836	60.69	724.252	19084.6	Taiwan	9945 TT Equity	RUENTEX DEVELOPMENT CO LTD	35.2461	25.3023	79.9217
1	2021	43.0153	0.9864	8.96712	46.1925	13.6627	8.5066	0.5319	10.6312	2.0033	4.2226	26.4382	0.1258	33.333	62.8602	19.31	71.795	829.242	27293.9	Taiwan	9945 TT Equity	RUENTEX DEVELOPMENT CO LTD	36.6657	25.3023	79.9217
1	2022	18.148	1.3491	8.58535	46.7056	8.4886	4.7998	0.6033	11.4439	1.4432	5.893	38.0964	0.196	33.333	28.3903	19.457	71.846	903.606	32247.2	Taiwan	9945 TT Equity	RUENTEX DEVELOPMENT CO LTD	35.2461	24.8186	79.9217
2	2017	-3.5112	1.8727	7.38443	38.0445	10.378	4.3633	0.4878	11.9354	1.4935	16.4785	28.5755	1.1553	22.222	3.7207	52.14	791.497	5833.86	55211.8	Taiwan	9921 TT Equity	GIANT MANUFACTURING	30.3232	15.0242	68.6635
2	2018	9.1061	1.6344	7.44988	42.3297	14.1688	5.7037	0.53	8.3665	1.4393	11.7519	30.5824	1.1445	30	4.7542	58.944	826.891	6105.16	60239.4	Taiwan	9921 TT Equity	GIANT MANUFACTURING	35.669	15.0242	76.1589
2	2019	5.3289	1.9833	7.58758	39.151	15.8251	6.0442	0.5855	10.0091	1.4018	8.718	36.2751	1.0749	30	5.3186	41.321	873.655	6508.05	63449.5	Taiwan	9921 TT Equity	GIANT MANUFACTURING	28.9037	15.0242	73.3895
2	2020	10.341	2.2475	7.70739	39.2717	21.0521	8.1443	0.2533	15.4005	1.6192	14.9934	28.725	1.1201	30	7.0688	34.998	939.896	6519.33	70010.8	Taiwan	9921 TT Equity	GIANT MANUFACTURING	28.9037	18.1681	70.6201
2	2021	16.896	2.3202	7.93365	40.2676	22.5268	8.4897	0.2011	13.3198	1.4354	9.9928	33.9867	1.0601	27.273	7.2459	39.858	1041.13	7484.37	81839.9	Taiwan	9921 TT Equity	GIANT MANUFACTURING	30.8668	19.1959	70.6201
2	2022	12.468	1.4838	8.02085	41.193	19.2133	6.8456	0.4175	14.1548	1.5505	12.7809	35.4108	0.9841	30	6.349	42.928	1531.81	7944.48	92043.7	Taiwan	9921 TT Equity	GIANT MANUFACTURING	42.3135	19.1959	73.3895
3	2017	-3.156	2.4465	6.55853	31.4455	22.4389	10.7154	0.7103	5.9287	1.0981	25.2845	19.1848	0.6239	21.429	16.8947	41.771	92.945	834.133	13054.8	Taiwan	9917 TT Equity	TAIWAN SECOM	29.4775	7.9202	56.8332
3	2018	2.5957	2.372	6.52568	35.4793	20.0261	9.7907	0.6365	5.4349	1.0382	24.0413	18.7162	0.6412	21.429	15.2821	49.244	105.347	793.888	13393.6	Taiwan	9917 TT Equity	TAIWAN SECOM	29.4775	7.9202	68.9043
3	2019	0.1348	2.263	6.62298	37.9137	20.2915	9.8489	0.6272	5.4751	1.0323	28.0714	23.2268	0.5961	21.429	15.9306	43.378	101.712	764.063	13411.7	Taiwan	9917 TT Equity	TAIWAN SECOM	29.4775	8.948	75.1656
3	2020	2.1972	2.2029	6.71503	39.7646	21.7382	10.462	0.3596	6.5027	1.3239	23.7805	20.611	0.5916	27.273	17.4291	42.424	111.575	754.027	13706.4	Taiwan	9917 TT Equity	TAIWAN SECOM	29.4775	14.5103	75.1656
3	2021	3.1265	2.4541	6.74651	44.241	22.1175	10.8157	0.3802	6.878	1.2378	19.8079	19.3405	0.6001	27.273	17.8755	40.188	112.028	805.649	14134.9	Taiwan	9917 TT Equity	TAIWAN SECOM	38.7496	18.682	75.1656
3	2022	8.6491	2.2419	6.73689	50.4879	21.8076	10.4284	0.5056	8.4363	1.0906	19.895	24.0971	0.5929	27.273	16.7915	40.9	123.194	869.303	15357.4	Taiwan	9917 TT Equity	TAIWAN SECOM	47.5989	23.0653	80.6743
4	2017	-2.2064	2.2312	6.55958	37.3403	6.5976	3.7487	0.5701	14.7756	1.38	15.0235	8.5552	1.0693	27.273	3.5603	39.028	0	1086.96	22396.2	Taiwan	9914 TT Equity	MERIDA INDUSTRY CO LTD	30.3232	13.4825	68.0915
4	2018	15.4346	2.2515	6.61229	40.9717	14.0429	7.8165	0.5058	9.0938	1.5037	14.1365	8.2688	1.135	30.769	6.6098	48.003	0	1058.67	25852.9	Taiwan	9914 TT Equity	MERIDA INDUSTRY CO LTD	33.7058	13.4825	75.587
4	2019	9.2456	2.5183	6.75527	44.8546	18.8644	10.3281	0.6366	9.0416	1.5048	12.7381	10.2284	1.0998	30.769	8.8603	38.815	0	1088.3	28243.2	Taiwan	9914 TT Equity	MERIDA INDUSTRY CO LTD	44.7901	13.4825	76.1589
4	2020	-4.1457	2.837	6.96276	43.8889	26.7893	14.4259	0.3037	16.6238	1.5254	13.2436	9.4226	0.9121	30.769	14.7505	42.989	0	1046.7	27072.3	Taiwan	9914 TT Equity	MERIDA INDUSTRY CO LTD	62.4585	13.4825	76.1589
4	2021	8.5654	3.2575	7.15705	43.8889	27.5205	14.2642	0.2538	14.6867	1.3238	10.3773	11.2575	0.8277	30.769	15.8194	47.421	0	1083.8	29391.2	Taiwan	9914 TT Equity	MERIDA INDUSTRY CO LTD	62.4585	13.4825	76.1589
4	2022	25.8986	1.6896	7.23328	42.9333	17.6795	8.683	0.4511	11.8585	1.3415	12.7477	15.3441	0.8696	30.769	9.1589	52.924	0	1180.67	37003.1	Taiwan	9914 TT Equity	MERIDA INDUSTRY CO LTD	57.7771	24.6675	82.4202
5	2017	1.3593	1.0993	9.22776	50.9808	16.2209	4.3376	0.9338	13.2339	1.8312	11.2977	30.3702	0.9229	33.333	4.6375	35.742	6431.29	30051.7	278632	Taiwan	9904 TT Equity	POU CHEN	47.7197	25.1814	79.9217
5	2018	5.2701	1.0598	9.20438	57.5898	13.2632	3.5332	0.7741	10.0164	1.7618	10.6001	32.3173	0.964	33.333	3.6509	34.005	6230.62	35046	293316	Taiwan	9904 TT Equity	POU CHEN	56.8408	35.9129	79.9217
5	2019	6.7642	0.9948	9.40409	61.0502	12.115	3.5451	0.8142	9.6283	1.6862	10.205	32.3707	0.8626	33.333	3.7772	34.14	6444.3	37836	313157	Taiwan	9904 TT Equity	POU CHEN	70.3715	35.9129	79.9217
5	2020	-20.1823	0.8873	9.48276	59.6117	3.8488	1.3225	0.3404	14.3138	1.8206	8.7036	30.7534	0.6775	33.333	1.9364	26.438	5567.16	31835.1	249954	Taiwan	9904 TT Equity	POU CHEN	68.0157	32.3761	79.9217
5	2021	-4.0287	0.8862	9.49233	66.4722	10.5573	3.9248	0.4725	13.2431	1.8342	7.7544	29.159	0.6538	33.333	6.0193	25.978	5093.28	33366.6	239884	Taiwan	9904 TT Equity	POU CHEN	76.0495	38.7243	89.3137
5	2022	11.5107	0.9809	9.27214	65.9089	10.2618	3.6452	0.497	11.7616	1.9575	12.0278	28.8542	0.8183	33.333	4.7271	26.888	5482.96	29287.4	267497	Taiwan	9904 TT Equity	POU CHEN	74.932	31.8017	89.3137
6	2017	4.4116	5.8632	6.33318	53.5962	30.5892	21.5996	0	13.1928	3.2585	25.4914	0	1.1793	33.333	18.254	51.452	101.824	2869.86	19696.1	Taiwan	8464 TT Equity	NIEN MADE ENTERPRISE CO LTD	50.9816	29.7763	79.9217
6	2018	11.0781	4.039	6.41088	55.2258	29.6204	20.5535	0.5499	12.0852	2.782	24.5567	4.2421	1.1748	33.333	16.5931	51.518	119.831	3143.14	21878.1	Taiwan	8464 TT Equity	NIEN MADE ENTERPRISE CO LTD	52.7031	32.9504	79.9217
6	2019	9.3741	4.0433	6.60771	58.2939	34.2595	22.0867	0.5622	10.7308	2.1875	33.7296	12.2275	1.0799	33.333	18.8204	37.069	136.499	3582.67	23929	Taiwan	8464 TT Equity	NIEN MADE ENTERPRISE CO LTD	54.6663	40.2056	79.9217
6	2020	2.0283	3.8739	6.90087	61.6437	32.9863	19.1581	0.1661	14.2528	1.7569	38.5851	18.4712	0.875	33.333	19.6408	49.281	141.117	4084.82	24414.3	Taiwan	8464 TT Equity	NIEN MADE ENTERPRISE CO LTD	54.6663	48.7001	79.9217
6	2021	18.8816	4.5168	6.96804	62.7703	32.3979	18.5697	0.17	12.1624	2.0614	35.4635	10.437	0.9874	33.333	18.3288	60.676	177.651	5288.66	29024.1	Taiwan	8464 TT Equity	NIEN MADE ENTERPRISE CO LTD	58.0489	48.7001	79.9217
6	2022	-0.2504	3.1212	6.902	61.5632	31.6701	20.5948	0.4552	12.7427	2.9257	30.6786	0.8513	0.9476	33.333	21.322	52.309	205.07	5453.98	28951.4	Taiwan	8464 TT Equity	NIEN MADE ENTERPRISE CO LTD	56.3878	48.7001	79.9217
7	2017	-4.3802	1.8964	7.07661	56.7649	23.4897	17.1707	0	11.592	3.2141	40.2612	0	1.1918	28.571	13.7609	49.08	3713.83	531.728	41864.8	Taiwan	8299 TT Equity	PHISON ELECTRONICS CORP	56.1462	54.2322	59.9037
7	2018	-2.5717	1.4946	7.08212	57.4188	16.304	12.0677	0	13.6141	3.2492	38.905	0	1.1194	28.571	10.5867	30.584	3495.42	513.837	40788.1	Taiwan	8299 TT Equity	PHISON ELECTRONICS CORP	58.1093	54.2322	59.9037
7	2019	9.5747	1.982	7.16373	58.1229	16.2053	12.1038	0.841	14.8712	3.4342	26.4133	0.086	1.1568	28.571	10.1659	29.854	4714.4	601.933	44693.4	Taiwan	8299 TT Equity	PHISON ELECTRONICS CORP	55.0891	59.3712	59.9037
7	2020	8.5093	1.6385	7.43427	63.052	27.0502	20.1832	0.2356	17.2452	3.1733	31.4547	3.6566	1.0196	30	17.9375	31.639	6752.68	876.567	48496.5	Taiwan	8299 TT Equity	PHISON ELECTRONICS CORP	57.0523	64.6917	67.3992
7	2021	28.9932	2.0091	7.73074	69.7918	22.4863	14.7347	0.5156	16.4654	2.2768	30.2135	6.4863	0.9926	33.333	13.0236	28.594	8127.84	1034.73	62557.2	Taiwan	8299 TT Equity	PHISON ELECTRONICS CORP	63.6666	72.0375	73.6604
7	2022	-3.6783	1.3439	7.57669	71.4214	14.4145	8.7816	0.5752	19.6504	2.6078	28.3944	6.2323	1.0044	33.333	8.9636	22.501	8130.5	1268.14	60256.1	Taiwan	8299 TT Equity	PHISON ELECTRONICS CORP	63.6666	76.9347	73.6604
8	2017	8.5471	1.7523	7.09772	57.5294	7.6933	5.9982	0.6236	12.6285	2.5828	32.5546	1.5084	0.4238	33.333	13.6685	29.29	1936.38	728.467	15203.3	Taiwan	8069 TT Equity	E INK HOLDINGS INC	59.257	36.7594	79.3498
8	2018	-6.5425	1.1665	7.09509	58.0525	9.5283	7.1814	0.6118	15.3284	2.8727	20.846	5.6604	0.3849	25	18.3949	26.443	2071.85	796.893	14208.7	Taiwan	8069 TT Equity	E INK HOLDINGS INC	59.257	49.5163	79.3498
8	2019	-4.2719	1.1549	7.23813	62.0662	10.8338	7.8533	0.7128	15.8562	2.3498	16.9316	16.4806	0.3268	33.333	22.6721	29.067	2374.4	755.05	13601.7	Taiwan	8069 TT Equity	E INK HOLDINGS INC	61.341	58.9178	79.9217
8	2020	12.9482	1.4682	7.3965	64.3597	12.1078	8.2419	0.2643	13.6612	1.8949	28.2838	17.206	0.3354	33.333	23.45	25.873	2466.8	634.217	15362.9	Taiwan	8069 TT Equity	E INK HOLDINGS INC	63.0625	64.0871	79.9217
8	2021	27.9096	3.4037	7.63049	66.6231	15.6832	10.0185	0.2475	13.3225	1.0798	15.3504	19.2499	0.3447	33.333	26.2081	35.624	2649.34	687.046	19650.6	Taiwan	8069 TT Equity	E INK HOLDINGS INC	64.482	67.896	79.9217
8	2022	52.9753	3.1484	7.65884	73.4433	25.1394	16.2307	0.515	15.4029	1.8768	13.5661	18.1334	0.4616	33.333	32.9727	48.304	3460.47	938.261	30060.5	Taiwan	8069 TT Equity	E INK HOLDINGS INC	67.6231	77.4788	79.9217
9	2017	14.2717	2.7587	9.58501	49.0293	24.6544	18.14	0.7575	12.1987	4.088	10.2249	10.2297	1.4462	21.429	12.8456	21.355	218.554	6525.86	624108	Taiwan	6505 TT Equity	FORMOSA PETROCHEMICAL CORP	37.8133	33.5852	75.587
9	2018	22.9836	2.7266	9.49228	56.8957	17.699	14.3532	0.7283	10.1212	4.6042	9.3042	4.2003	1.8916	20	7.8288	22.388	302.341	6339.8	767550	Taiwan	6505 TT Equity	FORMOSA PETROCHEMICAL CORP	49.2298	45.7981	75.587
9	2019	-15.8332	2.5038	9.49606	64.2189	11.0181	9.156	0.8468	10.0462	6.161	7.9587	6.3776	1.623	20	5.6961	20.478	223.951	6044.11	646023	Taiwan	6505 TT Equity	FORMOSA PETROCHEMICAL CORP	65.0257	51.9952	75.587
9	2020	-35.7172	2.6869	9.5148	64.5509	2.3278	1.9076	0.5581	12.2795	7.4534	11.2794	9.3648	1.0902	20	1.7891	17.69	235.403	5592.39	415282	Taiwan	6505 TT Equity	FORMOSA PETROCHEMICAL CORP	69.0728	48.3676	76.1589
9	2021	49.3112	2.2122	9.71578	68.5746	14.846	11.7667	0.535	11.8052	4.9995	14.0536	7.6323	1.3516	20	7.9672	16.745	310.509	5379.25	620062	Taiwan	6505 TT Equity	FORMOSA PETROCHEMICAL CORP	77.016	52.5091	76.1589
9	2022	36.7683	2.0727	9.527	65.4562	4.3056	3.2756	0.5279	9.759	3.829	8.6562	13.5788	2.0106	20	1.7006	19.291	406.561	5918.81	848048	Taiwan	6505 TT Equity	FORMOSA PETROCHEMICAL CORP	72.7273	49.9395	73.6604
10	2017	150.788	2.99	7.76946	52.4897	21.1749	8.0658	0.6371	12.7081	1.5779	26.7603	20.5608	0.658	42.857	11.414	56.879	1445.06	1067.71	46212.6	Taiwan	6488 TT Equity	GLOBALWAFERS CO LTD	43.9142	39.8126	73.6604
10	2018	27.8082	1.8789	7.98433	59.0081	35.3193	17.0325	0.572	25.2927	2.1783	39.2045	6.1236	0.6576	33.333	23.078	41.819	1650.56	1259.72	59063.5	Taiwan	6488 TT Equity	GLOBALWAFERS CO LTD	54.6059	42.4123	79.9217
10	2019	-1.6409	2.257	8.07996	60.7182	30.9367	14.639	0.5558	24.9669	1.9135	33.9817	11.0513	0.6015	33.333	23.4861	50.641	1710.8	1193.22	58094.3	Taiwan	6488 TT Equity	GLOBALWAFERS CO LTD	54.6059	47.5514	79.9217
10	2020	-4.7088	3.7832	8.12451	60.5573	29.3731	13.6897	0.1821	15.2439	1.6906	23.6575	11.1121	0.5836	42.857	23.6703	50.899	1624.31	1233.88	55358.8	Taiwan	6488 TT Equity	GLOBALWAFERS CO LTD	47.8405	47.5514	86.183
10	2021	10.4262	3.2627	8.60219	64.4301	26.4406	9.6702	0.4441	14.8091	2.8548	43.7415	34.5846	0.4058	42.857	19.4175	63.218	2069.51	1440.58	61130.6	Taiwan	6488 TT Equity	GLOBALWAFERS CO LTD	53.1863	49.1233	89.3137
10	2022	14.9782	1.7772	8.61535	65.3858	30.7485	9.6004	0.5035	21.7161	3.0619	47.4883	29.4605	0.4147	42.857	21.8638	54.154	2089.32	1651.41	70286.9	Taiwan	6488 TT Equity	GLOBALWAFERS CO LTD	61.492	45.2539	89.3137
11	2017	20.456	5.0597	6.01015	25.9531	19.2699	15.7771	3.2248	4.1506	8.1248	24.1011	5.5444	0.7112	42.857	21.0253	55.405	1167.95	637.393	8599.24	Taiwan	6415 TT Equity	SILERGY CORP	1.0873	9.2201	67.3992
11	2018	9.4767	3.014	6.11676	25.9531	15.568	14.0926	0	9.9673	7.8831	18.8682	0	0.6784	42.857	19.4372	58.593	1398.26	626.006	9414.16	Taiwan	6415 TT Equity	SILERGY CORP	1.0873	9.2201	67.3992
11	2019	14.4848	5.3222	6.32325	31.0029	16.7417	15.2271	2.1712	8.6099	7.2028	27.0376	1.1761	0.6465	42.857	21.5803	48.555	1609.81	633.898	10777.8	Taiwan	6415 TT Equity	SILERGY CORP	15.4636	10.006	67.3992
11	2020	28.7505	11.3619	6.56127	33.4373	19.9426	17.945	1.6044	11.7617	9.1699	46.5496	0.3904	0.6985	42.857	23.6262	54.999	2161.12	738.991	13876.4	Taiwan	6415 TT Equity	SILERGY CORP	22.7726	10.006	67.3992
11	2021	54.9825	17.9053	6.86979	34.403	27.4577	24.6559	1.8779	15.0065	7.7115	43.5918	0.2976	0.8072	50	26.6612	78.345	3202.83	968.16	21506.1	Taiwan	6415 TT Equity	SILERGY CORP	23.6182	13.8755	67.3992
11	2022	9.323	4.8495	7.04567	34.403	22.1618	19.5058	3.433	13.3062	10.1607	42.3644	0.2944	0.6665	42.857	25.6846	71.448	4460.37	1140.02	23511.1	Taiwan	6415 TT Equity	SILERGY CORP	55.6025	40.9311	79.9217
12	2017	141.189	1.5724	7.38445	35.6503	17.5399	3.5316	1.012	13.4022	1.7281	21.2328	25.5545	0.7304	42.857	3.2041	48.697	3064.34	1417.89	34904.1	Taiwan	6414 TT Equity	ENNOCONN CORP	30.3232	13.9964	62.5226
12	2018	97.5772	1.1623	7.80274	37.451	16.3571	1.7855	0.6038	17.6979	1.0654	16.6056	28.1835	0.9206	42.857	1.5883	36.005	5876.65	2939.77	68962.5	Taiwan	6414 TT Equity	ENNOCONN CORP	30.3232	14.5103	67.3992
12	2019	18.1893	1.1382	7.99797	42.5812	14.3568	1.2956	0.7649	18.7936	1.3347	20.5704	33.0838	0.916	42.857	1.3026	35.029	7788.26	3378.56	81506.2	Taiwan	6414 TT Equity	ENNOCONN CORP	37.3905	22.8537	67.3992
12	2020	3.1719	1.151	8.10586	42.6919	12.5072	1.1934	0.3718	19.6647	1.3599	17.1393	32.3271	0.9033	42.857	1.292	24.333	7886.55	3628.93	84091.5	Taiwan	6414 TT Equity	ENNOCONN CORP	37.7227	22.8537	67.3992
12	2021	1.5169	1.1304	8.19867	43.6375	13.354	1.3782	0.3594	16.3432	1.403	17.4133	32.4217	0.8484	42.857	1.5638	18.436	7397.39	2791.23	85367	Taiwan	6414 TT Equity	ENNOCONN CORP	40.5618	22.8537	67.3992
12	2022	26.7802	1.0506	8.2641	42.2493	26.2172	3.1402	0.3955	13.3728	1.4946	21.7643	31.72	0.9072	50	3.1904	19.365	7975.85	2838.19	108229	Taiwan	6414 TT Equity	ENNOCONN CORP	40.5618	18.682	67.3992
13	2017	21.4527	6.0221	5.49688	63.9171	32.2107	19.0501	0.5364	7.6497	1.8572	37.2366	0.0003	1.3627	42.857	13.8269	43.127	359.575	229.248	9862.23	Taiwan	6409 TT Equity	VOLTRONIC POWER TECHNOLOGY	66.9284	41.9287	90.5479
13	2018	15.6726	5.5625	5.60103	69.5403	42.0369	23.3671	0.5883	6.7353	1.5766	31.7319	4.7974	1.3768	44.444	15.898	55.806	417.712	268.505	11407.9	Taiwan	6409 TT Equity	VOLTRONIC POWER TECHNOLOGY	69.0124	49.6372	96.8092
13	2019	13.3985	6.2881	5.84558	71.2504	45.6817	22.8823	0.6437	6.7362	1.4357	38.7107	12.9416	1.2511	50	16.4732	50.421	566.542	322.444	12936.4	Taiwan	6409 TT Equity	VOLTRONIC POWER TECHNOLOGY	69.0124	49.6372	96.8092
13	2020	5.5362	8.7667	6.05052	71.5924	43.0033	19.7394	0.2175	8.5994	1.3913	40.9874	17.7792	1.1452	50	16.0933	56.445	574.437	351.222	13652.6	Taiwan	6409 TT Equity	VOLTRONIC POWER TECHNOLOGY	74.177	52.237	96.8092
13	2021	24.2014	10.6648	6.18133	71.0693	42.7179	18.6472	0.1936	10.2317	1.3397	38.5144	19.7072	1.2669	50	13.9141	62.331	601.138	387.264	16956.7	Taiwan	6409 TT Equity	VOLTRONIC POWER TECHNOLOGY	72.7575	53.8089	96.8092
13	2022	34.0156	8.9109	6.26043	68.0113	63.0976	30.0846	0.5388	13.7057	1.6322	33.2788	7.8226	1.4127	50	19.507	70.184	905.917	433.954	22724.6	Taiwan	6409 TT Equity	VOLTRONIC POWER TECHNOLOGY	68.4385	55.4111	91.8122
14	2017	7.7877	1.5726	6.91659	55.6986	15.0688	6.913	0.6624	11.3093	1.6895	12.4108	12.9022	1.9006	33.333	3.6275	46.016	2116.08	1977.21	56889.8	Taiwan	6285 TT Equity	WISTRON NEWEB CORP	56.3274	37.6058	73.0885
14	2018	-1.4767	1.4228	6.98796	59.1289	12.832	6.1155	0.6345	8.5983	1.5089	7.0983	8.1183	1.6901	33.333	3.4422	45.996	2196.51	1893.67	56049.7	Taiwan	6285 TT Equity	WISTRON NEWEB CORP	59.7705	37.6058	79.9217
14	2019	11.0436	1.3863	7.04865	58.6963	9.1282	4.3229	0.7067	8.3732	1.521	8.8395	12.3592	1.8074	33.333	2.3477	28.329	2527.77	1915	62239.6	Taiwan	6285 TT Equity	WISTRON NEWEB CORP	58.4718	37.6058	79.9217
14	2020	0.6574	1.3719	7.20818	59.3703	8.9036	4.0536	0.4101	13.7995	1.5705	11.9429	13.0418	1.6513	44.444	2.3415	27.781	2563.77	1893.49	62648.7	Taiwan	6285 TT Equity	WISTRON NEWEB CORP	59.8913	38.2104	79.9217
14	2021	7.312	1.313	7.38268	66.3817	7.2934	2.9894	0.3084	12.5159	1.3989	6.9438	22.7819	1.5109	44.444	1.8328	19.053	2801.74	2461.72	67229.6	Taiwan	6285 TT Equity	WISTRON NEWEB CORP	74.177	44.9819	79.9217
14	2022	41.6898	1.1727	7.67032	71.6326	16.7121	5.6566	0.4971	11.4546	1.3233	6.5011	28.3256	1.446	44.444	3.2771	25.874	3583.89	2994.46	95257.5	Taiwan	6285 TT Equity	WISTRON NEWEB CORP	77.8617	57.0738	79.9217
15	2017	23.3507	1.3045	8.1194	54.8134	15.8354	6.504	1.0325	13.2081	1.7017	17.7773	31.4083	0.5984	36.364	9.8089	42.238	1723.21	330.218	59632.1	Taiwan	6239 TT Equity	POWERTECH TECHNOLOGY INC	55.5723	28.8392	79.9217
15	2018	14.0986	1.0999	8.12699	61.362	15.7702	6.1345	0.8988	13.0262	2.0392	17.9005	31.2488	0.6568	36.364	9.1627	41.882	1864.22	380.531	68039.4	Taiwan	6239 TT Equity	POWERTECH TECHNOLOGY INC	56.9918	47.0979	79.9217
15	2019	-2.2255	1.3217	8.18372	62.3177	13.8964	5.5411	0.9105	14.0384	2.1242	20.3461	30.4056	0.6209	36.364	8.7766	39.73	1905.22	326.433	66525.1	Taiwan	6239 TT Equity	POWERTECH TECHNOLOGY INC	59.8611	47.0979	79.9217
15	2020	14.5141	1.2517	8.26122	62.3177	14.9687	6.1718	0.5151	15.4355	2.644	19.3292	31.3646	0.7005	36.364	8.7453	36.762	2196.32	350.562	76180.6	Taiwan	6239 TT Equity	POWERTECH TECHNOLOGY INC	59.8611	47.0979	79.9217
15	2021	9.9933	1.2162	8.36291	64.2491	18.6363	7.8285	0.5334	13.48	2.2282	19.0697	26.6767	0.7066	36.364	10.6194	35.265	2443.25	404.665	83793.6	Taiwan	6239 TT Equity	POWERTECH TECHNOLOGY INC	61.2806	51.4813	79.9217
15	2022	0.1589	1.058	8.26138	65.5467	17.0669	7.3134	0.5295	12.3846	2.5377	17.125	26.9122	0.7054	36.364	10.3504	35.79	2462.43	428.936	83926.7	Taiwan	6239 TT Equity	POWERTECH TECHNOLOGY INC	69.3446	47.3096	79.9217
16	2017	17.6567	1.1857	7.4571	54.8235	13.1943	6.057	0.4889	16.3215	1.6243	40.1742	19.3692	1.0586	40	5.6157	45.339	1995.77	218.631	54400.5	Taiwan	6176 TT Equity	RADIANT OPTO-ELECTRONICS COR	61.794	37.0314	65.593
16	2018	-0.8239	1.2249	7.58169	58.6661	20.5092	9.0407	0.5569	10.6349	1.6112	33.8554	20.3656	0.8984	33.333	9.337	43.144	2265.26	229.358	53952.3	Taiwan	6176 TT Equity	RADIANT OPTO-ELECTRONICS COR	65.2371	37.0314	73.6604
16	2019	4.0189	1.5614	7.43227	61.3017	22.0591	10.6155	0.5238	10.2112	2.027	45.9649	17.8155	1.1104	33.333	10.4593	35.75	1927.99	194.79	56120.6	Taiwan	6176 TT Equity	RADIANT OPTO-ELECTRONICS COR	65.9015	44.2866	73.6604
16	2020	-0.0488	1.4234	7.5949	60.9395	18.41	9.8273	0.1561	12.5665	1.87	38.8581	17.5429	1.0043	33.333	9.3196	38.953	1758.21	200.955	56093.2	Taiwan	6176 TT Equity	RADIANT OPTO-ELECTRONICS COR	65.3579	43.7424	73.6604
16	2021	1.4812	1.2411	7.79722	63.052	17.2736	8.4249	0.1423	11.9048	1.7827	42.5673	24.1495	0.8452	40	9.1174	34.872	2083.87	206.424	56924.1	Taiwan	6176 TT Equity	RADIANT OPTO-ELECTRONICS COR	65.3579	50.0907	73.6604
16	2022	3.1215	1.2263	7.66773	64.9935	20.799	10.1111	0.3042	10.9701	2.2264	55.9404	14.1052	0.8934	40	11.4597	38.329	2284.54	246.538	58701	Taiwan	6176 TT Equity	RADIANT OPTO-ELECTRONICS COR	66.2036	55.0786	73.6604
17	2017	0.2764	1.2205	7.33234	35.4089	12.4587	5.8473	0.469	11.6857	1.608	12.7939	6.1269	1.2848	57.143	4.4946	65.462	903.433	909.038	58281	Taiwan	6121 TT Equity	SIMPLO TECHNOLOGY CO LTD	29.1755	21.3724	55.599
17	2018	10.5899	1.3399	7.36537	34.0207	14.9857	6.8472	0.5269	11.6331	1.5614	8.8384	5.1811	1.3325	57.143	4.9789	54.979	1049.85	824.773	64452.9	Taiwan	6121 TT Equity	SIMPLO TECHNOLOGY CO LTD	29.1755	17.2007	55.599
17	2019	14.4007	1.6513	7.42269	36.0427	16.8215	7.772	0.5324	12.4241	1.6705	16.18	2.7913	1.473	57.143	5.1874	51.449	1104.1	1220.03	73734.5	Taiwan	6121 TT Equity	SIMPLO TECHNOLOGY CO LTD	29.6587	22.7932	55.599
17	2020	15.9176	1.5878	7.74554	44.1605	20.1941	8.7838	0.1552	13.2833	1.5251	21.961	1.8159	1.3163	57.143	5.9086	45.467	1256.6	1088.85	85471.3	Taiwan	6121 TT Equity	SIMPLO TECHNOLOGY CO LTD	53.4582	22.7932	56.171
17	2021	11.819	1.3693	7.90395	59.0987	21.3951	9.1258	0.1516	11.6918	1.8467	18.3368	1.4382	1.2753	57.143	6.6778	47.878	1628.54	1578.01	95573.1	Taiwan	6121 TT Equity	SIMPLO TECHNOLOGY CO LTD	56.0858	41.8984	79.2294
17	2022	0.0534	1.2607	7.79962	64.1686	21.8459	9.6557	0.4083	13.269	1.8799	34.4478	3.7381	1.2755	57.143	7.5687	42.701	2130.94	1673.12	95624.1	Taiwan	6121 TT Equity	SIMPLO TECHNOLOGY CO LTD	58.351	54.867	79.2294
18	2017	-0.7557	0.7978	7.42801	56.0507	16.9143	14.2046	0.639	11.0204	3.0981	9.7986	2.2074	0.4757	42.857	28.2538	17.512	952.339	600.351	23744.5	Taiwan	6116 TT Equity	HANNSTAR DISPLAY CORP	62.1262	30.3507	75.587
18	2018	-28.9673	0.6068	7.37061	57.3282	2.4506	2.0774	0.5137	11.022	2.7916	9.2111	1.5241	0.3469	42.857	6.0687	19.997	868.498	362.324	16866.3	Taiwan	6116 TT Equity	HANNSTAR DISPLAY CORP	67.5325	30.7437	75.587
18	2019	-3.1381	0.6749	7.37871	58.0425	1.9326	1.6462	0.9154	13.3698	3.092	6.0781	3.2148	0.341	42.857	4.8632	16.232	825.986	391.319	16337	Taiwan	6116 TT Equity	HANNSTAR DISPLAY CORP	63.9686	33.9178	76.1589
18	2020	19.6869	0.8618	7.52389	61.8449	9.017	7.7015	0.4311	15.3246	3.4672	7.995	1.9933	0.3759	42.857	19.679	12.424	976.599	497.334	19553.3	Taiwan	6116 TT Equity	HANNSTAR DISPLAY CORP	68.7708	45.5562	82.4202
18	2021	39.8026	1.0396	7.69185	63.8568	17.4513	14.7184	0.4803	16.21	3.3401	8.0841	1.907	0.451	42.857	30.3243	12.695	861.164	718.812	27336	Taiwan	6116 TT Equity	HANNSTAR DISPLAY CORP	68.7708	42.2612	82.4202
18	2022	-37.6253	0.7303	7.52059	70.8782	-5.1506	-4.291	0.6525	18.4218	2.4119	9.366	4.8418	0.3006	42.857	-14.7642	11.225	888.248	661.378	17050.8	Taiwan	6116 TT Equity	HANNSTAR DISPLAY CORP	73.5729	56.5901	82.4202
19	2017	6.7478	5.3508	5.53643	44.1807	42.1913	20.4254	0.8716	6.0863	1.4345	12.9198	18.4354	1.7614	42.857	10.7755	57.766	0	3350.05	13262.1	Taiwan	5904 TT Equity	POYA INTERNATIONAL CO LTD	21.6853	28.295	82.4202
19	2018	6.1978	4.1366	5.63351	45.0357	44.3926	21.2468	0.7798	6.6236	1.4798	14.5701	18.942	1.6455	42.857	12.1353	33.809	0	3504.93	14084	Taiwan	5904 TT Equity	POYA INTERNATIONAL CO LTD	21.6853	30.8646	82.4202
19	2019	12.0964	2.8732	6.48693	51.4737	44.5965	13.383	0.8655	6.0196	1.1614	6.5194	62.4779	0.804	42.857	11.9506	48.576	0	3895.38	15787.7	Taiwan	5904 TT Equity	POYA INTERNATIONAL CO LTD	36.0616	32.6784	85.5509
19	2020	11.0918	3.2194	6.71536	52.7814	45.7778	9.8572	0.4778	7.1228	1.1314	7.4389	64.4116	0.7567	42.857	12.0311	53.34	0	4372.01	17538.8	Taiwan	5904 TT Equity	POYA INTERNATIONAL CO LTD	39.9879	32.6784	85.5509
19	2021	-0.397	2.5086	6.80655	56.433	37.501	7.6358	0.465	6.178	1.2423	11.4395	65.8539	0.6985	42.857	10.5313	54.878	0	4730.79	17469.2	Taiwan	5904 TT Equity	POYA INTERNATIONAL CO LTD	41.7095	35.6409	91.8122
19	2022	11.4886	2.8357	6.67651	58.6963	37.417	8.3735	0.5195	6.4623	1.2116	10.6099	57.2644	0.7987	42.857	10.6185	45.759	0	5115.69	19476.2	Taiwan	5904 TT Equity	POYA INTERNATIONAL CO LTD	44.3371	39.8126	91.8122
20	2017	-32.77	0.8206	7.97941	48.5263	4.6761	2.2903	0.5963	8.9942	1.9409	9.2389	35.4778	0.2151	42.857	10.7808	41.594	0	995.77	18633.9	Taiwan	5522 TT Equity	FARGLORY LAND DEVELOPMENT CO	33.4642	32.6481	79.3498
20	2018	30.0943	0.8381	7.83464	48.7174	4.8053	2.4437	0.4987	7.4427	1.9953	5.3221	30.7452	0.3135	42.857	8.2648	47.233	0	1141.35	24241.6	Taiwan	5522 TT Equity	FARGLORY LAND DEVELOPMENT CO	33.4642	32.6481	79.9217
20	2019	-14.7212	0.895	7.97488	48.7476	7.5961	3.8213	0.6583	7.1384	1.9937	10.5464	34.9277	0.2378	42.857	15.1839	42.037	0	970.294	20673	Taiwan	5522 TT Equity	FARGLORY LAND DEVELOPMENT CO	40.2295	25.9674	79.9217
20	2020	29.8602	1.0249	8.0903	46.6553	9.2033	4.2946	0.1854	10.6311	1.6932	9.6813	35.8194	0.2929	42.857	14.2867	36.959	0	1277.38	26845.9	Taiwan	5522 TT Equity	FARGLORY LAND DEVELOPMENT CO	40.2295	25.9674	73.6604
20	2021	23.4388	1.0414	8.1424	54.2098	14.1263	6.511	0.1725	9.1128	1.7298	13.1902	32.332	0.3484	42.857	18.3493	55.136	0	2128.92	33138.3	Taiwan	5522 TT Equity	FARGLORY LAND DEVELOPMENT CO	48.2332	40.659	73.6604
20	2022	-19.7849	0.9957	8.04251	56.4028	12.3494	5.7745	0.4526	7.8783	1.7244	10.9302	35.3473	0.2781	42.857	20.7137	59.301	0	1600.48	26581.9	Taiwan	5522 TT Equity	FARGLORY LAND DEVELOPMENT CO	51.1024	36.5175	79.9217
21	2017	87.8892	1.192	8.01013	60.9697	4.3111	1.2016	0.5715	11.861	1.4522	22.7694	21.7143	0.6645	23.077	1.7441	28.426	1671.89	1379.95	59371.2	Taiwan	5483 TT Equity	SINO-AMERICAN SILICON PRODUC	59.9215	40.4776	82.4202
21	2018	16.6204	1.0845	8.13074	58.2839	7.2211	2.0178	0.5227	22.6025	1.899	35.4176	10.9391	0.6659	25	2.8171	32.576	1849.87	1416.9	69238.9	Taiwan	5483 TT Equity	SINO-AMERICAN SILICON PRODUC	51.8574	40.4776	82.4202
21	2019	-5.3853	1.2873	8.20439	61.8751	8.397	2.1075	0.4836	18.8264	1.8291	31.9074	11.333	0.5989	25	3.4321	36.036	1844.79	1396.63	65510.2	Taiwan	5483 TT Equity	SINO-AMERICAN SILICON PRODUC	57.2033	45.919	82.4202
21	2020	-6.2783	1.6902	8.27225	63.7159	23.0754	5.7685	0.212	13.2635	1.6184	21.6571	11.5485	0.5584	30	10.3038	27.529	1742.11	1431.68	61397.3	Taiwan	5483 TT Equity	SINO-AMERICAN SILICON PRODUC	60.1933	51.6022	79.2896
21	2021	12.1242	1.6566	8.70676	66.0095	24.0258	4.9141	0.4435	15.3749	2.5898	40.13	32.7457	0.4116	30	9.8938	32.141	2165.03	1634.77	68841.2	Taiwan	5483 TT Equity	SINO-AMERICAN SILICON PRODUC	58.2301	54.1717	85.5509
21	2022	18.928	1.2538	8.76373	63.6656	28.8557	4.7907	0.5071	19.6967	2.6616	42.3417	27.5599	0.4164	30	10.6457	29.713	2348.11	1871.22	81871.5	Taiwan	5483 TT Equity	SINO-AMERICAN SILICON PRODUC	55.3609	50	85.5509
22	2017	44.6597	9.7291	4.35226	37.5918	26.194	20.0659	0.5574	15.5266	3.637	46.3092	0.3557	1.2914	42.857	14.5232	45.002	449.173	61.867	2975.23	Taiwan	5269 TT Equity	ASMEDIA TECHNOLOGY INC	25.7022	13.2709	73.6604
22	2018	25.1113	9.6043	4.65533	43.4162	46.9565	34.6187	0.6113	19.2337	3.131	44.43	0.2661	1.1566	42.857	25.6786	74.162	497.548	71.657	3722.35	Taiwan	5269 TT Equity	ASMEDIA TECHNOLOGY INC	25.7022	30.7739	73.6604
22	2019	0.6387	11.6817	4.74822	43.6375	39.3175	28.9446	0.8206	18.0737	3.3405	52.8298	1.1795	1.0855	42.857	25.7655	49.52	534.869	70.514	3746.12	Taiwan	5269 TT Equity	ASMEDIA TECHNOLOGY INC	26.3667	30.7739	73.6604
22	2020	86.5253	7.0277	6.32526	53.4252	35.1004	30.5921	0.4012	14.6217	2.9837	16.6695	0.2868	0.4453	42.857	41.9023	56.556	897.393	98.174	6987.47	Taiwan	5269 TT Equity	ASMEDIA TECHNOLOGY INC	42.0719	44.468	73.6604
22	2021	-14.003	7.1163	6.47401	56.3324	21.0185	18.9925	0.3663	13.7877	3.0756	9.6685	0.1788	0.335	42.857	53.1393	67.487	989.056	101.15	6009.01	Taiwan	5269 TT Equity	ASMEDIA TECHNOLOGY INC	47.9613	47.3096	73.6604
22	2022	-12.659	2.7513	6.36141	56.9057	16.5687	14.651	0.5133	19.8787	2.3615	13.255	6.5391	0.2949	42.857	49.8704	43.911	1139.86	91.017	5248.33	Taiwan	5269 TT Equity	ASMEDIA TECHNOLOGY INC	49.6829	47.3096	73.6604
23	2017	13.673	4.5674	5.87775	33.2663	24.3285	18.8921	0	7.9026	3.4456	44.9703	0	0.9773	33.333	18.6606	51.339	1388.73	507.068	10351.8	Taiwan	4966 TT Equity	PARADE TECHNOLOGIES LTD	13.5307	16.8077	69.3257
23	2018	0.1167	2.9976	5.97427	33.2663	21.761	17.4077	0	10.9293	3.9185	49.956	0	0.8612	33.333	19.0022	54.231	1528.15	481.584	10363.9	Taiwan	4966 TT Equity	PARADE TECHNOLOGIES LTD	13.5307	16.8077	69.3257
23	2019	13.9591	3.7401	6.13221	33.2663	23.1993	18.8612	2.3923	7.5418	4.4004	58.856	1.3181	0.8575	33.333	20.6066	54.839	1657.52	574.796	11810.6	Taiwan	4966 TT Equity	PARADE TECHNOLOGIES LTD	13.5307	16.8077	69.3257
23	2020	29.3719	5.6359	6.37971	35.4994	29.2839	23.1092	0.8806	5.7586	3.287	51.4207	1.5076	0.9222	33.333	22.9443	46.874	1848.44	683.701	15279.6	Taiwan	4966 TT Equity	PARADE TECHNOLOGIES LTD	18.0912	18.3797	69.8977
23	2021	30.8585	9.0891	6.53913	37.451	38.6395	29.3726	1.4737	7.5277	2.8692	48.0719	1.2254	1.0446	33.333	26.2296	56.139	2152.64	887.522	19994.6	Taiwan	4966 TT Equity	PARADE TECHNOLOGIES LTD	18.7557	23.5792	69.8977
23	2022	0.3033	2.9588	6.57681	45.7499	30.4307	23.7706	5.2239	8.294	3.0828	31.6033	0.7377	0.9086	42.857	24.4241	51.591	2497.66	887.17	20055.3	Taiwan	4966 TT Equity	PARADE TECHNOLOGIES LTD	34.7327	32.5272	69.8977
24	2017	3.1181	1.1	9.70845	48.8683	9.9801	3.1502	0.6359	14.7463	1.3272	22.0066	12.5266	2.4451	27.273	1.2299	40.305	13341.9	4920.15	1.19381e+06	Taiwan	4938 TT Equity	PEGATRON CORP	46.5116	20.0423	79.9217
24	2018	12.246	0.973	9.857	50.3973	7.5099	2.0725	0.6061	11.5907	1.3035	18.1514	19.4867	2.2931	30	0.8295	33.067	14787.5	5015.98	1.34e+06	Taiwan	4938 TT Equity	PEGATRON CORP	47.9311	23.2164	79.9217
24	2019	1.9616	1.0367	9.85608	50.3973	12.5565	3.3454	0.6096	13.5962	1.3769	25.5549	17.5296	2.3948	27.273	1.4139	26.912	14773.9	5063.53	1.36629e+06	Taiwan	4938 TT Equity	PEGATRON CORP	47.9311	23.2164	79.9217
24	2020	2.4186	1.0243	10.1007	54.6927	12.6195	3.2207	0.243	12.965	1.3102	18.4112	21.9737	2.0448	27.273	1.4441	31.397	16681.7	4981.18	1.39933e+06	Taiwan	4938 TT Equity	PEGATRON CORP	54.5153	34.4015	79.9217
24	2021	-9.8582	1.0263	10.1046	53.9282	12.4822	3.0189	0.3221	9.1718	1.3179	16.405	21.7505	1.8638	27.273	1.6288	29.975	15628.4	4678.49	1.26138e+06	Taiwan	4938 TT Equity	PEGATRON CORP	56.2368	23.6397	84.9187
24	2022	4.4566	0.9794	9.93806	55.769	8.6488	2.2995	0.4581	9.6946	1.375	13.2937	21.1174	2.071	25	1.1457	34.522	16013.9	5353.64	1.3176e+06	Taiwan	4938 TT Equity	PEGATRON CORP	59.9517	25.4534	84.9187
25	2017	10.8784	2.5646	5.33391	56.101	19.5452	11.424	0	14.0484	2.2389	23.0455	0	1.502	44.444	7.4511	34.523	2388.01	223.903	9235.38	Taiwan	4919 TT Equity	NUVOTON TECHNOLOGY CORP	64.6934	23.5792	79.9217
25	2018	8.7147	1.7365	5.29767	57.8312	19.2132	11.5866	0	17.9702	2.3276	25.237	0	1.6412	44.444	7.0779	24.212	2524.49	235.538	10040.2	Taiwan	4919 TT Equity	NUVOTON TECHNOLOGY CORP	68.0761	25.393	79.9217
25	2019	3.2574	1.5424	5.92153	59.6419	10.0385	6.4659	0.9216	17.3638	3.4961	43.5561	9.5644	0.9293	44.444	5.3868	9.933	2822.82	249.968	10367.3	Taiwan	4919 TT Equity	NUVOTON TECHNOLOGY CORP	68.0761	30.8343	79.9217
25	2020	99.3587	1.1993	7.04797	64.229	5.6712	2.4508	0.3572	16.0277	1.5896	18.1969	20.6326	0.6394	44.444	2.5778	5.933	5516.24	507.929	20668.1	Taiwan	4919 TT Equity	NUVOTON TECHNOLOGY CORP	76.0797	44.6191	79.9217
25	2021	100.58	2.2583	7.12556	63.2331	21.8431	8.8137	0.5199	14.8076	2.2406	28.188	8.4408	1.2048	44.444	7.0937	15.321	9451.5	1185.13	41456	Taiwan	4919 TT Equity	NUVOTON TECHNOLOGY CORP	70.2205	44.1959	79.9217
25	2022	1.0046	1.8333	7.08942	68.0113	25.507	11.8461	0.5206	17.1489	2.1987	28.2163	8.7657	1.1362	36.364	10.0801	36.492	9104.5	1162.12	41872.4	Taiwan	4919 TT Equity	NUVOTON TECHNOLOGY CORP	79.8248	47.37	79.9217
26	2017	-5.5772	1.6307	7.1493	51.3027	18.3821	5.494	0.5325	14.8981	1.2607	20.7041	3.2151	1.608	33.333	3.3872	58.693	2364.97	1460.34	60741.7	Taiwan	4915 TT Equity	PRIMAX ELECTRONICS LTD	51.2836	31.9528	70.59
26	2018	6.7	1.1811	7.25144	53.8779	15.8782	4.5143	0.6456	15.5975	1.2076	11.5623	3.4965	1.5016	37.5	2.8187	46.074	2664.48	1447.73	64811.4	Taiwan	4915 TT Equity	PRIMAX ELECTRONICS LTD	54.1528	32.3458	75.0452
26	2019	24.4374	1.3035	7.48257	54.6726	17.8398	4.4334	0.7261	13.5841	1.1716	12.6078	5.1646	1.5175	50	2.6471	44.611	2968.22	1503.19	80649.6	Taiwan	4915 TT Equity	PRIMAX ELECTRONICS LTD	54.1528	32.3458	77.4232
26	2020	-15.3859	1.1838	7.42886	57.3484	14.9967	3.8212	0.3703	14.3252	1.2566	14.6603	6.1586	1.4425	50	2.8125	29.189	2555.57	1354.43	68240.9	Taiwan	4915 TT Equity	PRIMAX ELECTRONICS LTD	54.6663	36.6082	80.6743
26	2021	4.9954	1.2352	7.48871	60.6277	16.7371	4.7494	0.3537	13.6175	1.2522	9.7813	11.3187	1.4482	55.556	3.2077	32.251	2907.91	1654.91	71649.8	Taiwan	4915 TT Equity	PRIMAX ELECTRONICS LTD	60.3745	40.7497	80.6743
26	2022	10.5945	1.1923	7.33827	62.6195	17.971	5.6702	0.5119	12.0829	1.3128	13.2974	6.0334	1.6766	50	3.4611	33.123	3366.09	1868.83	79240.8	Taiwan	4915 TT Equity	PRIMAX ELECTRONICS LTD	63.7874	38.1802	89.3137
27	2017	-2.4109	2.2791	8.40579	55.4572	15.4253	8.1779	1.1271	6.4044	0.8648	6.2901	21.9908	0.6938	27.273	11.7918	54.115	0	15542.5	92069.7	Taiwan	4904 TT Equity	FAR EASTONE TELECOMM CO LTD	46.2096	56.8924	63.245
27	2018	-5.9028	2.3849	8.32924	57.4992	13.1138	7.2297	0.8651	5.0437	0.9344	3.35	23.2466	0.6832	27.273	10.8286	57.913	0	9708.64	86635	Taiwan	4904 TT Equity	FAR EASTONE TELECOMM CO LTD	48.1728	61.0641	63.245
27	2019	-3.1963	2.2311	8.40858	61.8348	12.2098	6.694	0.9	5.6847	1.2316	5.8696	32.3751	0.6251	27.273	10.4154	60.172	0	9645.46	83865.9	Taiwan	4904 TT Equity	FAR EASTONE TELECOMM CO LTD	53.6092	58.4946	74.7742
27	2020	-5.2046	1.7617	8.72797	63.9674	12.1889	5.4319	0.5781	7.2961	1.1392	3.2946	47.5367	0.4584	30	10.5082	61.064	0	9981.8	79501	Taiwan	4904 TT Equity	FAR EASTONE TELECOMM CO LTD	56.7502	60.5502	77.5436
27	2021	7.3195	1.8281	8.75515	64.2491	13.777	5.2289	0.5232	6.5582	0.7837	2.6465	40.6575	0.486	27.273	10.6936	61.116	0	10189.6	85320	Taiwan	4904 TT Equity	FAR EASTONE TELECOMM CO LTD	59.0154	60.5502	77.5436
27	2022	4.4906	1.8873	8.62243	65.084	14.9652	5.5498	0.5715	4.539	0.9047	2.8623	38.8414	0.5223	27.273	10.7771	70.748	0	9951.75	89151.4	Taiwan	4904 TT Equity	FAR EASTONE TELECOMM CO LTD	62.3981	59.5224	77.5436
28	2017	-54.6379	1.6445	4.44246	34.9261	-6.3801	-6.1235	0.6511	12.6841	47.1829	9.6825	0.001	0.001	50	-6008.74	0.93	65.432	5.154	2.587	Taiwan	4743 TT Equity	ONENESS BIOTECH CO LTD	15.1012	29.8368	59.7532
28	2018	628.875	2.3227	4.33469	43.4665	-10.7541	-9.6951	0.7319	8.9916	31.8288	6.4514	0.0035	0.0081	42.857	-1248.6	4.211	94.436	0.471	18.856	Taiwan	4743 TT Equity	ONENESS BIOTECH CO LTD	26.9707	46.4631	59.7532
28	2019	-28.5373	1.5676	5.45253	45.0055	-7.7115	-6.9179	1.1133	7.7454	23.5027	2.3864	4.7081	0.0019	42.857	-2391.14	11.524	238.638	0.76	13.475	Taiwan	4743 TT Equity	ONENESS BIOTECH CO LTD	26.9707	51.0883	59.7532
28	2020	208.757	5.9812	6.30554	52.5903	-2.4239	-2.1633	0.637	13.2551	58.1498	1.4147	1.9701	0.0027	42.857	-581.42	15.273	589.282	0.445	41.605	Taiwan	4743 TT Equity	ONENESS BIOTECH CO LTD	41.347	53.8694	62.5226
28	2021	58.0699	7.122	6.3429	60.7082	-2.9172	-2.5923	0.6506	13.0286	51.2059	2.1166	1.8042	0.0042	57.143	-613.249	21.109	805.96	22.913	65.765	Taiwan	4743 TT Equity	ONENESS BIOTECH CO LTD	52.7031	60.5804	73.6604
28	2022	1520.24	6.2087	6.22853	59.3703	2.5143	2.2993	0.52	13.6357	39.4685	36.2968	1.6909	0.0684	50	33.7829	16.808	919.016	46.477	1065.55	Taiwan	4743 TT Equity	ONENESS BIOTECH CO LTD	53.0051	52.2672	74.3528
29	2017	-1.0515	0.9495	7.72213	68.0012	3.2784	2.4249	0.8768	12.3166	2.6936	10.2062	6.3433	0.3773	33.333	6.529	27.258	1576.28	231.959	25270.6	Taiwan	3714 TT Equity	ENNOSTAR INC	64.4518	65.8706	73.6604
29	2018	-19.6442	0.653	7.62547	71.4314	-0.9057	-0.7033	0.7897	18.305	2.581	8.8183	4.6824	0.3237	33.333	-2.2463	19.552	1959.74	280.781	20306.4	Taiwan	3714 TT Equity	ENNOSTAR INC	76.563	64.0568	73.6604
29	2019	-21.405	0.8183	7.58249	73.564	-7.9384	-6.1807	0.924	16.7042	2.8957	8.9439	8.3852	0.2717	55.556	-23.5203	26.538	1999.02	299.06	15959.8	Taiwan	3714 TT Equity	ENNOSTAR INC	77.2274	71.6143	73.6604
29	2020	-8.9475	1.1135	7.5891	64.4503	-19.5818	-14.1948	0.5086	14.5581	1.9516	9.4149	12.1406	0.2617	55.556	-55.8048	21.403	1821.41	286.614	14531.8	Taiwan	3714 TT Equity	ENNOSTAR INC	75.8079	64.0871	53.4919
29	2021	150.655	1	7.92963	68.2326	4.8446	3.2901	0.3679	14.0676	2.195	16.0439	13.1331	0.4737	55.556	5.9804	15.928	2656.85	884.563	36424.8	Taiwan	3714 TT Equity	ENNOSTAR INC	65.3579	59.3712	79.9217
29	2022	-20.7181	0.7157	7.77357	70.3149	0.0713	0.0507	0.636	17.0288	3.1674	22.0788	10.8501	0.3954	55.556	0.1317	17.306	2723.05	883.849	28878.2	Taiwan	3714 TT Equity	ENNOSTAR INC	67.3815	63.6034	79.9217
30	2017	-0.8211	1.1141	8.70318	50.1056	14.426	4.0863	0.6046	11.3395	1.3867	3.9727	36.444	2.9805	27.273	1.3724	38.107	0	8762.79	532510	Taiwan	3702 TT Equity	WPG HOLDINGS LTD	39.3537	37.2128	73.6604
30	2018	2.3695	1.0392	8.76492	52.54	14.0955	3.9826	0.6572	10.1077	1.431	3.6299	38.7999	2.7804	27.273	1.3689	45.419	0	9183.92	545128	Taiwan	3702 TT Equity	WPG HOLDINGS LTD	42.4947	41.3845	73.6604
30	2019	-3.2151	1.0181	8.94912	52.1577	11.1428	3.0269	0.6116	9.6447	1.3122	4.3381	38.4084	2.2905	27.273	1.2232	35.21	0	9030.33	527601	Taiwan	3702 TT Equity	WPG HOLDINGS LTD	43.1592	39.5707	73.6604
30	2020	15.596	1.0366	9.02742	55.0951	12.8192	3.499	0.2554	9.8181	1.3502	4.7099	38.8035	2.6066	30	1.3319	37.702	0	9089.29	609886	Taiwan	3702 TT Equity	WPG HOLDINGS LTD	43.1592	48.3978	73.6604
30	2021	27.6588	1.0692	9.24931	60.4165	16.8301	4.4074	0.2709	9.1033	1.3525	5.0073	42.7114	2.7058	27.273	1.4767	38.09	0	10758.6	778573	Taiwan	3702 TT Equity	WPG HOLDINGS LTD	47.9613	59.5828	73.6604
30	2022	-0.429	1.0054	9.23895	59.0283	13.7159	3.4812	0.4957	9.3435	1.3926	5.2487	42.0688	2.4516	36.364	1.356	47.535	0	9941.01	775232	Taiwan	3702 TT Equity	WPG HOLDINGS LTD	47.9613	55.4111	73.6604
31	2017	69.4082	2.7852	6.14051	48.2949	18.261	9.9503	0.6397	11.6693	1.7364	12.2281	11.7766	1.1324	50	7.5656	27.366	383.04	693.751	15599.2	Taiwan	3665 TT Equity	BIZLINK HOLDING INC	38.2664	32.8597	73.6604
31	2018	37.1377	1.989	6.3621	51.3832	16.7748	8.837	0.8422	18.1945	2.5159	20.0736	19.5572	1.2061	33.333	6.5084	24.563	453.84	883.145	21392.4	Taiwan	3665 TT Equity	BIZLINK HOLDING INC	40.2295	33.8875	79.9217
31	2019	7.9456	1.7173	6.68813	53.9483	17.3851	8.8336	0.7593	17.7718	2.3789	37.5634	28.7341	0.9616	42.857	7.9854	42.423	576.147	1010.22	23092.1	Taiwan	3665 TT Equity	BIZLINK HOLDING INC	46.119	35.7013	79.9217
31	2020	-2.4007	1.8168	6.69532	56.0608	14.371	7.8251	0.4687	13.3756	2.7005	23.5945	19.0121	0.9921	42.857	8.1123	38.874	651.167	961.164	22537.8	Taiwan	3665 TT Equity	BIZLINK HOLDING INC	48.0822	40.0846	79.9217
31	2021	26.74	1.8115	6.82878	61.9757	14.3582	8.433	0.2536	12.2334	1.9477	12.551	15.3492	1.117	33.333	7.1282	40.215	862.521	1132.89	28564.4	Taiwan	3665 TT Equity	BIZLINK HOLDING INC	49.26	56.6808	79.9217
31	2022	88.1966	1.2703	7.46604	60.5774	20.4117	9.6833	0.4712	9.5135	2.3666	15.8224	35.4469	1.001	42.857	7.1402	51.212	1384.23	2837.19	53757.2	Taiwan	3665 TT Equity	BIZLINK HOLDING INC	54.4548	49.9395	77.2727
32	2017	8.143	1.4953	5.23439	30.5603	5.3749	4.3463	0.5399	18.2014	3.1598	20.6028	5.2813	0.658	27.273	6.3607	18.681	231.465	97.311	3662.46	Taiwan	3653 TT Equity	JENTECH PRECISION INDUSTRIAL	22.7122	9.6735	59.1812
32	2018	27.8347	1.5351	5.40663	32.8136	10.6826	7.9701	0.9147	18.4831	3.9881	22.6491	10.4584	0.6863	30	10.5444	35.749	258.206	127.763	4681.9	Taiwan	3653 TT Equity	JENTECH PRECISION INDUSTRIAL	29.4775	9.6735	59.1812
32	2019	17.2285	4.0498	5.50628	33.397	14.4194	11.0036	0.6835	18.8168	3.5432	22.5825	1.0696	0.7452	27.273	14.2213	35.071	256.207	138.1	5488.52	Taiwan	3653 TT Equity	JENTECH PRECISION INDUSTRIAL	30.6554	9.6735	59.7532
32	2020	24.7239	3.0576	6.00739	31.1437	16.1609	10.65	0.5343	19.7413	4.3117	27.0863	20.8442	0.5995	30	14.6111	32.874	300.831	154.542	6845.5	Taiwan	3653 TT Equity	JENTECH PRECISION INDUSTRIAL	23.8901	9.6735	59.7532
32	2021	28.5684	4.1641	6.19148	33.397	17.672	9.5928	0.4302	14.6707	2.9355	19.5832	23.0681	0.6509	30	13.5909	49.08	389.784	155.027	8801.15	Taiwan	3653 TT Equity	JENTECH PRECISION INDUSTRIAL	30.6554	9.6735	59.7532
32	2022	36.7082	3.6264	6.24109	33.8698	31.5015	17.8462	0.4641	13.3119	2.1348	21.0246	14.1651	0.7626	27.273	21.7279	56.939	453.974	213.082	12031.9	Taiwan	3653 TT Equity	JENTECH PRECISION INDUSTRIAL	34.5817	9.6735	57.2547
33	2017	13.1884	13.617	4.39357	42.2493	30.0159	26.0323	0	10.346	5.5892	69.2893	0	0.573	37.5	43.5185	53.138	485.697	120.479	1375.76	Taiwan	3529 TT Equity	EMEMORY TECHNOLOGY INC	28.662	24.8791	73.0885
33	2018	7.3238	9.4181	4.23042	45.1866	32.2798	27.2174	0	13.6983	4.2416	61.8771	0	0.7017	33.333	41.5238	51.97	505.475	120.678	1476.52	Taiwan	3529 TT Equity	EMEMORY TECHNOLOGY INC	32.0447	30.3204	73.0885
33	2019	-4.4992	13.1841	4.2192	45.247	31.5566	26.2029	0.8311	13.7626	4.6428	62.1571	0.362	0.6935	33.333	38.4425	44.847	506.215	122.545	1410.09	Taiwan	3529 TT Equity	EMEMORY TECHNOLOGY INC	37.8133	31.3482	66.8272
33	2020	25.9962	18.0841	4.47948	50.0553	38.288	31.3906	0.4163	19.441	4.2378	70.7996	0.1378	0.7171	33.333	39.8502	60.126	602.718	137.638	1776.65	Taiwan	3529 TT Equity	EMEMORY TECHNOLOGY INC	47.1761	33.948	67.3992
33	2021	33.0493	51.4515	4.74644	51.7855	49.2506	38.8766	0.4266	20.7492	4.098	77.8954	0.2749	0.7416	37.5	46.5837	73.151	681.871	166.218	2363.82	Taiwan	3529 TT Equity	EMEMORY TECHNOLOGY INC	47.1761	39.1475	67.3992
33	2022	36.0808	25.7696	4.84301	55.1655	58.2381	45.4993	0.5125	26.7457	4.2372	78.6604	0.142	0.8252	33.333	50.1105	76.175	846.92	220.275	3216.71	Taiwan	3529 TT Equity	EMEMORY TECHNOLOGY INC	53.4582	44.5889	67.3992
34	2017	14.6592	0.6603	9.54559	67.4681	15.1035	9.418	0.8165	11.4006	1.2019	15.9064	6.8069	0.7935	42.857	11.2489	23.775	12916.7	1942.59	329174	Taiwan	3481 TT Equity	INNOLUX CORP	70.9453	49.5466	81.8483
34	2018	-15.1282	0.6158	9.50732	71.361	0.856	0.5377	0.4061	9.6686	1.4112	8.217	12.4628	0.6782	42.857	0.7956	24.874	12135.5	3071.28	279376	Taiwan	3481 TT Equity	INNOLUX CORP	74.328	57.8597	81.8483
34	2019	-9.8093	0.5879	9.42239	71.5522	-7.1646	-4.4629	0.9802	12.1429	1.2012	9.3933	11.13	0.6814	50	-6.9226	22.417	12464.8	3676.8	251971	Taiwan	3481 TT Equity	INNOLUX CORP	74.328	57.8597	82.4202
34	2020	7.1198	0.7499	9.51121	67.4781	0.7007	0.4367	0.3147	16.3572	1.4579	6.9902	13.2314	0.7111	42.857	0.6062	18.348	12149.5	3383.32	269911	Taiwan	3481 TT Equity	INNOLUX CORP	68.9822	57.2551	76.1589
34	2021	29.7008	0.7917	9.7347	67.9509	21.3318	13.5842	0.5382	15.2659	1.5085	6.1319	10.5652	0.7488	42.857	16.4348	19.752	15044.6	5417.96	350077	Taiwan	3481 TT Equity	INNOLUX CORP	70.4017	57.2551	76.1589
34	2022	-36.0952	0.6146	9.43249	67.0355	-10.0536	-6.5762	0.6471	15.4146	1.7827	17.8481	10.5756	0.583	55.556	-12.5115	15.928	13045.4	3565.39	223716	Taiwan	3481 TT Equity	INNOLUX CORP	71.8212	53.0834	76.1589
35	2017	30.894	4.6316	5.63337	47.3494	22.146	11.5436	0	15.9433	1.7909	61.361	0	1.4659	55.556	7.0293	39.265	1628.37	323.785	12160.6	Taiwan	3443 TT Equity	GLOBAL UNICHIP CORP	39.3537	23.3374	79.2294
35	2018	10.6837	3.8659	5.5795	47.7216	23.4907	12.0472	0	23.2183	1.8236	48.1696	0	1.6598	55.556	7.3415	34.994	2273.69	309.076	13459.8	Taiwan	3443 TT Equity	GLOBAL UNICHIP CORP	39.3537	24.3349	79.3498
35	2019	-20.4292	4.3551	5.63068	48.2547	14.5979	7.7017	0.8589	22.762	1.8184	30.4725	3.0043	1.2841	55.556	5.9147	44.563	2219.51	283.99	10710.1	Taiwan	3443 TT Equity	GLOBAL UNICHIP CORP	39.3537	25.3628	79.9217
35	2020	26.698	5.2011	5.84904	48.2547	19.3184	9.3993	0.4834	16.8737	1.6799	39.9839	2.4943	1.3923	55.556	6.2641	50.761	2504.01	266.02	13569.4	Taiwan	3443 TT Equity	GLOBAL UNICHIP CORP	39.3537	25.3628	79.9217
35	2021	11.3378	5.9313	6.28578	53.5761	29.9508	11.8695	0.4757	15.2377	1.4808	37.6051	1.8255	1.0168	55.556	9.6648	65.855	2817.9	279.373	15107.9	Taiwan	3443 TT Equity	GLOBAL UNICHIP CORP	50.1359	30.5623	79.9217
35	2022	59.1197	4.6739	6.53593	54.0992	55.6934	20.5877	0.5527	19.0762	1.5524	27.6038	1.3394	1.1346	55.556	15.4347	71.825	3289.73	381.394	24039.7	Taiwan	3443 TT Equity	GLOBAL UNICHIP CORP	53.277	28.9903	79.9217
36	2017	13.9032	2.5763	6.03541	26.8383	15.3797	8.8955	0.598	21.4916	1.041	8.5557	25.8052	0.6458	40	13.0846	22.3	1099.45	177.741	8007.81	Taiwan	3406 TT Equity	GENIUS ELECTRONIC OPTICAL CO	14.6179	6.4389	59.3317
36	2018	-1.1683	1.8457	6.01882	26.8383	12.2817	7.4899	0.6153	21.1842	1.2933	8.4671	21.6488	0.629	40	11.822	23.141	1128.32	219.581	7914.25	Taiwan	3406 TT Equity	GENIUS ELECTRONIC OPTICAL CO	14.6179	6.4389	59.3317
36	2019	52.204	3.4487	6.55582	27.0295	23.5263	15.005	0.6441	24.2823	1.9712	25.8174	16.9355	0.5726	40	20.9395	31.771	1401.99	255.333	12045.8	Taiwan	3406 TT Equity	GENIUS ELECTRONIC OPTICAL CO	14.6179	6.4389	59.9037
36	2020	31.9974	2.8163	6.83676	30.4094	20.8335	12.9463	0.3399	22.3554	1.6594	16.1449	19.4177	0.6076	40	19.2181	24.577	1495.33	253.408	15900.2	Taiwan	3406 TT Equity	GENIUS ELECTRONIC OPTICAL CO	24.7659	6.4389	59.9037
36	2021	5.2597	3.8144	7.00377	33.5982	13.9657	8.1108	0.3096	18.2765	1.4724	13.5231	24.4233	0.5494	40	13.7223	17.748	1942.16	279.256	16736.5	Taiwan	3406 TT Equity	GENIUS ELECTRONIC OPTICAL CO	24.7659	11.0036	64.9007
36	2022	14.8111	1.4744	7.12476	36.103	17.782	9.5383	0.4698	18.8419	1.5221	11.8002	25.4943	0.5033	33.333	17.0362	22.239	2522.82	352.251	19215.3	Taiwan	3406 TT Equity	GENIUS ELECTRONIC OPTICAL CO	24.7659	11.0036	72.3961
37	2017	26.6966	0.9962	9.30655	64.1485	5.8706	1.2752	0.4651	13.9755	1.063	20.2007	28.0038	2.5595	55.556	0.4647	29.047	14701	8181.47	836081	Taiwan	3231 TT Equity	WISTRON CORP	54.9683	55.6832	81.7279
37	2018	6.3936	0.9554	9.3128	65.6071	7.3222	1.4746	0.6298	10.357	1.1482	12.8365	23.9679	2.6232	55.556	0.5518	28.87	14403.6	9226.03	889536	Taiwan	3231 TT Equity	WISTRON CORP	58.653	55.6832	82.4202
37	2019	-1.2682	1.0191	9.35068	67.8604	9.5185	1.9906	0.6254	11.0189	1.1667	13.7755	22.403	2.5518	55.556	0.7743	27.816	16198.1	9243.45	878255	Taiwan	3231 TT Equity	WISTRON CORP	65.4183	55.6832	82.4202
37	2020	-3.7851	1.0342	9.63324	69.6711	11.9324	2.2463	0.2301	13.2456	1.1538	15.4385	30.3533	1.9705	55.556	1.0274	30.241	19049.3	8866.3	845012	Taiwan	3231 TT Equity	WISTRON CORP	68.2875	58.2527	82.4202
37	2021	2.0202	1.0101	9.79645	70.6368	14.0057	2.2606	0.2268	10.6682	1.1537	14.1071	35.8875	1.7335	55.556	1.2143	28.71	20761.5	9467.43	862083	Taiwan	3231 TT Equity	WISTRON CORP	58.2301	61.7896	91.8122
37	2022	14.214	0.9707	9.55304	72.4977	12.8084	2.4	0.4496	9.2647	1.1962	15.3237	33.5711	2.2744	55.556	1.1337	26.813	25008	11433.2	984619	Taiwan	3231 TT Equity	WISTRON CORP	66.415	59.1898	91.8122
38	2017	-3.5812	0.9095	7.26191	58.6862	1.7292	1.1772	0.5508	14.9668	1.7816	24.4622	13.2485	0.5283	33.333	2.2013	46.056	1445.38	706.746	22335.5	Taiwan	3189 TT Equity	KINSUS INTERCONNECT TECH	60.4047	36.2152	79.3498
38	2018	6.2342	0.8093	7.23891	55.7791	1.2531	0.8233	0.5146	16.5402	1.8918	23.6221	16.0322	0.5567	33.333	1.4729	32.809	2218.44	1020.61	23727.9	Taiwan	3189 TT Equity	KINSUS INTERCONNECT TECH	51.6762	36.2152	79.3498
38	2019	-5.9024	0.9472	7.24011	58.6862	-7.5927	-4.8035	0.8415	16.8043	1.784	25.6864	17.6291	0.5354	33.333	-9.0711	23.703	1924.98	1201.13	22327.4	Taiwan	3189 TT Equity	KINSUS INTERCONNECT TECH	60.4047	36.2152	79.3498
38	2020	21.3686	1.2525	7.32836	63.0017	2.1153	1.2828	0.3334	17.213	2.0189	27.2647	14.9648	0.6334	33.333	1.9998	30.172	2328.15	867.333	27098.5	Taiwan	3189 TT Equity	KINSUS INTERCONNECT TECH	60.4047	48.6094	79.9217
38	2021	23.0196	2.3013	7.65434	65.929	14.0996	7.6287	0.5249	17.4453	1.8898	26.2597	19.4705	0.571	33.333	11.5759	43.82	2412.62	923.627	33336.4	Taiwan	3189 TT Equity	KINSUS INTERCONNECT TECH	59.2872	58.5248	79.9217
38	2022	24.8678	1.1789	7.76794	59.3602	22.0119	10.65	0.5203	21.4927	1.8278	22.9704	17.6776	0.5731	33.333	16.7605	25.438	2481.71	917.787	41626.5	Taiwan	3189 TT Equity	KINSUS INTERCONNECT TECH	43.733	54.3531	79.9217
39	2017	25.4222	3.5399	7.12931	50.7092	17.4286	11.8673	1.0755	12.1352	3.3062	21.1981	16.8997	0.4615	33.333	22.0304	36.845	692.809	197.524	17086.4	Taiwan	3105 TT Equity	WIN SEMICONDUCTORS CORP	41.498	30.5925	79.9217
39	2018	1.3131	1.6946	7.05489	58.304	12.265	8.6207	0.9408	23.107	2.9607	15.4039	16.364	0.4882	33.333	18.0492	42.116	973.921	238.957	17310.7	Taiwan	3105 TT Equity	WIN SEMICONDUCTORS CORP	62.7303	32.1644	79.9217
39	2019	23.4942	3.2555	7.2502	60.1147	16.2596	11.5341	0.9313	24.6214	2.2843	14.0684	14.6167	0.5075	33.333	20.9302	37.449	1107.92	339.221	21377.7	Taiwan	3105 TT Equity	WIN SEMICONDUCTORS CORP	62.7303	37.6058	79.9217
39	2020	19.4992	3.0592	7.57411	61.9555	20.4871	13.4852	0.5412	17.1244	2.608	15.2759	22.1535	0.467	33.333	25.5566	36.671	1127.55	343.627	25546.2	Taiwan	3105 TT Equity	WIN SEMICONDUCTORS CORP	62.7303	43.1378	79.9217
39	2021	2.4903	2.6535	7.90334	67.458	15.8079	8.4184	0.5462	14.533	3.6667	21.8065	40.6396	0.3496	33.333	20.8345	33.454	1331.85	347.132	26182.4	Taiwan	3105 TT Equity	WIN SEMICONDUCTORS CORP	72.9387	49.4559	79.9217
39	2022	-29.9745	1.355	7.71848	67.9308	5.2798	2.5026	0.516	18.3972	2.7554	15.0152	42.3841	0.2652	33.333	9.8295	27.55	1683.78	344.606	18334.3	Taiwan	3105 TT Equity	WIN SEMICONDUCTORS CORP	74.3582	49.4559	79.9217
40	2017	-8.8777	1.238	6.11312	58.7667	10.218	6.8165	1.1051	11.6255	3.5063	17.3946	14.8033	0.6552	36.364	10.9622	39.645	540.249	466.267	8781.55	Taiwan	3042 TT Equity	TXC CORP	50.5285	43.2588	82.4202
40	2018	-7.1204	1.1023	6.01715	59.6218	7.2101	4.9633	0.9692	10.1414	3.4073	10.3919	13.1517	0.6493	36.364	7.9001	37.404	519.906	442.479	8156.27	Taiwan	3042 TT Equity	TXC CORP	50.5285	45.8283	82.4202
40	2019	3.368	1.4453	6.10245	59.3099	7.7001	5.1814	0.9544	10.125	2.841	14.8573	14.3395	0.6306	36.364	7.968	35.101	582.776	433.296	8430.97	Taiwan	3042 TT Equity	TXC CORP	48.5654	46.8561	82.4202
40	2020	31.0453	1.8159	6.38171	59.7324	15.5757	9.538	0.3923	13.6573	1.8824	13.3617	18.0103	0.6655	36.364	12.9366	35.258	769.441	494.737	11048.4	Taiwan	3042 TT Equity	TXC CORP	48.0217	48.6699	82.4202
40	2021	37.9825	1.9575	6.62237	59.149	27.812	16.6661	0.4701	16.3036	2.3229	17.4571	18.1954	0.7328	36.364	20.4461	33.821	945.213	581.974	15244.9	Taiwan	3042 TT Equity	TXC CORP	58.1697	36.7594	82.4202
40	2022	-13.6122	1.6621	6.47078	60.3762	22.2369	13.8017	0.5295	18.4362	2.6322	21.2713	20.7387	0.6634	36.364	21.3027	29.297	1039.16	527.312	13169.7	Taiwan	3042 TT Equity	TXC CORP	61.8544	35.1874	82.4202
41	2017	1.5692	2.2775	5.45439	31.4254	16.0842	12.6426	0.5126	12.2468	3.3018	45.5547	0.0014	0.7703	37.5	15.6462	28.847	1608.3	234.928	5342.61	Taiwan	3035 TT Equity	FARADAY TECHNOLOGY CORP	13.1682	7.8597	73.0885
41	2018	-8.1973	1.839	5.40558	31.4254	5.0981	3.8285	0.6048	15.6834	2.4877	35.035	0.0001	0.7197	37.5	5.3669	33.246	1730.83	227.276	4904.66	Taiwan	3035 TT Equity	FARADAY TECHNOLOGY CORP	13.1682	7.8597	73.0885
41	2019	8.19	2.1412	5.55101	41.6155	6.9575	4.7928	0.8817	19.6148	2.4158	36.0432	3.4451	0.689	37.5	6.5559	45.428	1903.49	246.265	5306.35	Taiwan	3035 TT Equity	FARADAY TECHNOLOGY CORP	33.2226	12.1221	79.3498
41	2020	3.5609	1.7754	5.67623	48.1742	4.6696	3.3764	0.4985	17.3098	2.9133	37.1786	2.9566	0.6702	37.5	4.885	18.903	1853.83	288.482	5495.31	Taiwan	3035 TT Equity	FARADAY TECHNOLOGY CORP	49.5621	14.9033	79.9217
41	2021	47.1292	5.2839	6.07521	53.6264	16.3568	11.4247	0.5441	16.3545	2.1086	39.572	1.819	0.6717	33.333	14.2969	34.571	2036.87	359.836	8085.2	Taiwan	3035 TT Equity	FARADAY TECHNOLOGY CORP	46.723	34.1294	79.9217
41	2022	61.5934	2.9847	6.08615	58.646	29.8628	19.2146	0.5135	20.3799	2.3471	36.0607	2.9193	0.9669	33.333	18.7874	30.031	2422.24	475.455	13065.2	Taiwan	3035 TT Equity	FARADAY TECHNOLOGY CORP	48.807	47.1282	79.9217
42	2017	3.1167	1.9907	7.22818	52.0571	17.774	12.1914	0.551	13.2753	2.9098	44.3098	5.7517	1.1516	42.857	10.6728	55.035	6458.51	195.49	47073.7	Taiwan	3034 TT Equity	NOVATEK MICROELECTRONICS COR	38.9006	35.3083	81.8483
42	2018	16.4851	2.1669	7.35914	52.3388	21.7045	14.3699	0.5916	12.3388	2.4186	42.6417	4.5367	1.1407	37.5	11.6545	54.301	7741.14	309.935	54833.9	Taiwan	3034 TT Equity	NOVATEK MICROELECTRONICS COR	39.7463	35.3083	81.8483
42	2019	17.3952	3.1373	7.35702	56.1412	25.0092	16.699	0.8582	14.9629	2.9656	38.2159	0.5747	1.3733	37.5	12.3149	44.062	8901.6	334.176	64372.3	Taiwan	3034 TT Equity	NOVATEK MICROELECTRONICS COR	43.7934	42.11	82.4202
42	2020	24.2079	4.1772	7.63438	58.0927	32.3665	22.5142	0.4707	15.9433	2.5741	39.3718	0.4596	1.3762	37.5	14.7798	54.878	10994.3	361.115	79955.5	Taiwan	3034 TT Equity	NOVATEK MICROELECTRONICS COR	45.515	46.2515	82.4202
42	2021	69.301	3.1356	8.37968	60.6076	70.4121	43.4996	0.4719	16.0979	2.788	49.8613	0.2052	1.1225	37.5	28.7116	50.309	16600.8	476.223	135366	Taiwan	3034 TT Equity	NOVATEK MICROELECTRONICS COR	50.2869	49.0326	82.4202
42	2022	-18.7705	2.2573	8.09314	64.6514	41.1251	25.2958	0.5275	18.8208	3.2696	48.9037	0.2068	1.0936	37.5	25.4369	51.923	15410.2	382.11	109957	Taiwan	3034 TT Equity	NOVATEK MICROELECTRONICS COR	58.2301	43.8029	91.8122
43	2017	1.049	2.0678	6.04494	38.0344	20.7571	10.3928	0.6089	8.2193	1.7753	24.9626	17.4796	1.0433	28.571	9.39	42.64	466.737	717.699	13061.4	Taiwan	3023 TT Equity	SINBON ELECTRONICS CO LTD	30.3232	25.4534	58.248
43	2018	19.782	1.8497	6.13984	47.0979	22.3346	10.5795	0.5237	8.7007	1.6274	18.4841	17.1095	1.1017	33.333	9.0345	43.373	582.938	850.762	15645.3	Taiwan	3023 TT Equity	SINBON ELECTRONICS CO LTD	40.592	28.5973	72.0048
43	2019	14.3233	2.2404	6.35356	47.1582	24.3933	10.9506	0.5805	8.4891	1.5379	20.8274	18.1397	1.0408	27.273	9.608	48.783	632.828	1007.91	17886.2	Taiwan	3023 TT Equity	SINBON ELECTRONICS CO LTD	37.9946	28.5973	74.7742
43	2020	21.8681	2.7365	6.73696	52.369	25.358	10.3449	0.2874	12.0574	1.6185	18.7914	23.1999	0.9204	30	9.6977	50.833	683.312	1178.68	21797.5	Taiwan	3023 TT Equity	SINBON ELECTRONICS CO LTD	46.4814	32.9807	77.5436
43	2021	17.1265	3.0598	6.88859	58.2839	23.8975	9.1734	0.2603	12.7898	1.5342	14.7661	20.2647	0.9404	27.273	9.1321	62.477	849.022	1525.27	25530.7	Taiwan	3023 TT Equity	SINBON ELECTRONICS CO LTD	54.1226	40.7195	79.9217
43	2022	19.757	2.5898	6.97834	61.9455	25.0578	9.5817	0.4646	13.2202	1.5549	15.4917	16.8868	0.9271	27.273	9.4213	62.038	950.978	1890.65	30574.8	Taiwan	3023 TT Equity	SINBON ELECTRONICS CO LTD	58.2301	40.7195	86.9356
44	2017	8.772	1.4449	6.76737	52.2684	13.9854	7.4177	0.8934	10.0505	1.827	17.2201	8.886	0.8609	28.571	8.6054	24.777	895.629	1558.32	22197	Taiwan	3005 TT Equity	GETAC HOLDINGS CORP	60.1631	30.9855	65.593
44	2018	11.2484	1.3028	6.82453	53.214	15.6155	8.2024	0.8535	8.6057	1.8768	18.3945	7.9527	0.8768	28.571	8.9596	36.261	1189.97	1812.99	24693.8	Taiwan	3005 TT Equity	GETAC HOLDINGS CORP	60.1631	33.2527	66.165
44	2019	9.1483	1.4002	6.93078	63.726	14.3235	7.2457	0.8241	7.9506	1.7949	17.9438	10.3367	0.8806	33.333	7.8997	39.758	1287.9	2022.32	26952.9	Taiwan	3005 TT Equity	GETAC HOLDINGS CORP	66.415	44.7703	79.9217
44	2020	3.2829	1.3713	7.09428	64.8023	16.508	7.9955	0.4653	8.4376	1.6893	16.8544	9.2435	0.8223	33.333	9.2574	42.754	1293.64	1882.9	27837.7	Taiwan	3005 TT Equity	GETAC HOLDINGS CORP	71.2474	43.1681	79.9217
44	2021	8.0696	1.4204	7.16645	66.4822	24.799	12.2635	0.4634	8.5715	1.8661	16.1395	7.2716	0.8393	33.333	14.2061	39.117	1478.21	1823.44	30084.1	Taiwan	3005 TT Equity	GETAC HOLDINGS CORP	72.1232	47.3398	79.9217
44	2022	7.9511	1.1816	7.11108	69.4095	13.4915	6.9798	0.5377	11.3945	1.8966	21.5245	7.71	0.8624	40	7.8986	33.814	1487.59	2117.45	32476.1	Taiwan	3005 TT Equity	GETAC HOLDINGS CORP	77.7711	50.4837	79.9217
45	2017	-50.329	0.8339	8.27218	48.3855	0.289	0.1285	0.4807	10.9403	3.5116	3.2794	32.3974	0.0319	27.273	3.9913	59.884	0	126.344	3701.82	Taiwan	2923 TT Equity	SINO HORIZON HOLDINGS LTD	37.1489	28.5369	79.3498
45	2018	87.1705	0.859	8.26583	50.8098	3.2228	1.3876	0.5892	7.9221	3.8199	2.5072	33.2309	0.0582	27.273	23.544	62.776	0	133.971	6928.72	Taiwan	2923 TT Equity	SINO HORIZON HOLDINGS LTD	41.7095	31.2576	79.3498
45	2019	-17.1968	0.938	8.32615	49.4819	15.6739	6.7684	1.124	10.3983	3.935	6.6167	38.2643	0.0464	27.273	143.085	60.572	0	214.374	5737.21	Taiwan	2923 TT Equity	SINO HORIZON HOLDINGS LTD	43.6726	25.3023	79.3498
45	2020	133.91	0.9758	8.33012	53.0228	2.1642	0.981	0.2789	12.1169	6.739	5.8168	41.8112	0.1152	27.273	8.7735	60.541	0	385.684	13419.9	Taiwan	2923 TT Equity	SINO HORIZON HOLDINGS LTD	43.6726	41.6566	73.6604
45	2021	-64.2085	0.972	8.29746	57.9821	2.1952	1.0291	0.2479	11.4753	2.0133	6.2605	35.9801	0.0432	27.273	24.3803	60.583	0	290.13	4803.19	Taiwan	2923 TT Equity	SINO HORIZON HOLDINGS LTD	43.6726	51.5417	78.6574
45	2022	91.9887	0.8858	8.20215	55.2057	1.1519	0.5312	0.2615	10.89	3.3522	9.6376	36.4108	0.0822	27.273	6.4284	61.781	0	189.553	9221.58	Taiwan	2923 TT Equity	SINO HORIZON HOLDINGS LTD	43.6726	43.1983	78.6574
46	2017	2.6806	2.7489	8.45845	60.8088	78.2958	26.3976	0.638	8.5981	1.3472	25.5812	3.332	1.5809	23.077	14.0265	61.312	0	53631	221132	Taiwan	2912 TT Equity	PRESIDENT CHAIN STORE CORP	49.0184	59.1596	74.2023
46	2018	10.7428	3.2559	8.33614	60.9295	23.7727	7.6288	0.5841	7.8683	1.1106	38.0051	8.0561	1.9178	23.077	4.1678	61.93	0	62536	244888	Taiwan	2912 TT Equity	PRESIDENT CHAIN STORE CORP	44.2162	57.9202	76.9717
46	2019	4.5617	2.434	8.78319	63.3236	29.5009	6.5317	0.8318	8.4743	0.9597	23.29	39.3517	1.3123	23.077	4.1174	52.671	0	65434.4	256059	Taiwan	2912 TT Equity	PRESIDENT CHAIN STORE CORP	52.9447	61.0943	72.2757
46	2020	0.9514	2.1506	8.91689	66.5728	28.3437	5.0606	0.4556	7.6559	0.9448	22.2264	42.3283	1.2339	23.077	3.9607	62.828	0	66110.6	258495	Taiwan	2912 TT Equity	PRESIDENT CHAIN STORE CORP	54.9079	72.5212	72.2757
46	2021	1.6405	2.1663	8.95559	71.6326	25.2528	4.18	0.4641	6.0827	0.8963	21.2809	41.7984	1.2249	23.077	3.3728	45.502	0	68230.2	262735	Taiwan	2912 TT Equity	PRESIDENT CHAIN STORE CORP	62.7001	76.9045	79.9217
46	2022	10.5424	2.0562	8.93445	68.3332	26.2854	4.1462	0.5082	5.1615	0.8708	20.814	43.3517	1.2454	23.077	3.1958	43.491	0	75158.9	290434	Taiwan	2912 TT Equity	PRESIDENT CHAIN STORE CORP	66.1432	65.1753	79.9217
47	2017	-5.3556	0.9256	8.17834	49.0393	5.3306	1.4497	0.6351	9.2991	0.4952	15.2462	31.5575	0.3894	33.333	3.7311	15.113	0	1036.75	41167	Taiwan	2903 TT Equity	FAR EASTERN DEPARTMENT STORE	33.7662	39.601	73.6604
47	2018	-4.6747	0.9286	8.12844	46.2831	4.5048	1.2586	0.6022	7.9528	0.5373	14.0678	30.393	0.3783	37.5	3.359	24.538	0	923.663	39242.6	Taiwan	2903 TT Equity	FAR EASTERN DEPARTMENT STORE	33.7662	31.318	73.6604
47	2019	-3.4312	1.0453	8.38099	43.4463	5.9085	1.5213	0.7024	6.6763	0.4352	10.2859	45.6546	0.2904	25	4.7019	21.298	0	891.625	37896.1	Taiwan	2903 TT Equity	FAR EASTERN DEPARTMENT STORE	33.7662	25.5744	70.891
47	2020	-1.6047	1.0204	8.42753	49.3109	6.2569	1.4978	0.4535	7.4201	0.4622	11.5177	43.6291	0.2904	33.333	5.2004	22.423	0	987.735	37287.9	Taiwan	2903 TT Equity	FAR EASTERN DEPARTMENT STORE	48.5352	28.416	70.891
47	2021	-5.3086	0.9936	8.46038	50.2766	3.8819	0.9324	0.4193	8.9351	0.5511	14.9411	42.5375	0.2701	42.857	3.4216	23.524	0	868.95	35308.5	Taiwan	2903 TT Equity	FAR EASTERN DEPARTMENT STORE	56.267	30.9855	71.162
47	2022	1.5731	0.9901	8.32625	45.5789	6.1679	1.4982	0.4869	9.8204	0.4818	13.5925	39.2678	0.2825	42.857	5.3819	30.87	0	896.918	35863.9	Taiwan	2903 TT Equity	FAR EASTERN DEPARTMENT STORE	37.6321	27.8416	71.162
48	2017	6.9541	1.1574	9.60456	57.0969	8.6071	1.185	1.1129	9.2015	3.0676	1.6334	68.6465	0.0987	23.077	12.294	13.435	0	#N/A N/A	43435	Taiwan	2633 TT Equity	TAIWAN HIGH SPEED RAIL CORP	44.2767	47.6421	79.2896
48	2018	4.5585	1.2368	9.55736	63.5349	16.1538	2.4502	1.1341	7.9495	1.6502	1.6044	65.633	0.1049	23.077	23.5525	18.692	0	#N/A N/A	45415	Taiwan	2633 TT Equity	TAIWAN HIGH SPEED RAIL CORP	51.042	47.6421	91.8122
48	2019	4.6073	1.3274	9.60323	64.6112	11.3987	1.8278	1.1457	6.8944	3.2164	3.6726	64.2704	0.1072	25	16.8543	22.52	0	#N/A N/A	47507.4	Taiwan	2633 TT Equity	TAIWAN HIGH SPEED RAIL CORP	58.4718	50.2116	91.8122
48	2020	-17.6187	1.2534	9.63031	65.8183	8.2784	1.3423	0.6724	10.2999	5.4648	0.1524	64.7461	0.0915	30.769	14.9296	21.651	0	#N/A N/A	39137.2	Taiwan	2633 TT Equity	TAIWAN HIGH SPEED RAIL CORP	58.4718	53.8392	91.8122
48	2021	-22.7643	1.2309	9.64617	71.0492	5.2384	0.8442	0.5485	9.8115	1.6644	5.0524	66.7535	0.0706	30.769	11.9457	19.84	0	#N/A N/A	30227.9	Taiwan	2633 TT Equity	TAIWAN HIGH SPEED RAIL CORP	70.7943	53.8392	91.8122
48	2022	22.8443	1.236	9.47533	68.806	5.5814	0.91	0.5868	8.2154	1.1101	4.1342	66.7748	0.0927	30.769	10.1508	21.124	0	#N/A N/A	37133.2	Taiwan	2633 TT Equity	TAIWAN HIGH SPEED RAIL CORP	70.7943	47.0979	91.8122
49	2017	13.0509	1.0357	8.94791	58.8975	10.3328	2.5802	0.9518	9.8166	1.1419	18.2666	43.0255	0.7167	33.333	3.5168	24.281	0	#N/A N/A	163562	Taiwan	2618 TT Equity	EVA AIRWAYS CORP	55.0589	50.4837	73.6604
49	2018	9.9935	1.0234	8.9721	66.2207	10.7786	2.792	0.8478	8.6517	1.2474	20.0166	40.6251	0.7459	33.333	3.6423	20.975	0	#N/A N/A	179907	Taiwan	2618 TT Equity	EVA AIRWAYS CORP	57.022	64.2382	79.9217
49	2019	0.7604	0.9873	9.38517	69.0574	5.9072	1.3332	0.8376	7.448	0.9364	14.4658	29.5083	0.5088	33.333	2.1969	23.113	0	#N/A N/A	181275	Taiwan	2618 TT Equity	EVA AIRWAYS CORP	56.6294	70.5865	79.9217
49	2020	-50.8765	0.9788	9.36998	72.88	-4.7331	-0.9803	0.5964	14.9596	1.2311	12.4009	36.359	0.2702	33.333	-3.7751	13.051	0	#N/A N/A	89048.8	Taiwan	2618 TT Equity	EVA AIRWAYS CORP	63.3947	75.3023	79.9217
49	2021	16.6466	1.1823	9.37205	71.9143	8.4478	2.0182	0.5241	14.4797	1.3976	14.8337	34.2167	0.3193	37.5	6.3621	11.657	0	#N/A N/A	103872	Taiwan	2618 TT Equity	EVA AIRWAYS CORP	70.2205	67.2914	79.9217
49	2022	32.9214	1.1968	9.24937	71.9847	8.17	2.1994	0.5402	16.398	1.0915	21.0967	25.2892	0.4321	33.333	5.1361	19.714	0	#N/A N/A	138069	Taiwan	2618 TT Equity	EVA AIRWAYS CORP	71.0661	64.9335	79.9217
50	2017	5.96	1.1142	7.85512	49.5926	7.4679	3.3263	1.0162	10.3448	1.438	25.1529	36.798	0.7942	42.857	4.1828	8.952	0	#N/A N/A	60769.6	Taiwan	2615 TT Equity	WAN HAI LINES LTD	45.0921	27.9927	75.587
50	2018	9.8882	1.0104	7.83078	53.9282	3.2615	1.4561	0.7166	6.8384	1.1356	17.4183	34.2314	0.8668	33.333	1.674	8.269	0	#N/A N/A	66778.7	Taiwan	2615 TT Equity	WAN HAI LINES LTD	50.2567	29.5647	81.8483
50	2019	9.2432	1.0563	7.98236	55.7288	10.1111	4.3412	0.9535	6.5018	1.6454	17.6698	36.8353	0.8327	42.857	4.8988	14.197	0	#N/A N/A	72951.2	Taiwan	2615 TT Equity	WAN HAI LINES LTD	58.4718	29.5647	82.4202
50	2020	12.2397	1.6763	8.25985	59.2496	28.2901	11.5361	0.502	12.6257	1.2662	14.5177	40.1595	0.754	42.857	13.8214	13.959	#N/A N/A	#N/A N/A	81880.2	Taiwan	2615 TT Equity	WAN HAI LINES LTD	61.9148	36.6989	82.4202
50	2021	178.462	2.3198	9.13898	65.6473	109.836	56.4286	0.4775	16.4898	2.761	39.9726	23.9127	0.8848	42.857	45.3248	16.034	0	#N/A N/A	228005	Taiwan	2615 TT Equity	WAN HAI LINES LTD	60.4953	49.0024	82.4202
50	2022	13.5732	0.9977	9.3827	62.9514	50.3258	29.889	0.5388	22.4555	4.0294	47.0421	20.448	0.7093	42.857	35.9417	14.535	0	#N/A N/A	258953	Taiwan	2615 TT Equity	WAN HAI LINES LTD	58.4718	46.1004	82.4202
51	2017	10.6626	1.0296	8.93774	49.7535	3.9148	0.9805	0.8431	10.2337	0.7864	9.9979	49.9553	0.6911	23.077	1.4143	23.201	0	#N/A N/A	156122	Taiwan	2610 TT Equity	CHINA AIRLINES LTD	42.0417	34.8549	72.2757
51	2018	9.3452	1.0109	8.92517	49.7535	3.1381	0.7852	0.7875	9.1503	0.8667	10.836	47.7767	0.7418	27.273	1.0488	24.942	0	#N/A N/A	170712	Taiwan	2610 TT Equity	CHINA AIRLINES LTD	42.0417	34.8549	72.2757
51	2019	-1.3282	0.9745	9.18987	49.9749	-2.1117	-0.4587	1.0519	8.2124	0.6787	9.7116	40.348	0.5748	27.273	-0.7123	19.94	0	#N/A N/A	168444	Taiwan	2610 TT Equity	CHINA AIRLINES LTD	42.7061	34.8549	72.2757
51	2020	-31.5794	1.0272	9.22186	49.7435	0.2454	0.0485	0.5406	14.5566	0.9876	9.5449	49.4846	0.4055	27.273	0.1215	11.867	0	#N/A N/A	115251	Taiwan	2610 TT Equity	CHINA AIRLINES LTD	42.7061	36.6687	69.7772
51	2021	20.4692	1.3039	9.27329	51.4133	14.2548	3.2405	0.4926	13.5541	1.6125	15.3602	42.5036	0.4711	23.077	6.7558	9.198	0	#N/A N/A	138841	Taiwan	2610 TT Equity	CHINA AIRLINES LTD	42.7061	36.6687	74.7742
51	2022	8.5573	1.1502	9.1675	57.3886	3.9703	0.9707	0.5517	14.7466	0.9799	11.8815	36.5599	0.5119	23.077	1.8972	13.234	0	#N/A N/A	150722	Taiwan	2610 TT Equity	CHINA AIRLINES LTD	43.5518	54.0508	74.5033
52	2017	13.5855	1.0051	8.40707	40.5694	1.5336	0.2386	0.8661	10.3751	0.6064	9.638	60.5524	0.9865	33.333	0.2448	8.645	0	5183.94	131078	Taiwan	2609 TT Equity	YANG MING MARINE TRANSPORT	30.3232	17.5937	73.6604
52	2018	8.2051	1.0044	8.42794	40.5694	-28.7428	-4.8312	1.0109	11.4635	0.7293	12.4308	63.7245	1.0133	27.273	-4.647	15.438	0	5346.02	141833	Taiwan	2609 TT Equity	YANG MING MARINE TRANSPORT	30.3232	17.5937	73.6604
52	2019	5.181	1.012	8.76181	40.9114	-23.7519	-2.6044	0.9977	12.0151	0.5848	8.9933	51.9293	0.781	30	-2.8891	20.906	0	5526.34	149181	Taiwan	2609 TT Equity	YANG MING MARINE TRANSPORT	30.3232	18.6215	73.6604
52	2020	1.4046	1.2922	8.84508	41.2534	45.9402	6.2061	0.377	13.0826	0.7743	12.5753	42.4693	0.7759	27.273	7.9173	13.872	0	5889.75	151277	Taiwan	2609 TT Equity	YANG MING MARINE TRANSPORT	30.3232	19.6493	73.6604
52	2021	120.581	1.4913	9.53899	41.6055	122.708	57.049	0.4872	17.1518	3.0935	14.9444	10.3268	0.868	27.273	49.528	12.968	0	8209.84	333687	Taiwan	2609 TT Equity	YANG MING MARINE TRANSPORT	30.9876	20.0423	73.6604
52	2022	12.6503	0.7752	9.71329	43.6978	62.6347	40.4659	0.5024	23.8279	4.4591	29.4063	9.5961	0.7397	11.111	48.0426	26.427	0	9292.95	375900	Taiwan	2609 TT Equity	YANG MING MARINE TRANSPORT	30.9876	20.0423	79.9217
53	2017	1.0962	0.8051	7.01696	33.5178	4.0852	2.6404	0.9976	8.6128	2.2913	9.6576	20.5397	0.2283	33.333	11.6908	9.56	0	#N/A N/A	7554.01	Taiwan	2607 TT Equity	EVERGREEN INTERNATIONAL STOR	17.6382	12.8779	69.8977
53	2018	2.4944	0.7597	6.98962	33.5178	3.9321	2.6054	0.8304	8.0633	2.5082	11.4927	19.3556	0.2331	33.333	11.1572	10.146	0	28.979	7742.44	Taiwan	2607 TT Equity	EVERGREEN INTERNATIONAL STOR	17.6382	12.8779	69.8977
53	2019	-0.1518	0.7898	7.06521	33.5178	3.7201	2.4569	0.877	6.7363	2.2644	10.3515	21.8855	0.2208	33.333	10.8424	14.574	0	28.818	7730.68	Taiwan	2607 TT Equity	EVERGREEN INTERNATIONAL STOR	17.6382	12.8779	69.8977
53	2020	-9.8865	0.9504	7.1296	33.5178	2.9646	1.9468	0.4255	9.0098	1.9751	11.2873	20.3108	0.1986	33.333	9.7928	10.615	0	26.822	6966.39	Taiwan	2607 TT Equity	EVERGREEN INTERNATIONAL STOR	17.6382	12.8779	69.8977
53	2021	27.4725	1.0867	7.32028	53.1737	4.1753	2.7695	0.5292	11.4371	3.119	8.742	20.5293	0.2124	33.333	11.9878	11.501	0	114.086	8880.23	Taiwan	2607 TT Equity	EVERGREEN INTERNATIONAL STOR	44.5183	45.0423	69.8977
53	2022	98.0463	1.0028	7.22132	53.6968	12.3316	8.4109	0.5849	15.9434	3.7915	10.192	16.1029	0.4183	37.5	20.0513	14.187	0	549.941	17587	Taiwan	2607 TT Equity	EVERGREEN INTERNATIONAL STOR	44.5183	46.6143	69.8977
54	2017	30.4405	1.1671	7.50471	37.803	4.3091	1.7848	1.0715	10.3069	1.4078	19.5349	55.6184	0.1577	22.222	11.7572	28.532	0	#N/A N/A	8501.33	Taiwan	2606 TT Equity	U-MING MARINE TRANSPORT CORP	34.3703	19.0447	59.9037
54	2018	35.5462	1.0257	7.63294	36.9379	7.0318	2.8502	0.9388	8.4136	1.3783	26.3966	55.9537	0.1823	22.222	14.4824	31.133	0	#N/A N/A	11523.2	Taiwan	2606 TT Equity	U-MING MARINE TRANSPORT CORP	30.9876	19.8307	59.9037
54	2019	-12.6293	1.0249	7.64083	44.4623	6.1814	2.585	0.9162	9.1335	1.7925	25.5051	53.3972	0.1617	27.273	16.1076	25.693	0	#N/A N/A	10067.9	Taiwan	2606 TT Equity	U-MING MARINE TRANSPORT CORP	43.4914	22.4002	67.3992
54	2020	-15.5002	1.132	7.67719	46.7458	3.5123	1.4295	0.4509	10.1939	1.2645	22.0187	58.555	0.1403	27.273	10.3255	15.362	0	#N/A N/A	8507.36	Taiwan	2606 TT Equity	U-MING MARINE TRANSPORT CORP	47.7499	25	67.3992
54	2021	64.7095	1.4044	7.71889	46.9671	19.9558	7.9605	0.4508	13.585	1.359	22.3636	55.2515	0.225	27.273	34.916	15.612	0	#N/A N/A	14012.4	Taiwan	2606 TT Equity	U-MING MARINE TRANSPORT CORP	48.4144	25	67.3992
54	2022	1.1273	1.1094	7.81884	47.5405	15.041	6.3506	0.6255	21.2006	1.5772	19.0492	54.4155	0.1854	27.273	31.0811	19.565	0	#N/A N/A	14170.4	Taiwan	2606 TT Equity	U-MING MARINE TRANSPORT CORP	50.1359	25	67.3992
55	2017	20.9814	1.011	8.81637	50.7695	12.2483	3.5939	1.0999	11.8983	1.3617	19.0465	50.5891	0.7526	33.333	4.652	17.853	0	1386.99	150583	Taiwan	2603 TT Equity	EVERGREEN MARINE CORP LTD	49.7131	20.0423	82.4202
55	2018	12.3879	0.9426	8.92027	54.2501	0.4513	0.137	0.4334	11.3964	1.3563	16.6937	52.8358	0.739	33.333	0.1737	13.806	0	1533.42	169237	Taiwan	2603 TT Equity	EVERGREEN MARINE CORP LTD	60.1631	20.0423	82.4202
55	2019	12.617	0.9662	9.23506	54.3607	0.1644	0.042	0.4286	12.0634	1.041	12.3524	57.9736	0.6216	37.5	0.059	14.675	0	1585.74	190589	Taiwan	2603 TT Equity	EVERGREEN MARINE CORP LTD	60.4953	20.0423	82.4202
55	2020	8.6514	1.3144	9.384	54.3607	29.6541	7.6043	0.5397	12.1761	1.1841	13.1938	51.2612	0.6196	33.333	11.7661	16.882	0	1865.89	207078	Taiwan	2603 TT Equity	EVERGREEN MARINE CORP LTD	60.4953	20.0423	82.4202
55	2021	136.339	1.6991	10.0024	54.9442	113.528	50.5719	0.5384	16.0543	2.5952	17.6412	23.403	0.801	33.333	48.8377	16.97	0	3708.11	489407	Taiwan	2603 TT Equity	EVERGREEN MARINE CORP LTD	62.2471	20.0423	82.4202
55	2022	28.1723	0.7665	10.2709	56.0708	76.0412	44.6036	0.5721	24.7082	2.9351	44.1527	14.9762	0.7068	37.5	53.2774	19.52	0	5291.98	627284	Taiwan	2603 TT Equity	EVERGREEN MARINE CORP LTD	67.0492	20.0423	82.4202
57	2017	-36.8683	0.8217	7.06457	34.8556	15.1037	6.3993	0.8616	12.3617	1.1799	6.8148	26.0329	0.4729	25	17.1252	19.624	8.368	230.536	16413.8	Taiwan	2504 TT Equity	GOLDSUN BUILDING MATERIALS C	10.9031	23.6397	69.8977
57	2018	13.5923	0.7778	7.0619	36.4048	2.6291	1.4623	0.8626	9.1218	1.1368	6.5386	27.9434	0.5221	25	2.7613	20.128	8.319	177.418	18644.8	Taiwan	2504 TT Equity	GOLDSUN BUILDING MATERIALS C	21.051	23.0351	65.0211
57	2019	1.9322	0.9867	7.12166	38.7184	5.5267	3.0284	0.8429	9.4108	1.4972	9.9488	30.6602	0.513	25	5.7967	19.712	9.822	194.248	19005.1	Taiwan	2504 TT Equity	GOLDSUN BUILDING MATERIALS C	23.9203	24.607	67.5196
57	2020	-0.6697	1.2656	7.11977	40.1569	12.1868	6.8909	0.4825	12.3776	2.0183	7.1565	20.0465	0.5436	25	13.0997	15.73	9.009	149.435	18877.8	Taiwan	2504 TT Equity	GOLDSUN BUILDING MATERIALS C	27.8466	25	67.5196
57	2021	15.4886	1.3612	7.16411	48.8784	13.6999	8.0831	0.381	11.4793	1.7555	7.0417	17.4	0.6097	25	13.0672	14.45	8.683	171.505	21801.7	Taiwan	2504 TT Equity	GOLDSUN BUILDING MATERIALS C	32.9508	29.9577	85.5509
57	2022	-2.3985	1.1656	7.14482	53.9785	18.507	11.0618	0.5111	13.2757	1.3961	5.4083	22.1146	0.5463	33.333	19.4194	20.381	18.247	179.849	21278.8	Taiwan	2504 TT Equity	GOLDSUN BUILDING MATERIALS C	40.0181	29.9577	91.8122
58	2017	-20.5234	1.3951	7.71614	61.3419	-39.5608	-19.9202	0.6511	21.2808	1.1732	15.684	0	0.9329	33.333	-27.2147	22.868	10440.2	4792.89	62119.8	Taiwan	2498 TT Equity	HTC CORP	58.3812	55.9553	69.6568
58	2018	-61.7825	0.7604	7.70174	62.378	30.6049	17.9725	0.5108	15.3255	2.1714	36.1088	0.0008	0.3506	33.333	50.8336	20.779	7069.82	3820.22	23740.6	Taiwan	2498 TT Equity	HTC CORP	60.1027	60.127	66.8874
58	2019	-57.815	0.9361	7.47481	65.255	-23.3886	-15.5391	1.0165	16.035	2.0646	53.3685	0.6233	0.1899	42.857	-93.4409	14.585	5652.31	2719.94	10015	Taiwan	2498 TT Equity	HTC CORP	60.1027	62.9686	74.3829
58	2020	-42.0297	0.8953	7.38033	64.2692	-18.3792	-12.1674	0.2418	11.6221	1.9413	36.3372	2.33	0.1288	42.857	-102.484	11.834	3584.67	1767.31	5805.71	Taiwan	2498 TT Equity	HTC CORP	54.3642	62.9686	77.1523
58	2021	-9.5153	1.9663	7.37565	67.9911	-10.7611	-6.8865	0.4139	11.3208	1.8146	37.5171	10.8452	0.1189	42.857	-58.4993	12.883	2256.33	1588.04	5253.28	Taiwan	2498 TT Equity	HTC CORP	61.2202	65.5683	77.1523
58	2022	-16.0748	1.4445	7.32068	67.9006	-12.9278	-7.5294	0.6432	15.6359	2.0096	38.6416	20.6539	0.0949	42.857	-77.3853	11.088	2356.22	1732.82	4408.82	Taiwan	2498 TT Equity	HTC CORP	68.7406	57.769	77.1523
59	2017	17.0611	1.9618	7.07444	51.7352	16.5841	8.1713	0.7246	15.0529	1.5506	8.4673	23.7688	0.6175	28.571	12.0521	35.364	635.16	1131.51	21645.2	Taiwan	2492 TT Equity	WALSIN TECHNOLOGY CORP	44.2465	44.74	66.165
59	2018	120.628	1.6256	7.63704	50.9808	76.1546	40.0015	0.7406	19.1601	1.7223	15.3953	13.6734	0.7524	28.571	41.2615	30.225	955.041	1721.07	47755.3	Taiwan	2492 TT Equity	WALSIN TECHNOLOGY CORP	48.1728	38.5429	66.165
59	2019	-36.8988	2.3641	7.6064	52.0068	19.4062	10.757	0.7306	22.1144	1.7817	12.6806	23.2581	0.501	33.333	22.0643	31.189	699.643	1122.34	30134.2	Taiwan	2492 TT Equity	WALSIN TECHNOLOGY CORP	44.2465	38.029	73.6604
59	2020	18.1358	1.8937	7.9799	56.3726	18.3086	9.3259	0.4257	17.932	2.018	13.6598	26.8084	0.4337	33.333	18.6303	25.142	863.275	1353.71	35599.2	Taiwan	2492 TT Equity	WALSIN TECHNOLOGY CORP	52.7333	36.3664	79.9217
59	2021	18.2854	1.3883	8.13247	57.2779	19.111	9.0002	0.4552	16.7532	1.9106	11.9574	25.6311	0.4471	33.333	18.8368	21.137	1054.65	1763.06	42108.7	Taiwan	2492 TT Equity	WALSIN TECHNOLOGY CORP	51.3138	40.5079	79.9217
59	2022	-16.1761	0.9348	8.00138	59.9638	3.723	1.7757	0.4116	18.9358	2.1881	19.0811	29.2441	0.3848	42.857	4.6763	20.12	1133.11	1754.72	35297.2	Taiwan	2492 TT Equity	WALSIN TECHNOLOGY CORP	50.7702	51.6929	79.9217
60	2017	14.3977	2.1671	5.83442	56.3122	15.0649	11.1425	0.5324	12.4875	3.2997	19.5608	2.3682	0.7398	42.857	14.3111	29.428	1386.85	309.706	7503.27	Taiwan	2458 TT Equity	ELAN MICROELECTRONICS CORP	52.4011	36.5175	79.9217
60	2018	15.3009	2.5596	5.7692	57.5495	22.3058	15.6381	0.5995	14.0933	2.633	21.1746	2.4812	0.8825	33.333	18.0271	27.669	1531.01	349.848	8651.33	Taiwan	2458 TT Equity	ELAN MICROELECTRONICS CORP	50.6796	41.9589	79.9217
60	2019	9.6707	2.6814	5.92962	61.9958	34.929	23.722	0.7994	13.6504	2.6184	13.3559	4.1171	0.8436	42.857	26.3148	22.342	1596.39	399.234	9487.98	Taiwan	2458 TT Equity	ELAN MICROELECTRONICS CORP	50.6796	55.3204	79.9217
60	2020	59.1455	3.0659	6.24305	61.9958	38.8265	25.2601	0.453	12.373	2.4506	14.0487	1.7461	1.0448	42.857	21.4959	36.561	1858.34	535.271	15099.7	Taiwan	2458 TT Equity	ELAN MICROELECTRONICS CORP	50.6796	55.3204	79.9217
60	2021	21.3798	3.2227	6.41653	64.0177	51.5565	32.515	0.5304	12.3905	2.4872	25.1255	4.2719	1.0824	57.143	27.8397	39.871	2315.47	612.778	18328	Taiwan	2458 TT Equity	ELAN MICROELECTRONICS CORP	52.7333	59.341	79.9217
60	2022	-28.9038	2.1696	6.07215	64.41	21.9193	14.2223	0.4952	14.4394	3.3307	19.9904	6.137	0.9779	44.444	16.5126	32.192	2165.15	587.057	13030.5	Taiwan	2458 TT Equity	ELAN MICROELECTRONICS CORP	56.5086	56.7412	79.9217
61	2017	-13.5368	1.5133	9.49696	55.7892	9.6445	6.3542	0.5786	16.8452	1.8754	36.779	16.37	0.6028	37.5	10.2145	43.213	57170.8	10465.1	238216	Taiwan	2454 TT Equity	MEDIATEK INC	50.6796	34.1596	82.4202
61	2018	-0.0667	1.2247	9.48502	61.2413	7.7936	5.2031	0.6437	13.8415	1.9254	35.5406	13.0913	0.591	33.333	8.7208	36.988	57548.8	11456.1	238057	Taiwan	2454 TT Equity	MEDIATEK INC	52.4011	48.821	82.4202
61	2019	3.4296	1.8476	9.63793	62.5792	7.8651	5.3469	0.643	14.0593	2.0346	38.706	13.3639	0.5368	33.333	9.3545	42.295	63001.4	10954.1	246222	Taiwan	2454 TT Equity	MEDIATEK INC	56.418	48.821	82.4202
61	2020	30.8357	2.5173	9.85242	63.726	11.9538	8.2443	0.2134	15.4339	2.0297	36.8191	5.2087	0.6034	33.333	12.7013	53	77324.8	13639.2	322146	Taiwan	2454 TT Equity	MEDIATEK INC	59.8611	48.821	82.4202
61	2021	53.1649	3.2112	10.0808	63.726	27.7219	18.6513	0.2077	16.1873	1.6431	27.7971	8.9699	0.7466	37.5	22.5816	52.423	96080.8	17195.9	493415	Taiwan	2454 TT Equity	MEDIATEK INC	59.8611	48.821	82.4202
61	2022	11.2241	1.9117	9.89335	63.1928	27.0927	18.6155	0.5453	19.9409	2.1025	24.2443	2.576	0.902	37.5	21.5273	54.266	116875	14239.6	548796	Taiwan	2454 TT Equity	MEDIATEK INC	59.8611	47.2189	82.4202
62	2017	-1.0771	2.0139	9.62939	63.5449	10.6564	8.6554	0.9121	7.3676	1.3224	6.3896	0.3702	0.5043	33.333	17.0864	33.241	3885.92	25357	227514	Taiwan	2412 TT Equity	CHUNGHWA TELECOM CO LTD	46.1794	59.4619	84.9187
62	2018	-5.288	2.0701	9.6334	62.2171	9.5763	7.7313	0.7524	4.9081	1.4936	5.9162	0.3638	0.4612	38.461	16.4754	40.651	3725.25	23170	215483	Taiwan	2412 TT Equity	CHUNGHWA TELECOM CO LTD	46.1794	60.4897	79.9217
62	2019	-3.6955	1.9995	9.67801	63.6656	8.7126	6.9414	0.6851	5.0116	1.4618	7.1314	2.3977	0.4346	38.461	15.8002	40.356	3941.45	22219.7	207520	Taiwan	2412 TT Equity	CHUNGHWA TELECOM CO LTD	50.5285	60.4897	79.9217
62	2020	0.0429	1.9235	9.79948	66.0497	8.8606	6.791	0.3524	5.4637	1.1451	6.0073	7.5523	0.41	38.461	16.0909	38.558	3850	20912.8	207609	Taiwan	2412 TT Equity	CHUNGHWA TELECOM CO LTD	52.2501	65.9311	79.9217
62	2021	1.3819	2.0221	9.82767	67.619	9.4428	7.0143	0.4233	5.0857	1.4157	7.7531	7.5845	0.4102	38.461	16.9869	37.436	3687.75	20944.1	210478	Taiwan	2412 TT Equity	CHUNGHWA TELECOM CO LTD	55.3911	65.9311	79.9217
62	2022	2.9748	1.9469	9.74249	61.6236	9.5928	7.0401	0.4414	5.9863	1.5511	9.5933	8.3088	0.4143	38.461	16.83	25.428	3774.31	22819.1	216739	Taiwan	2412 TT Equity	CHUNGHWA TELECOM CO LTD	57.1127	54.0508	73.6604
63	2017	3.628	0.7988	9.60772	69.1983	16.6202	7.4285	0.9834	12.716	1.6802	23.7899	25.8313	0.7725	55.556	9.4888	35.322	9854.71	3888.97	341028	Taiwan	2409 TT Equity	AUO CORP	67.6835	50.8464	87.4172
63	2018	-9.7921	0.7939	9.50224	71.703	4.9441	2.3871	0.7113	7.1453	1.1561	16.876	21.1921	0.7506	55.556	3.3028	32.685	9546.86	3946.51	307634	Taiwan	2409 TT Equity	AUO CORP	71.0661	54.9879	87.4172
63	2019	-12.6263	0.7958	9.49507	74.2782	-10.1099	-4.7519	1.1063	9.6704	1.5818	20.2319	31.3816	0.676	55.556	-7.1376	33.807	9809.59	3751.07	268792	Taiwan	2409 TT Equity	AUO CORP	76.9858	56.8017	87.4172
63	2020	0.805	0.8777	9.58168	73.3125	1.8785	0.8389	0.6083	15.4728	1.7116	22.1658	31.2059	0.6653	55.556	1.2461	21.046	10286.1	3499.12	270955	Taiwan	2409 TT Equity	AUO CORP	71.64	62.243	87.4172
63	2021	36.8067	0.9703	9.63891	73.7652	29.586	14.7415	0.5219	14.5596	1.5517	18.8189	15.1806	0.8726	62.5	16.5452	35.616	13069.7	5095.95	370685	Taiwan	2409 TT Equity	AUO CORP	71.1265	62.6965	87.4172
63	2022	-33.4226	0.8186	9.44053	75.9984	-10.1233	-5.1996	0.6568	14.7784	1.4426	20.8388	24.8652	0.638	55.556	-8.5502	41.267	12867.8	4817.43	246793	Taiwan	2409 TT Equity	AUO CORP	77.0764	68.4704	82.4202
64	2017	-8.4041	1.2182	5.59549	36.3042	1.3999	0.5623	1.349	9.2529	2.1585	22.8764	22.2276	0.5649	40	1.1089	2.461	1311.56	794.852	4511.87	Taiwan	2388 TT Equity	VIA TECHNOLOGIES INC	29.4775	14.4196	64.9007
64	2018	6.3161	2.1164	5.61835	36.7267	1.9522	0.838	0.9154	9.3681	2.422	24.4513	29.3034	0.569	25	1.4341	12.207	1283.28	765.063	4796.84	Taiwan	2388 TT Equity	VIA TECHNOLOGIES INC	29.4775	14.4196	66.165
64	2019	15.2261	2.5276	5.73591	39.9859	1.1983	0.4802	0.5764	13.8784	1.3048	27.3151	30.7945	0.5965	42.857	0.7688	35.572	1304.01	755.137	5527.21	Taiwan	2388 TT Equity	VIA TECHNOLOGIES INC	30.3232	15.8404	73.6604
64	2020	17.6491	1.9242	6.48683	43.8588	73.6272	34.0882	0.5554	19.2077	4.3858	23.5964	17.5711	0.3526	50	72.6258	31.131	1693.63	654.752	6502.72	Taiwan	2388 TT Equity	VIA TECHNOLOGIES INC	41.9511	15.8404	73.6604
64	2021	7.6648	2.3643	6.67379	44.5126	36.1906	19.6363	0.4951	18.2104	3.2145	47.8507	15.8986	0.3197	42.857	56.5757	32.187	3091.76	735.954	7001.14	Taiwan	2388 TT Equity	VIA TECHNOLOGIES INC	43.9142	15.8404	73.6604
64	2022	32.7875	1.8387	6.67638	47.5707	-0.6536	-0.3614	0.2641	19.9767	2.4067	48.6019	14.6706	0.3813	42.857	-0.8996	19.98	1928.8	764.478	9296.63	Taiwan	2388 TT Equity	VIA TECHNOLOGIES INC	46.8137	15.8404	79.9217
65	2017	1.4771	1.404	7.7291	44.7641	16.7729	6.1047	0.6894	11.6547	1.1789	3.973	9.0133	1.1586	22.222	5.1455	47.801	2949.6	3544.9	78155.7	Taiwan	2385 TT Equity	CHICONY ELECTRONICS CO LTD	49.3204	25	59.9037
65	2018	11.6495	1.2743	7.71961	45.8203	15.0014	5.2655	0.6249	8.1042	1.1848	2.8324	10.2544	1.2659	28.571	4.1149	47.88	2515.63	3140.66	87260.4	Taiwan	2385 TT Equity	CHICONY ELECTRONICS CO LTD	49.3204	28.1741	59.9037
65	2019	6.0645	1.4868	7.77845	50.5985	22.7428	8.3188	0.7145	8.7374	1.2337	5.7899	2.1053	1.2954	37.5	6.3087	37.686	3369.29	3708.99	92552.3	Taiwan	2385 TT Equity	CHICONY ELECTRONICS CO LTD	53.0353	25	73.6604
65	2020	2.7335	1.4341	7.89556	55.0951	19.8648	7.4435	0.3491	8.6131	1.2343	4.9725	0.9077	1.2603	37.5	5.7495	41.381	3515.73	3862.74	95082.2	Taiwan	2385 TT Equity	CHICONY ELECTRONICS CO LTD	54.5455	30.7134	79.9217
65	2021	13.0328	1.3321	8.01482	56.3223	21.1402	7.7332	0.2119	7.246	1.2775	2.061	2.5787	1.2836	37.5	5.7264	38.69	3481.2	3731.72	107474	Taiwan	2385 TT Equity	CHICONY ELECTRONICS CO LTD	58.2301	30.7134	79.9217
65	2022	7.6989	1.2987	7.94916	59.833	22.1455	8.572	0.4614	9.0795	1.4231	13.9625	3.7063	1.3295	37.5	6.3241	36.214	3572.07	3150.31	115748	Taiwan	2385 TT Equity	CHICONY ELECTRONICS CO LTD	66.9586	32.5272	79.9217
66	2017	14.2285	1.1731	9.93663	52.1376	10.8318	2.3929	0.4703	13.4275	1.1886	32.4048	40.6935	1.6649	42.857	1.4069	43.14	12730.8	6919.66	1.02118e+06	Taiwan	2382 TT Equity	QUANTA COMPUTER INC	56.0858	26.5719	73.6604
66	2018	0.6667	1.1035	9.97793	52.1376	11.3112	2.3756	0.6084	10.1566	1.206	32.0381	39.8701	1.5588	42.857	1.4707	39.713	13777.8	6642.46	1.02799e+06	Taiwan	2382 TT Equity	QUANTA COMPUTER INC	56.0858	26.5719	73.6604
66	2019	0.1576	1.1826	9.93054	54.4613	11.7859	2.5026	0.6216	10.9146	1.2472	31.337	36.7003	1.6752	42.857	1.5484	37.115	15092.9	7683.03	1.02961e+06	Taiwan	2382 TT Equity	QUANTA COMPUTER INC	59.4684	30.1693	73.6604
66	2020	5.9486	1.2523	10.0703	57.0566	18.0911	3.9621	0.2072	10.5746	1.2663	31.2373	30.7668	1.6432	42.857	2.3218	38.231	16752.6	7762.64	1.09086e+06	Taiwan	2382 TT Equity	QUANTA COMPUTER INC	62.3075	39.5405	73.6604
66	2021	3.538	1.2841	10.1631	60.8892	22.0312	4.8721	0.2106	9.7096	1.2471	22.612	26.8218	1.574	50	2.9795	38.724	18646.1	8627.68	1.12945e+06	Taiwan	2382 TT Equity	QUANTA COMPUTER INC	64.6934	39.5405	79.9217
66	2022	13.3672	1.1342	10.1871	62.6496	17.5342	3.7761	0.4155	9.8654	1.1665	25.074	31.6105	1.5689	50	2.2615	44.537	21336.3	9265.06	1.28043e+06	Taiwan	2382 TT Equity	QUANTA COMPUTER INC	67.8345	38.5429	79.9217
67	2017	7.1285	1.6377	7.47486	36.0728	15.1894	6.2916	0.609	10.5509	1.5275	18.341	34.5267	0.7969	28.571	8.137	37.99	11445	2142.03	41688	Taiwan	2379 TT Equity	REALTEK SEMICONDUCTOR CORP	29.4775	12.4547	66.165
67	2018	9.8775	1.8243	7.55128	38.8593	18.7183	7.8702	0.6837	15.3867	1.5738	7.3982	24.9517	0.7863	33.333	9.4983	35.02	12970	2464.47	45805.7	Taiwan	2379 TT Equity	REALTEK SEMICONDUCTOR CORP	30.3232	12.4547	73.6604
67	2019	32.6122	2.2554	7.80589	41.7463	26.1889	10.313	0.7067	15.3498	1.4621	7.8003	27.3478	0.8272	33.333	11.1785	34.671	15535.5	2996.4	60744	Taiwan	2379 TT Equity	REALTEK SEMICONDUCTOR CORP	30.6554	14.5103	79.9217
67	2020	28.0118	3.1763	7.93014	44.8848	31.0296	11.6064	0.2366	15.8764	1.4484	9.3428	16.4703	0.9957	33.333	11.3086	39.069	19054.9	3434.25	77759.5	Taiwan	2379 TT Equity	REALTEK SEMICONDUCTOR CORP	30.6554	14.5103	89.3137
67	2021	35.6803	3.5412	8.20468	52.2382	49.2758	18.7955	0.2614	15.3239	1.4662	7.1098	15.4901	1.0422	30	15.9735	44.011	27949.8	4477.08	105504	Taiwan	2379 TT Equity	REALTEK SEMICONDUCTOR CORP	52.7333	14.5103	89.3137
67	2022	5.9576	1.8563	8.21608	53.7471	37.8176	15.0783	0.5608	16.5978	1.5268	12.0967	14.7343	0.9832	30	14.4951	46.076	30081.5	4724.57	111790	Taiwan	2379 TT Equity	REALTEK SEMICONDUCTOR CORP	59.257	17.0798	89.3137
68	2017	14.3988	1.2639	7.17601	47.4298	11.8822	7.4283	0.5628	10.5564	2.4046	39.8261	0.9184	1.5435	37.5	4.653	37.053	1944	4535.08	59884.8	Taiwan	2376 TT Equity	GIGABYTE TECHNOLOGY CO LTD	44.2162	33.3736	64.6297
68	2018	1.7347	1.0412	7.06261	55.2158	10.6553	6.887	0.6299	12.0914	2.6433	24.0968	0.9515	1.7049	33.333	4.2127	38.568	1868.14	4339.52	60923.6	Taiwan	2376 TT Equity	GIGABYTE TECHNOLOGY CO LTD	56.3274	38.3615	70.891
68	2019	1.4078	1.1935	7.1395	54.401	8.0165	5.2807	0.6592	12.8239	2.3773	26.2727	1.3253	1.6383	33.333	3.1389	45.434	2020.31	4280.3	61781.3	Taiwan	2376 TT Equity	GIGABYTE TECHNOLOGY CO LTD	56.3274	35.9129	70.891
68	2020	36.9393	1.4463	7.47274	55.1755	16.9243	10.0397	0.3172	13.7856	1.9808	31.4887	1.4106	1.7116	25	5.1704	32.378	2360.9	5351.48	84602.8	Taiwan	2376 TT Equity	GIGABYTE TECHNOLOGY CO LTD	56.3274	38.2406	70.891
68	2021	44.0913	1.8854	7.82395	59.0584	41.1138	22.491	0.435	14.3051	1.9609	27.3619	0.5578	1.7622	33.333	10.9412	29.352	4091.37	7989.02	121905	Taiwan	2376 TT Equity	GIGABYTE TECHNOLOGY CO LTD	55.7838	38.2406	83.0524
68	2022	-12.0107	1.4997	7.63469	56.1815	17.8109	9.8509	0.4739	17.5464	2.0323	25.586	0.2167	1.6873	33.333	6.0957	31.307	2226.28	6476.94	107264	Taiwan	2376 TT Equity	GIGABYTE TECHNOLOGY CO LTD	47.1459	38.2406	83.0524
69	2017	-2.7352	0.9992	9.01521	52.6909	0.3857	0.0582	0.7298	11.6442	1.0042	13.1016	42.8324	0.3095	33.333	0.1857	27.072	3954.44	3983.65	75553	Taiwan	2371 TT Equity	TATUNG CO LTD	56.7502	28.1439	73.0885
69	2018	-19.7613	1.1858	8.42213	52.882	-27.961	-5.5539	0.9301	13.5647	0.6581	6.4483	44.1072	0.4356	37.5	-17.556	32.209	4232.94	3819.56	60622.7	Taiwan	2371 TT Equity	TATUNG CO LTD	56.7502	28.1439	73.6604
69	2019	-41.5681	1.104	8.28858	53.053	8.2573	2.228	0.9607	11.9705	0.7322	8.681	40.8144	0.2977	37.5	8.1187	28.806	1483.58	3133.91	35423	Taiwan	2371 TT Equity	TATUNG CO LTD	55.4515	29.9577	73.6604
69	2020	-10.6757	1.2411	8.27772	53.8879	-2.9999	-0.9378	0.4662	9.8437	0.7017	7.4886	39.8634	0.2862	33.333	-3.4017	9.946	822.927	2919.82	31641.4	Taiwan	2371 TT Equity	TATUNG CO LTD	55.4515	29.9577	76.1589
69	2021	-6.4364	1.3403	8.30098	61.2212	10.0207	3.3079	0.4836	10.1208	0.7233	7.4429	37.6155	0.2656	28.571	12.4038	21.537	778.095	2933.09	29604.8	Taiwan	2371 TT Equity	TATUNG CO LTD	67.3815	39.1173	82.4202
69	2022	16.6667	1.2164	8.37758	61.0502	20.9782	7.6524	0.659	11.6565	2.0409	10.6096	28.7892	0.2585	37.5	27.1501	11.947	919.634	2724.4	34539	Taiwan	2371 TT Equity	TATUNG CO LTD	62.5793	38.0593	82.4202
70	2017	15.9209	0.6941	5.50875	36.2137	-3.9916	-3.9542	0	10.493	17.1042	14.2302	0	0.0289	28.571	-130.928	7.956	282.861	25.339	211.988	Taiwan	2363 TT Equity	SILICON INTEGRATED SYSTEMS	28.9943	11.4268	68.0915
70	2018	5.2347	0.8023	5.34036	35.6101	-2.5876	-2.5564	0	19.0126	14.5655	17.8763	0	0.0349	28.571	-78.5432	8.859	313.805	26.935	223.085	Taiwan	2363 TT Equity	SILICON INTEGRATED SYSTEMS	28.9943	11.4268	66.2854
70	2019	-0.0596	0.6375	5.56091	38.4569	-3.2132	-3.1729	0.8257	17.3808	14.3616	12.4908	0.0607	0.0287	33.333	-100.78	8.502	316.624	27.775	222.952	Taiwan	2363 TT Equity	SILICON INTEGRATED SYSTEMS	28.9943	12.4547	73.7809
70	2020	-28.159	0.6151	6.43976	38.98	-2.3773	-2.3605	0.4157	13.5114	12.9631	4.657	0.0857	0.0091	33.333	-186.968	5.489	325.022	41.542	160.171	Taiwan	2363 TT Equity	SILICON INTEGRATED SYSTEMS	28.9943	14.0266	73.7809
70	2021	57.4274	0.7727	6.73893	38.8995	0.9737	0.9681	0.2076	15.6263	8.3139	2.8018	0.0337	0.0108	37.5	78.6471	5.056	249.734	71.921	252.153	Taiwan	2363 TT Equity	SILICON INTEGRATED SYSTEMS	30.3232	12.4547	73.7809
70	2022	-27.7415	0.7949	6.22364	40.2877	2.5062	2.488	0.5464	19.9756	16.832	9.5198	0.0515	0.0118	42.857	265.451	6.566	266.178	74.211	182.202	Taiwan	2363 TT Equity	SILICON INTEGRATED SYSTEMS	30.3232	16.6264	73.7809
71	2017	28.1906	3.4155	6.6095	48.6168	21.4565	12.5873	0.741	11.9555	2.0376	23.0561	14.3743	0.6768	42.857	17.1689	65.947	1212.38	1857.49	14901.3	Taiwan	2360 TT Equity	CHROMA ATE INC	50.9816	21.1004	73.6604
71	2018	13.6215	2.4884	6.63075	51.7554	18.4241	11.2617	0.7768	18.8161	2.2154	12.6019	12.5932	0.7297	42.857	15.039	50.531	1254.55	2010.96	16931.1	Taiwan	2360 TT Equity	CHROMA ATE INC	54.1226	21.1004	79.9217
71	2019	-17.8458	2.8096	6.74574	51.8358	12.8343	7.6254	0.7596	18.5425	1.6874	8.8907	19.6245	0.5468	42.857	13.3323	54.095	1283.42	2140.64	13909.6	Taiwan	2360 TT Equity	CHROMA ATE INC	50.74	24.7279	79.9217
71	2020	11.6675	2.9343	6.909	51.4938	15.2119	8.6763	0.3202	16.1595	1.6057	10.2978	20.5498	0.5522	42.857	14.9607	50.078	1341.96	2080.17	15532.5	Taiwan	2360 TT Equity	CHROMA ATE INC	52.7031	23.7001	79.9217
71	2021	13.2076	3.2169	6.97321	51.4938	24.1734	14.4924	0.3323	13.1431	1.8456	10.452	13.4707	0.5951	42.857	23.7672	54.75	1511.46	2307.71	17584	Taiwan	2360 TT Equity	CHROMA ATE INC	52.7031	23.7001	79.9217
71	2022	25.496	2.6358	7.00383	54.0187	25.6094	16.1131	0.4934	13.3523	1.9139	17.5635	10.7108	0.6523	42.857	23.1376	55.643	1917.41	2947.97	22067.2	Taiwan	2360 TT Equity	CHROMA ATE INC	60.8879	27.9021	79.9217
72	2017	-17.2201	1.0941	9.36088	41.354	8.7177	4.3843	0.623	8.8068	1.6739	20.9321	1.9612	1.1204	23.077	4.0228	56.289	11774.3	19583.5	386419	Taiwan	2357 TT Equity	ASUSTEK COMPUTER INC	23.5578	24.214	76.1589
72	2018	-8.341	0.9658	9.32179	42.9735	2.517	1.2328	0.6048	9.5702	1.5669	18.6964	2.0823	1.0351	23.077	1.1957	58.515	11037.4	17051	354188	Taiwan	2357 TT Equity	ASUSTEK COMPUTER INC	30.9876	21.6445	76.1589
72	2019	-0.8067	0.986	9.37317	45.3476	7.1778	3.4973	0.6098	10.713	1.5544	22.4666	1.912	0.9981	23.077	3.455	39.107	14120	20954.3	351330	Taiwan	2357 TT Equity	ASUSTEK COMPUTER INC	35.2461	27.3579	76.1589
72	2020	17.4906	0.9604	9.55491	50.1962	14.0285	7.0961	0.1892	10.2028	1.5682	14.3196	1.7205	1.041	23.077	6.4338	38.414	16875	23815.8	412780	Taiwan	2357 TT Equity	ASUSTEK COMPUTER INC	48.958	29.9274	76.1589
72	2021	29.6667	1.0931	9.81014	51.3932	20.5253	9.8926	0.1992	8.4007	1.464	13.4507	2.1848	1.0617	23.077	8.3234	37.468	20088.8	32300.9	535239	Taiwan	2357 TT Equity	ASUSTEK COMPUTER INC	48.958	28.9601	76.1589
72	2022	0.3649	0.9725	9.63772	57.2679	6.6069	3.0125	0.4433	10.0427	1.4469	14.7131	10.7037	1.1401	33.333	2.7347	42.764	20624.7	30857.3	537192	Taiwan	2357 TT Equity	ASUSTEK COMPUTER INC	47.5385	41.7473	82.4202
73	2017	9.1131	1.1414	8.85888	54.8536	12.2288	3.454	0.4338	11.9221	1.1785	12.9087	19.6193	2.2394	33.333	1.4449	26.361	8828.44	2616.05	467512	Taiwan	2356 TT Equity	INVENTEC CORP	55.2703	34.7642	76.1589
73	2018	8.4215	1.1153	8.81342	56.2921	11.7065	3.1357	0.5048	8.3714	1.1934	12.1779	17.1362	2.4629	33.333	1.2823	29.499	8805.99	2712.81	506884	Taiwan	2356 TT Equity	INVENTEC CORP	55.2099	39.1475	76.1589
73	2019	-1.1701	1.1383	8.7727	57.3182	9.9569	2.7616	0.5928	8.5438	1.1977	9.8155	15.8399	2.5944	33.333	1.0995	30.582	9523.03	2607.08	500953	Taiwan	2356 TT Equity	INVENTEC CORP	53.9112	43.5308	76.1589
73	2020	1.4655	1.1313	8.93893	59.3602	13.3291	3.7068	0.1991	8.565	1.2343	15.3863	19.6939	2.3734	33.333	1.485	29.914	9715.2	2795.37	508294	Taiwan	2356 TT Equity	INVENTEC CORP	55.8744	47.7025	76.1589
73	2021	2.2502	1.1309	9.09914	65.7982	11.3632	2.8316	0.1829	7.0178	1.1529	14.0492	26.9006	2.0989	33.333	1.2579	32.484	10593.3	3076.67	519732	Taiwan	2356 TT Equity	INVENTEC CORP	63.8176	51.0883	82.4202
73	2022	4.2366	1.1478	8.93876	67.9911	10.509	2.544	0.4982	6.5862	1.2192	18.1246	26.5786	2.313	33.333	1.1313	44.603	12095.4	3241.71	541751	Taiwan	2356 TT Equity	INVENTEC CORP	74.7206	48.4885	82.4202
74	2017	84.5148	0.935	8.89045	48.3251	8.2635	5.4798	0.567	14.6813	1.7266	27.5635	10.8131	0.686	42.857	6.7418	27.504	1473.4	579.901	147816	Taiwan	2354 TT Equity	FOXCONN TECHNOLOGY CO LTD	49.4413	19.2563	76.1589
74	2018	-3.8955	0.911	8.53996	50.1459	7.8166	4.9172	0.591	11.3637	1.9104	33.3356	8.8635	0.9073	42.857	6.4387	22.208	1758.19	672.972	142057	Taiwan	2354 TT Equity	FOXCONN TECHNOLOGY CO LTD	49.9245	24.2443	76.1589
74	2019	-29.7452	0.909	8.6129	49.6127	6.8513	4.4403	0.6218	12.063	1.9707	24.38	9.8664	0.6064	42.857	7.1439	28.593	2223.37	580.807	99802.1	Taiwan	2354 TT Equity	FOXCONN TECHNOLOGY CO LTD	53.3072	19.2563	76.1589
74	2020	4.9974	0.7943	8.70275	52.198	4.3103	2.828	0.1814	11.7065	1.9584	45.0015	9.6253	0.6197	42.857	4.5027	26.995	1742.12	621.879	104790	Taiwan	2354 TT Equity	FOXCONN TECHNOLOGY CO LTD	57.8979	22.4305	76.1589
74	2021	-0.6752	0.8891	8.7486	53.7672	4.0539	2.6136	0.1683	9.6778	1.917	41.1275	13.168	0.5968	60	4.3129	22.218	1612.51	845.529	104082	Taiwan	2354 TT Equity	FOXCONN TECHNOLOGY CO LTD	57.8979	28.416	74.8946
74	2022	-13.0787	0.8018	8.50049	55.8294	3.9778	2.6215	0.3647	11.1402	2.311	51.6206	6.4794	0.5987	60	4.7159	18.387	1505	847.81	90469.5	Taiwan	2354 TT Equity	FOXCONN TECHNOLOGY CO LTD	67.1096	37.9988	74.8946
75	2017	1.9554	1.1006	8.57779	63.8668	4.8969	1.7419	0.8188	13.5666	1.3545	21.553	4.1147	1.5054	44.444	1.1866	17.974	2497.87	14855.3	237275	Taiwan	2353 TT Equity	ACER INC	53.881	55.2297	82.4202
75	2018	2.1054	1.0041	8.52338	64.6213	5.2954	1.9643	0.7351	12.8678	1.4182	17.7175	2.5827	1.5733	44.444	1.2632	19.767	2559.92	15234.3	242270	Taiwan	2353 TT Equity	ACER INC	56.1462	55.2297	82.4202
75	2019	-3.2959	0.9757	8.56	65.7982	4.5346	1.698	0.7282	14.8097	1.441	15.4932	5.9946	1.5009	37.5	1.1237	19.046	2571.76	14697.4	234285	Taiwan	2353 TT Equity	ACER INC	57.8677	57.0435	82.4202
75	2020	18.2799	1.0581	8.78664	67.2568	10.2075	3.5466	0.3811	11.608	1.3434	21.3046	3.4793	1.5068	57.143	2.1758	17.496	2382.65	14397.1	277112	Taiwan	2353 TT Equity	ACER INC	57.8677	61.4268	82.4202
75	2021	15.1177	1.129	8.95691	66.4621	17.5807	5.4665	0.4453	9.7718	1.3529	20.7737	6.1571	1.4852	57.143	3.4161	22.664	2646.17	15492	319005	Taiwan	2353 TT Equity	ACER INC	61.6732	55.2297	82.4202
75	2022	-13.6617	1.025	8.72447	69.993	7.7203	2.4781	0.4662	12.3335	1.4736	24.7794	7.3655	1.457	42.857	1.8167	30.035	2448.84	15679.5	275424	Taiwan	2353 TT Equity	ACER INC	63.6364	63.8755	82.4202
76	2017	5.6416	1.0977	8.20844	62.0561	17.5012	5.1812	0.8326	11.0919	1.0567	6.092	28.4845	1.2563	42.857	3.8662	16.462	3565.71	6572.4	136862	Taiwan	2352 TT Equity	QISDA CORP	54.9683	51.2092	79.9217
76	2018	13.8246	1.0526	8.27238	62.0561	12.7277	3.528	0.7401	11.5957	1.0792	7.8578	27.8777	1.3003	42.857	2.5902	22.825	3710.84	7963.19	155783	Taiwan	2352 TT Equity	QISDA CORP	54.9683	51.2092	79.9217
76	2019	8.9682	1.0584	8.42238	62.0561	10.7697	2.7948	0.6869	9.75	1.1921	4.3348	28.6635	1.2479	42.857	2.106	19.031	3896.41	9413.95	169754	Taiwan	2352 TT Equity	QISDA CORP	56.6898	51.2092	79.9217
76	2020	12.929	1.1224	8.71276	62.0561	14.259	3.2515	0.3454	12.5135	1.2354	8.9123	27.2712	1.1223	42.857	2.6022	16.477	4920.68	10666.4	191702	Taiwan	2352 TT Equity	QISDA CORP	59.8309	51.2092	79.9217
76	2021	17.8712	1.0985	8.8195	67.2669	21.4438	4.6408	0.3622	11.7891	1.2444	9.4981	28.9325	1.207	42.857	3.6765	18.328	6260.31	12974.5	225961	Taiwan	2352 TT Equity	QISDA CORP	67.8043	57.1644	79.9217
76	2022	6.141	1.0757	8.74736	70.8078	20.0819	4.336	0.4179	11.8186	1.428	15.8646	33.8156	1.24	42.857	3.4406	18.645	7192.11	15099.3	239837	Taiwan	2352 TT Equity	QISDA CORP	71.187	64.4196	79.9217
77	2017	24.1005	3.6084	6.44869	32.1698	27.7368	14.12	0	7.9521	1.9237	21.0386	0	1.9441	22.222	7.022	36.221	1702.34	1079.11	36446.8	Taiwan	2345 TT Equity	ACCTON TECHNOLOGY CORP	17.1247	11.1548	68.0915
77	2018	18.2332	2.988	6.59459	40.67	29.6524	14.3583	0	12.0659	1.7296	19.1963	0	1.9256	55.556	6.8515	45.259	1816.19	1305.25	43092.2	Taiwan	2345 TT Equity	ACCTON TECHNOLOGY CORP	35.82	11.1548	74.8946
77	2019	28.5641	3.7296	6.89463	42.7724	42.9129	19.0773	0.897	10.604	1.7751	21.076	5.1529	1.8767	55.556	8.9357	51.969	1993.44	1521.79	55401	Taiwan	2345 TT Equity	ACCTON TECHNOLOGY CORP	35.82	17.4728	74.8946
77	2020	-1.6934	6.1926	7.01015	50.8299	37.0104	16.6491	0.5126	12.0648	1.9176	15.7264	6.1082	1.7499	50	9.2693	51.323	2163.64	1498.12	54462.9	Taiwan	2345 TT Equity	ACCTON TECHNOLOGY CORP	50.7702	25.9976	75.4666
77	2021	9.4299	4.6964	7.14322	53.214	31.3323	14.2266	0.4828	12.1753	1.8014	17.8684	6.1278	1.7018	66.667	7.8946	55.66	2668.32	1603.11	59598.7	Taiwan	2345 TT Equity	ACCTON TECHNOLOGY CORP	56.5086	25.9976	75.4666
77	2022	29.5418	3.397	7.31248	54.411	45.3894	20.1421	0.515	13.8532	1.9419	18.878	10.6941	1.6762	62.5	10.5768	61.248	2972.93	1840.53	77205.2	Taiwan	2345 TT Equity	ACCTON TECHNOLOGY CORP	56.5086	34.1596	75.4666
78	2017	41.749	2.2454	7.30624	62.7603	25.6803	13.8399	1.0701	15.2955	1.8785	19.5348	18.1889	0.7738	21.429	16.1355	33.895	4184.48	1122.15	34196.9	Taiwan	2337 TT Equity	MACRONIX INTERNATIONAL CO	69.4654	36.3059	82.4202
78	2018	8.0595	1.0402	7.56486	62.7603	32.1089	17.4211	0.967	22.9088	1.82	23.0513	15.6144	0.6258	21.429	24.3363	25.418	4259.54	1400.55	36953	Taiwan	2337 TT Equity	MACRONIX INTERNATIONAL CO	69.4654	36.3059	82.4202
78	2019	-5.2976	1.5915	7.61476	66.4722	9.4343	5.0323	1.0116	22.1629	1.7023	14.3844	25.816	0.5769	26.667	8.6067	19.125	3555.92	1518.62	34995.4	Taiwan	2337 TT Equity	MACRONIX INTERNATIONAL CO	71.187	36.3059	91.8122
78	2020	13.7319	1.6411	7.76022	66.945	15.5087	8.4174	0.4767	16.7132	1.8204	18.0284	26.0938	0.604	28.571	13.3818	16.089	4115.84	1538.62	39800.9	Taiwan	2337 TT Equity	MACRONIX INTERNATIONAL CO	72.6065	36.3059	91.8122
78	2021	27.0648	1.4109	7.92727	68.8361	28.8548	16.7783	0.5026	15.2066	2.1798	24.2024	17.1939	0.6593	28.571	23.6548	18.101	5615.66	1789.14	50573	Taiwan	2337 TT Equity	MACRONIX INTERNATIONAL CO	73.2709	36.3059	96.8092
78	2022	-14.0105	1.1187	7.91205	72.8096	18.0597	11.1703	0.5652	15.2295	2.3845	23.559	19.6146	0.5184	26.667	20.6261	22.419	5912.84	1794.3	43487.5	Taiwan	2337 TT Equity	MACRONIX INTERNATIONAL CO	77.5596	43.9541	96.8092
79	2017	3.113	3.2235	11.1145	71.1397	23.571	17.6938	0.7386	13.0237	2.3897	27.7826	10.7421	0.4907	50	35.1028	53.664	80732.5	5972.49	977447	Taiwan	2330 TT Equity	TAIWAN SEMICONDUCTOR MANUFAC	78.6771	60.6711	75.4666
79	2018	5.5273	2.9953	11.1315	71.3711	21.9534	17.2039	0.6568	13.7306	2.7946	27.6449	8.6384	0.4935	55.556	34.0417	65.651	85895.6	5987.83	1.03147e+06	Taiwan	2330 TT Equity	TAIWAN SEMICONDUCTOR MANUFAC	78.6771	60.6711	76.1589
79	2019	3.7337	4.0738	11.2348	70.8581	20.9363	15.8562	0.6248	15.2604	1.3925	20.1077	8.5102	0.4724	55.556	32.2681	56.484	91418.7	6348.63	1.06999e+06	Taiwan	2330 TT Equity	TAIWAN SEMICONDUCTOR MANUFAC	77.8315	60.6711	75.4666
79	2020	25.1657	5.3081	11.4954	70.9687	29.8401	20.6102	0.4241	12.936	1.7697	23.9131	13.3886	0.4851	60	38.6697	59.17	109486	7112.87	1.33925e+06	Taiwan	2330 TT Equity	TAIWAN SEMICONDUCTOR MANUFAC	78.1637	60.6711	75.4666
79	2021	18.5297	4.6985	11.8102	70.0433	29.6938	18.3941	0.4638	12.7278	2.1732	28.5865	20.2874	0.4261	60	37.5793	42.821	124735	7558.59	1.58742e+06	Taiwan	2330 TT Equity	TAIWAN SEMICONDUCTOR MANUFAC	73.9656	60.6711	75.4666
79	2022	42.615	2.7491	11.9926	70.9084	39.7553	23.3946	0.5135	17.7511	2.1742	27.0468	17.9419	0.456	60	44.9019	43.428	163262	9920.45	2.26389e+06	Taiwan	2330 TT Equity	TAIWAN SEMICONDUCTOR MANUFAC	80.7309	56.4994	75.4666
80	2017	16.1043	2.3267	7.76181	42.0179	24.6036	10.9684	0.6917	9.5358	1.0812	8.2656	34.7619	0.4628	22.222	20.6327	54.089	303.916	1462.72	32258.6	Taiwan	2327 TT Equity	YAGEO CORPORATION	48.4748	17.5937	59.9037
80	2018	139.178	1.6187	8.2967	48.9991	74.7336	35.1661	0.7156	19.6607	1.1567	16.6091	27.1522	0.6285	33.333	43.8585	33.296	413.353	6496.64	77155.6	Taiwan	2327 TT Equity	YAGEO CORPORATION	61.9148	17.5937	67.3992
80	2019	-46.4632	2.452	8.07785	53.6365	13.1553	6.3383	0.7091	19.5466	1.0692	16.7596	34.3266	0.4286	33.333	16.8128	34.117	774.821	3792.34	41306.7	Taiwan	2327 TT Equity	YAGEO CORPORATION	66.1432	27.2975	67.3992
80	2020	63.8286	2.0114	8.79449	60.8792	20.9527	8.5266	0.355	19.4059	1.0376	12.3465	42.8848	0.3651	33.333	17.7494	24.847	1574.67	3698.25	67672.1	Taiwan	2327 TT Equity	YAGEO CORPORATION	66.1432	42.7751	73.6604
80	2021	80.5461	1.6432	9.07992	66.4722	30.8594	10.6679	0.3277	18.8859	1.2165	16.1079	37.9626	0.503	33.333	18.6964	30.974	3021.79	6823.04	122179	Taiwan	2327 TT Equity	YAGEO CORPORATION	70.9453	45.3446	83.0524
80	2022	-0.8941	1.2412	9.1072	70.8581	22.6205	8.7415	0.4519	20.8554	1.1769	14.2218	34.7199	0.4368	33.333	18.7731	31.221	2820.38	6545.84	121087	Taiwan	2327 TT Equity	YAGEO CORPORATION	75.8079	55.26	83.0524
81	2017	15.7597	0.9757	9.41304	54.8235	5.5364	1.6187	0.6284	12.0503	1.3873	19.2821	23.1091	2.4429	20	0.6477	32.767	11538.7	7167.46	887657	Taiwan	2324 TT Equity	COMPAL ELECTRONICS	42.3135	42.7146	79.3498
81	2018	9.0181	0.9257	9.47745	58.9679	8.5863	2.3359	0.632	9.5472	1.3229	17.5832	25.234	2.4205	20	0.9211	36.459	12780.9	4319.99	967706	Taiwan	2324 TT Equity	COMPAL ELECTRONICS	54.7569	42.7146	79.3498
81	2019	1.3161	0.9377	9.45665	58.4448	6.5716	1.778	0.614	9.9417	1.3414	17.3944	23.503	2.5623	20	0.7095	35.56	14156.8	4961.13	980442	Taiwan	2324 TT Equity	COMPAL ELECTRONICS	57.0523	38.8452	79.3498
81	2020	6.9853	0.9644	9.71837	58.4549	8.7986	2.2039	0.2056	8.9248	1.2651	19.088	24.7236	2.2465	20	0.8925	38.376	15163	4604.36	1.04893e+06	Taiwan	2324 TT Equity	COMPAL ELECTRONICS	56.5086	37.2733	79.9217
81	2021	17.8041	0.989	9.87344	59.5011	11.5794	2.5164	0.189	7.8693	1.211	13.9942	27.1859	2.3007	20	1.0223	40.538	16491.9	7088.42	1.23568e+06	Taiwan	2324 TT Equity	COMPAL ELECTRONICS	59.6497	37.2733	79.9217
81	2022	-13.1455	0.965	9.59948	58.143	6.4029	1.4715	0.4669	8.0313	1.2921	17.5674	25.87	2.3667	20	0.6791	48.878	17929.5	8232.25	1.07325e+06	Taiwan	2324 TT Equity	COMPAL ELECTRONICS	58.1697	36.2455	79.9217
82	2017	7.984	1.1659	11.6513	52.1577	12.8281	4.6251	0.6083	12.8235	1.3558	18.8569	19.5105	1.3814	25	2.9476	29.151	81781.2	29501.2	4.70674e+06	Taiwan	2317 TT Equity	HON HAI PRECISION INDUSTRY	48.2936	35.7013	72.3961
82	2018	12.4729	0.9318	11.6125	51.5743	11.2421	3.8024	0.6237	13.6125	1.4954	23.3239	23.0569	1.5656	33.333	2.438	25.666	84430.1	32690.1	5.2938e+06	Taiwan	2317 TT Equity	HON HAI PRECISION INDUSTRY	48.4144	33.1318	73.0885
82	2019	0.9258	1.0056	11.6175	57.0063	9.4058	3.4409	0.6781	14.9584	1.5528	25.832	21.3669	1.6088	33.333	2.1582	24.508	91548.1	30129.1	5.34281e+06	Taiwan	2317 TT Equity	HON HAI PRECISION INDUSTRY	58.9852	38.8755	73.0885
82	2020	0.2847	0.994	11.7813	56.3625	8.024	2.9104	0.2676	11.5701	1.5054	33.552	21.9147	1.4583	33.333	1.8999	23.886	94110.5	27243.6	5.35802e+06	Taiwan	2317 TT Equity	HON HAI PRECISION INDUSTRY	56.4784	38.8755	73.6604
82	2021	11.8729	1.0156	11.8583	61.3117	10.4058	3.6745	0.2734	11.2756	1.519	27.1028	23.2839	1.5335	33.333	2.3243	27.092	105069	30505.9	5.99417e+06	Taiwan	2317 TT Equity	HON HAI PRECISION INDUSTRY	65.6297	44.5889	73.6604
82	2022	10.5573	0.9841	11.8095	66.4621	9.9952	3.5182	0.468	12.6468	1.5141	25.6975	23.561	1.6031	55.556	2.1349	28.397	114258	30373.9	6.627e+06	Taiwan	2317 TT Equity	HON HAI PRECISION INDUSTRY	69.556	42.9867	89.3137
83	2017	0.9566	0.8992	9.49426	71.2202	4.482	2.4665	0.8524	12.8178	1.5803	20.7244	26.9294	0.3788	37.5	6.4499	37.941	13669.6	4233.83	149285	Taiwan	2303 TT Equity	UNITED MICROELECTRONICS CORP	77.0462	45.1935	87.4172
83	2018	1.3182	0.8029	9.38531	75.5658	3.3749	1.8645	1.0575	11.2079	2.8296	22.9459	23.3974	0.4148	44.444	4.6763	46.581	13025.1	3901.91	151253	Taiwan	2303 TT Equity	UNITED MICROELECTRONICS CORP	77.0462	48.821	96.8092
83	2019	-2.0171	0.9616	9.42354	74.912	4.7025	2.6423	0.9754	10.9889	2.1145	25.7957	24.5091	0.4003	44.444	6.5503	35.657	11860.2	3807.61	148202	Taiwan	2303 TT Equity	UNITED MICROELECTRONICS CORP	75.0831	48.821	96.8092
83	2020	19.311	1.9253	9.50581	69.8421	13.1941	7.8078	0.3981	12.224	2.0999	24.9123	18.1159	0.4684	50	16.5079	36.883	12895.5	4152.24	176821	Taiwan	2303 TT Equity	UNITED MICROELECTRONICS CORP	67.3211	47.2491	96.8092
83	2021	20.4671	2.1421	9.72807	69.6107	21.5935	13.2504	0.4028	14.8636	2.2121	28.5561	18.1201	0.4587	55.556	26.1866	38.888	12934.8	4671.6	213011	Taiwan	2303 TT Equity	UNITED MICROELECTRONICS CORP	67.3211	47.2491	96.1168
83	2022	30.8408	1.3261	9.76114	66.0899	28.3071	17.4837	0.5448	19.0769	2.3246	32.6082	9.9805	0.5228	55.556	31.2869	33.777	12953.5	4182.93	278705	Taiwan	2303 TT Equity	UNITED MICROELECTRONICS CORP	63.0323	47.2491	89.8555
84	2017	-6.5371	1.1255	8.76465	56.7649	3.5909	1.3119	0.5081	11.5173	1.2659	30.4132	15.9026	1.1293	30	1.2254	39.644	6415.87	6774.46	214564	Taiwan	2301 TT Equity	LITE-ON TECHNOLOGY CORP	57.8073	37.636	74.7742
84	2018	-3.4746	1.1168	8.77039	57.2276	11.2198	4.1107	0.5407	12.7625	1.3099	32.1023	15.2725	1.0506	30	3.8419	33.908	6348.44	7084.8	207109	Taiwan	2301 TT Equity	LITE-ON TECHNOLOGY CORP	54.8475	39.208	77.5436
84	2019	-14.0771	1.2262	8.73867	59.0685	13.0403	4.8857	0.5633	11.0172	1.3424	36.2418	16.8254	0.9535	44.444	5.2682	33.076	6083.48	5788.39	177954	Taiwan	2301 TT Equity	LITE-ON TECHNOLOGY CORP	53.428	46.1608	77.5436
84	2020	-11.6999	1.2392	8.74307	59.33	13.716	5.523	0.168	8.0795	1.4115	40.6141	14.5863	0.8925	44.444	6.3742	33.277	5048.88	5470.91	157134	Taiwan	2301 TT Equity	LITE-ON TECHNOLOGY CORP	55.965	46.1608	80.0421
84	2021	4.8967	1.3996	8.79971	65.2651	19.0317	7.7231	0.1716	8.4486	1.3632	37.1987	16.0886	0.898	50	8.4249	42.63	6113.19	5001.77	164828	Taiwan	2301 TT Equity	LITE-ON TECHNOLOGY CORP	57.1731	55.0786	89.4341
84	2022	5.2347	1.3274	8.77974	66.442	18.4142	7.3833	0.4593	9.7903	1.4757	45.5825	18.36	0.8682	50	8.1583	45.555	7440.79	6138.25	173456	Taiwan	2301 TT Equity	LITE-ON TECHNOLOGY CORP	58.8946	50.9069	89.4341
85	2017	-4.7007	3.2794	6.76713	43.8185	31.0768	23.9298	0	10.0114	3.4505	26.4658	0	1.2888	20	19.9944	23.919	672.305	3092.56	33221.8	Taiwan	2227 TT Equity	YULON NISSAN MOTOR CO LTD	34.0381	31.1669	66.165
85	2018	-5.9119	2.8427	6.74842	46.3233	28.2824	22.7079	0	7.3093	2.5169	26.9856	0	1.1976	27.273	18.8435	15.685	707.445	2886.3	31257.7	Taiwan	2227 TT Equity	YULON NISSAN MOTOR CO LTD	34.0381	31.1669	73.6604
85	2019	3.9698	3.2584	6.86194	46.605	34.6507	26.6389	0.891	7.4304	4.0476	30.0488	2.5352	1.1375	27.273	22.4068	13.973	621.509	2481.7	32498.6	Taiwan	2227 TT Equity	YULON NISSAN MOTOR CO LTD	34.8837	31.1669	73.6604
85	2020	-8.7326	3.0179	6.89596	47.8624	30.2486	23.2212	0.5109	13.1496	3.3421	25.0932	2.4568	1.0683	27.273	22.0526	16.458	597.114	2760.43	29660.6	Taiwan	2227 TT Equity	YULON NISSAN MOTOR CO LTD	38.2664	31.5599	73.6604
85	2021	-16.8312	3.2593	6.79218	47.1683	14.8788	11.5456	0.5078	11.338	2.2412	16.4042	2.7948	1.0006	30	12.2667	19.644	419.245	1716.89	24668.4	Taiwan	2227 TT Equity	YULON NISSAN MOTOR CO LTD	38.2664	35.7618	67.3992
85	2022	-4.3018	2.5291	6.68163	45.7801	12.6135	9.8062	0.5292	9.7409	2.4192	10.662	2.6846	0.9631	27.273	10.2112	21.511	537.954	1765.86	23607.2	Taiwan	2227 TT Equity	YULON NISSAN MOTOR CO LTD	38.2664	31.5901	67.3992
86	2017	4.9846	1.7101	8.84841	36.1432	22.5388	5.2444	0.5526	13.3923	1.0913	7.2808	52.0536	0.8582	21.429	5.7052	15.508	56.474	7541.08	177305	Taiwan	2207 TT Equity	HOTAI MOTOR COMPANY LTD	17.1549	17.4728	73.6604
86	2018	4.17	1.3933	8.9219	38.2356	20.8885	4.5991	0.5692	11.5113	1.0396	4.128	53.8132	0.8052	21.429	5.4281	12.977	60.722	8652.44	184698	Taiwan	2207 TT Equity	HOTAI MOTOR COMPANY LTD	17.1549	17.4728	79.9217
86	2019	14.2391	2.2306	9.05288	38.2356	21.8098	4.8539	0.5849	13.5309	1.08	4.7053	50.3565	0.8257	21.429	5.5777	19.254	96.512	8720.57	210998	Taiwan	2207 TT Equity	HOTAI MOTOR COMPANY LTD	17.1549	17.4728	79.9217
86	2020	7.9361	1.9836	9.24377	38.2356	22.3253	5.0726	0.1719	19.1192	1.0856	6.3775	51.6939	0.784	21.429	6.0809	13.567	95.228	8238.46	227743	Taiwan	2207 TT Equity	HOTAI MOTOR COMPANY LTD	17.1549	17.4728	79.9217
86	2021	6.1918	1.7482	9.44409	39.9054	23.2832	5.065	0.1731	16.532	1.0929	7.3835	55.1615	0.6917	21.429	6.703	15.631	110.888	9151.09	241844	Taiwan	2207 TT Equity	HOTAI MOTOR COMPANY LTD	22.5008	17.4728	84.9187
86	2022	-0.314	1.6872	9.49025	40.0664	-33.4618	-5.1126	0.5729	12.241	0.9597	3.8443	63.9337	0.593	21.429	-8.018	17.488	122.665	10043.7	241085	Taiwan	2207 TT Equity	HOTAI MOTOR COMPANY LTD	17.6382	17.4728	84.9187
87	2017	-10.6403	1.1512	7.1185	51.6749	3.6711	1.324	0.8262	7.5478	1.4108	9.2708	36.7802	0.8648	33.333	1.6072	10.49	917.289	3073.35	31678.5	Taiwan	2206 TT Equity	SANYANG MOTOR CO LTD	61.3108	26.8138	66.8272
87	2018	-1.0347	1.1105	7.10808	51.6749	8.0587	2.8055	0.5563	5.5151	1.31	19.8412	40.1052	0.8383	33.333	3.3122	9.835	1127.7	2955.75	31350.7	Taiwan	2206 TT Equity	SANYANG MOTOR CO LTD	61.3108	26.8138	66.8272
87	2019	6.4837	1.0981	7.22608	52.8619	16.5714	5.6705	0.7738	5.6903	1.0736	9.6855	42.3133	0.8118	33.333	6.6687	11.519	1067.02	2863.72	33383.4	Taiwan	2206 TT Equity	SANYANG MOTOR CO LTD	62.7303	26.8138	67.3992
87	2020	22.1412	1.3114	7.3568	48.6571	13.458	4.5533	0.3141	8.2082	1.0746	11.0434	37.1429	0.9263	33.333	4.7538	10.006	1083.5	3121.11	40774.9	Taiwan	2206 TT Equity	SANYANG MOTOR CO LTD	63.576	14.9033	67.3992
87	2021	2.0661	1.1294	7.42739	52.4193	12.1273	4.0424	0.3836	8.7936	1.3284	10.3799	38.699	0.8944	33.333	4.3977	10.533	1115.52	3189.3	41617.4	Taiwan	2206 TT Equity	SANYANG MOTOR CO LTD	64.9955	14.9033	78.6574
87	2022	22.1861	1.1573	7.52692	51.8761	18.7453	6.015	0.5301	8.4919	1.4028	13.7845	41.7826	0.8909	33.333	6.1278	13.949	1217.71	3475.64	50850.6	Taiwan	2206 TT Equity	SANYANG MOTOR CO LTD	58.2301	16.5054	84.9187
88	2017	-4.3261	1.4912	8.70551	35.0367	6.5313	3.1918	0.8004	11.4515	1.5843	17.2678	41.1494	0.6271	27.273	4.9344	25.393	5091.09	8497.75	112309	Taiwan	2105 TT Equity	CHENG SHIN RUBBER IND CO LTD	16.7925	14.5103	73.6604
88	2018	-2.7495	1.3045	8.64992	35.0367	4.3623	1.9897	0.6406	10.4317	1.4167	15.9127	42.0677	0.625	27.273	3.2231	29.254	5329.28	8007.57	109221	Taiwan	2105 TT Equity	CHENG SHIN RUBBER IND CO LTD	16.7925	14.5103	73.6604
88	2019	0.2624	1.3542	8.60964	35.0367	4.4279	2.0465	0.6466	10.7942	1.3577	15.5457	40.4641	0.6676	27.273	3.1658	21.423	5148.16	8170.11	109508	Taiwan	2105 TT Equity	CHENG SHIN RUBBER IND CO LTD	16.7925	14.5103	73.6604
88	2020	-12.1441	1.412	8.59163	35.0367	7.5887	3.7979	0.3741	13.1493	1.5381	12.6301	32.5796	0.6358	27.273	6.2247	20.504	4578.67	7272.91	96209.1	Taiwan	2105 TT Equity	CHENG SHIN RUBBER IND CO LTD	16.7925	14.5103	73.6604
88	2021	5.5378	1.2411	8.59604	36.7066	6.5322	3.5011	0.3572	12.5984	1.6364	15.9937	32.8077	0.6782	27.273	5.1902	21.027	4356.65	6774.7	101537	Taiwan	2105 TT Equity	CHENG SHIN RUBBER IND CO LTD	16.7925	14.5103	78.6574
88	2022	-2.87	1.1787	8.46533	37.2297	6.0236	3.3567	0.4567	11.7384	1.9727	14.8992	29.8301	0.676	27.273	5.0306	25.062	3940.69	6193.82	98622.9	Taiwan	2105 TT Equity	CHENG SHIN RUBBER IND CO LTD	16.7925	16.0822	78.6574
90	2017	31.3089	2.9673	7.14395	54.7329	18.0164	7.763	0.8088	14.2104	0.9844	7.3266	36.7324	0.5633	33.333	12.9367	40.569	1191.31	1530.83	21164.8	Taiwan	2049 TT Equity	HIWIN TECHNOLOGIES CORP	65.2371	21.8259	73.6604
90	2018	38.5942	1.864	7.37612	54.572	26.6458	12.4725	0.7296	18.0941	1.0462	5.7007	28.6725	0.5999	33.333	18.3828	30.011	1386	1815.21	29333.1	Taiwan	2049 TT Equity	HIWIN TECHNOLOGIES CORP	58.4718	21.8259	79.9217
90	2019	-31.1025	2.3086	7.38762	56.0004	7.7845	3.8371	0.6728	20.3009	0.9504	4.1562	40.8921	0.4181	33.333	9.2298	31.18	1101.12	1664.83	20209.8	Taiwan	2049 TT Equity	HIWIN TECHNOLOGIES CORP	66.1432	21.8259	79.9217
90	2020	5.2294	3.0745	7.44419	57.9922	7.5225	4.0049	0.3281	18.3773	1.2536	5.42	29.8003	0.4427	33.333	9.074	40.739	1014.15	1339.52	21266.7	Taiwan	2049 TT Equity	HIWIN TECHNOLOGIES CORP	72.1232	21.8259	79.9217
90	2021	28.2061	2.4535	7.51971	63.3337	12.2133	7.1308	0.307	17.6005	1.3393	10.6464	23.0369	0.5343	33.333	12.9551	44.19	1058.89	1643.05	27265.2	Taiwan	2049 TT Equity	HIWIN TECHNOLOGIES CORP	74.5092	24.4256	83.0524
90	2022	7.5169	1.5718	7.43644	62.5993	13.776	8.6834	0.4754	17.6386	2.1592	14.3034	18.2123	0.5622	30	15.2804	65.201	1129.21	1854.05	29314.6	Taiwan	2049 TT Equity	HIWIN TECHNOLOGIES CORP	83.8417	19.075	86.183
91	2017	34.6493	0.9355	7.98618	36.9379	4.9383	1.6157	0.7809	11.4864	1.009	8.8325	59.1534	0.8158	42.857	1.9216	17.078	96.627	2895.05	71158.7	Taiwan	2023 TT Equity	YIEH PHUI ENTERPRISE CO LTD	16.7925	14.5103	79.3498
91	2018	3.7909	0.9027	7.95311	36.9379	1.1091	0.354	0.7225	9.2983	0.9356	6.3437	59.8124	0.8483	42.857	0.4177	18.459	100.245	3280.97	73856.2	Taiwan	2023 TT Equity	YIEH PHUI ENTERPRISE CO LTD	16.7925	14.5103	79.3498
91	2019	-19.184	0.9027	7.9374	37.1291	-5.2242	-1.6405	0.9565	7.8693	0.7573	5.9983	61.8335	0.7127	42.857	-2.3474	14.621	91.803	2380.38	59687.6	Taiwan	2023 TT Equity	YIEH PHUI ENTERPRISE CO LTD	16.7925	14.5103	79.9217
91	2020	-7.1469	0.9947	8.0034	37.1291	2.8106	0.8764	0.4171	8.5338	0.7615	4.4397	60.2749	0.6595	42.857	1.3266	9.596	92.748	2015.22	55421.8	Taiwan	2023 TT Equity	YIEH PHUI ENTERPRISE CO LTD	16.7925	14.5103	79.9217
91	2021	62.4752	1.1716	8.14262	37.3504	17.949	5.8076	0.4014	10.9241	0.9802	7.5777	56.2689	0.9465	42.857	5.7779	10.348	100.842	4052.73	90046.7	Taiwan	2023 TT Equity	YIEH PHUI ENTERPRISE CO LTD	17.457	16.0822	79.9217
91	2022	-7.075	1.0019	8.01674	37.3504	2.5663	0.8598	0.3174	15.355	1.0858	9.2719	58.5039	0.8983	42.857	0.9674	12.549	117.611	4644.63	83675.9	Taiwan	2023 TT Equity	YIEH PHUI ENTERPRISE CO LTD	17.457	14.5103	79.9217
92	2017	18.1978	1.7155	6.54635	54.5016	15.9401	13.5208	0.5472	6.6837	2.6896	9.5874	0.7723	1.197	23.077	11.0135	14.962	44.903	462.684	24741.9	Taiwan	2015 TT Equity	FENG HSIN STEEL CO LTD	69.5862	26.451	67.3992
92	2018	24.7503	1.6747	6.61338	57.5093	16.2365	13.5367	0.5921	5.6808	2.4303	2.852	4.4776	1.3536	23.077	9.533	15.413	46.061	498.231	30865.6	Taiwan	2015 TT Equity	FENG HSIN STEEL CO LTD	68.7406	36.3362	67.3992
92	2019	-10.1408	1.603	6.57604	57.5093	10.6288	8.8655	0.718	5.3599	2.9705	7.2994	2.7568	1.292	23.077	7.0752	13.983	44.89	441.118	27735.6	Taiwan	2015 TT Equity	FENG HSIN STEEL CO LTD	68.7406	36.3362	67.3992
92	2020	-1.5776	1.9509	6.7083	61.9052	13.8758	11.7778	0.2959	8.2126	3.0322	9.452	2.2154	1.1862	23.077	9.5957	9.373	43.833	410.547	27298.1	Taiwan	2015 TT Equity	FENG HSIN STEEL CO LTD	70.7037	38.1499	76.7911
92	2021	40.5243	1.9848	6.87835	66.8645	19.4119	16.1751	0.2249	9.8112	3.0177	4.5456	3.9655	1.4275	23.077	10.5175	12.253	46.555	505.724	38360.4	Taiwan	2015 TT Equity	FENG HSIN STEEL CO LTD	75.6267	49.9395	76.7911
92	2022	0.6374	1.5949	6.72722	67.7598	14.0065	11.7023	0.4827	13.4574	3.4571	5.0662	4.7129	1.5048	23.077	7.9611	13.338	46.517	442.334	38604.9	Taiwan	2015 TT Equity	FENG HSIN STEEL CO LTD	77.3482	49.0931	76.7911
93	2017	21.9865	1.1872	6.96372	56.5134	24.4314	8.3536	0.9999	12.4476	0.8338	0.6946	52.6859	1.3001	42.857	6.3891	6.923	0	940.718	40792.4	Taiwan	2014 TT Equity	CHUNG HUNG STEEL CORP	66.1432	36.5175	66.8272
93	2018	18.2545	1.0179	6.99568	63.0922	22.7302	9.3621	0.8751	10.7645	0.9384	0.5987	48.2042	1.4434	42.857	6.2879	14.052	0	1117.75	48238.9	Taiwan	2014 TT Equity	CHUNG HUNG STEEL CORP	69.4654	46.6747	73.0885
93	2019	-16.1048	1.0236	6.92606	61.6336	0.0736	0.0338	0.9215	10.6802	1.0831	0.22	46.7734	1.3285	42.857	0.0267	12.685	0	1147.7	40470.1	Taiwan	2014 TT Equity	CHUNG HUNG STEEL CORP	62.7001	48.4885	73.6604
93	2020	-9.0931	1.2722	6.87174	63.1224	3.5451	1.8354	0.4884	15.8667	1.3617	1.0604	37.5942	1.3576	42.857	1.4359	6.375	0	794.236	36790.2	Taiwan	2014 TT Equity	CHUNG HUNG STEEL CORP	69.4654	46.1911	73.6604
93	2021	46.0826	1.9742	7.21105	65.3455	33.6048	19.667	0.3746	16.4621	1.7351	1.3557	26.8462	1.434	42.857	11.816	11.809	0	577.505	53744	Taiwan	2014 TT Equity	CHUNG HUNG STEEL CORP	69.4654	52.0254	79.9217
93	2022	-17.1936	1.5804	7.08706	69.5805	-4.9966	-2.6667	0.6136	18.4261	1.4312	8.89	48.1612	1.2105	42.857	-2.2244	20.38	0	376.864	44503.5	Taiwan	2014 TT Equity	CHUNG HUNG STEEL CORP	80.9121	47.8537	79.9217
94	2017	5.3915	0.9106	8.24137	51.0814	4.9119	1.439	0.8145	9.4901	1.2698	3.6815	45.7942	0.5931	33.333	2.406	19.846	225.948	4863.48	66769.9	Taiwan	1907 TT Equity	YFY INC	44.2162	29.5647	79.3498
94	2018	14.4822	0.858	8.25894	53.3447	4.1925	1.2479	0.6698	10.7328	1.3551	3.941	43.9128	0.6467	33.333	1.8838	29.602	255.431	5090.71	76439.7	Taiwan	1907 TT Equity	YFY INC	52.8239	27.7509	79.3498
94	2019	-2.1968	0.8603	8.30605	59.7425	6.1188	1.9104	0.7375	10.2883	1.2811	5.007	40.0189	0.6174	33.333	3.0575	22.2	351.192	5407.15	74760.5	Taiwan	1907 TT Equity	YFY INC	62.9719	36.8198	79.3498
94	2020	-2.0411	1.0316	8.39063	60.7384	12.3679	4.2547	0.3938	11.0444	1.3766	5.0764	35.1347	0.5917	33.333	7.1129	9.302	435.113	5256.1	73234.5	Taiwan	1907 TT Equity	YFY INC	68.0761	34.7037	79.3498
94	2021	16.4735	1.0574	8.5031	73.3125	10.8212	4.0001	0.3782	12.7485	1.4329	4.7892	34.158	0.6252	44.444	6.1012	9.828	607.879	5718.65	85298.9	Taiwan	1907 TT Equity	YFY INC	83.5095	67.503	79.9217
94	2022	-6.639	0.8993	8.42038	74.0972	4.0997	1.5726	0.5137	15.3969	1.878	6.2366	34.8446	0.571	44.444	2.7243	10.623	554.228	5619.92	79635.9	Taiwan	1907 TT Equity	YFY INC	83.5095	69.075	79.9217
95	2017	-1.248	0.9689	7.61466	35.6	7.2613	2.4157	0.8001	7.6953	1.1752	8.435	44.2248	0.658	33.333	3.6254	15.16	84.645	2632.06	39585.7	Taiwan	1904 TT Equity	CHENG LOONG CORP	16.7925	17.4728	72.3961
95	2018	4.0314	0.9701	7.58149	36.4551	17.6487	6.2256	0.8139	9.2476	1.4358	8.7477	39.1212	0.6859	33.333	9.0856	16.854	93.723	2749.64	41181.5	Taiwan	1904 TT Equity	CHENG LOONG CORP	16.7925	20.0423	72.3961
95	2019	-1.9279	0.9606	7.59276	37.3805	9.9757	3.8599	0.8076	9.2027	1.6161	13.2606	36.5344	0.6806	33.333	5.7045	19.141	105.954	2943.57	40387.6	Taiwan	1904 TT Equity	CHENG LOONG CORP	16.7925	20.0423	75.1656
95	2020	-0.7755	1.2013	7.68317	37.6622	15.1755	6.1952	0.4218	8.9504	1.4633	12.694	33.8157	0.6569	33.333	9.3021	13.433	103.518	2915.11	40074.4	Taiwan	1904 TT Equity	CHENG LOONG CORP	17.6382	20.0423	75.1656
95	2021	12.2565	1.1786	7.78357	44.9653	15.0534	6.2198	0.4313	9.8028	1.4449	10.6487	37.0155	0.6771	33.333	8.8103	13.43	116.833	2954.19	44986.1	Taiwan	1904 TT Equity	CHENG LOONG CORP	30.2024	29.4135	75.1656
95	2022	-2.366	1.0281	7.73116	57.6803	9.0654	3.6938	0.5522	12.8521	1.5316	10.5143	39.948	0.6274	33.333	5.7377	11.927	119.242	2958.64	43921.7	Taiwan	1904 TT Equity	CHENG LOONG CORP	45.1525	52.6602	75.1656
96	2017	4.1115	1.2256	7.94879	42.6215	4.7124	2.5028	0.8819	11.0711	1.1641	6.0884	27.5412	0.534	20	4.7332	34.116	370.143	3217.45	44869.6	Taiwan	1802 TT Equity	TAIWAN GLASS IND CORP	30.3232	14.9033	82.4804
96	2018	2.7233	0.9209	7.92995	43.6676	2.3621	1.2612	0.601	11.3622	1.1279	5.5335	32.3826	0.5418	20	2.3134	34.021	425.245	3113.46	46091.5	Taiwan	1802 TT Equity	TAIWAN GLASS IND CORP	30.3232	14.9033	85.6111
96	2019	-9.3792	0.9197	7.97916	40.4788	-3.432	-1.6804	0.8939	10.5334	1.0459	7.1516	33.6374	0.4783	20	-3.4678	29.697	376.258	2674.68	41768.5	Taiwan	1802 TT Equity	TAIWAN GLASS IND CORP	23.8901	14.9033	82.4804
96	2020	0.1737	1.1434	8.07123	42.9232	5.8794	2.7853	0.3203	15.3934	1.1813	7.4598	31.616	0.4653	20	5.8998	26.907	601.989	2602.43	41841	Taiwan	1802 TT Equity	TAIWAN GLASS IND CORP	30.6554	14.9033	83.0524
96	2021	28.0845	1.2388	8.18697	47.5405	23.4573	12.1199	0.3855	17.2299	1.6926	8.2186	25.4331	0.5389	20	21.415	31.661	1028.05	3211.5	53591.9	Taiwan	1802 TT Equity	TAIWAN GLASS IND CORP	30.6554	17.4728	94.3107
96	2022	-18.1609	1.1436	8.01544	50.2163	-1.4062	-0.7487	0.2401	18.0936	1.2748	9.0015	27.737	0.4715	20	-1.6429	30.626	1030.62	2888	43859.1	Taiwan	1802 TT Equity	TAIWAN GLASS IND CORP	30.6554	28.6578	91.18
97	2017	8.83	1.3135	6.26721	30.3893	0.2969	0.1411	0.5135	11.6516	2.218	11.347	31.1853	0.4108	33.333	0.3392	18.493	304.676	1546.61	6423.76	Taiwan	1795 TT Equity	LOTUS PHARMACEUTICAL CO LTD	8.6983	12.9988	69.3257
97	2018	0.0799	1.7018	6.18474	33.1456	1.3748	0.6525	0.7762	9.2088	1.6923	6.8887	13.9467	0.4328	33.333	1.5473	19.531	324.936	1684.25	6428.89	Taiwan	1795 TT Equity	LOTUS PHARMACEUTICAL CO LTD	15.9468	14.0266	69.3257
97	2019	49.5	2.1111	6.41066	35.6906	8.8565	4.0111	0.8276	10.671	1.8452	7.0178	27.1373	0.5282	30	6.8962	17.508	553.569	1849.54	9611.19	Taiwan	1795 TT Equity	LOTUS PHARMACEUTICAL CO LTD	23.0142	14.0266	69.8977
97	2020	11.6259	1.5509	6.55553	36.0326	12.4555	5.4116	0.4334	18.9814	1.389	7.538	34.5948	0.5431	27.273	9.5707	16.587	505.379	1574.28	10728.6	Taiwan	1795 TT Equity	LOTUS PHARMACEUTICAL CO LTD	23.0142	15.0544	69.8977
97	2021	17.9018	1.6833	6.6423	39.8551	14.1654	6.8498	0.4128	16.0196	1.9264	7.5653	30.099	0.596	30	11.0946	18.939	595.925	1808.75	12649.2	Taiwan	1795 TT Equity	LOTUS PHARMACEUTICAL CO LTD	31.2594	22.0677	69.8977
97	2022	15.6815	2.7135	6.86779	48.0233	24.2275	11.9049	0.5133	14.3048	1.8091	6.7174	30.2037	0.4956	27.273	20.6438	23.06	520.449	2124.66	14632.8	Taiwan	1795 TT Equity	LOTUS PHARMACEUTICAL CO LTD	31.2594	34.9758	76.1589
98	2017	21.348	3.0503	5.93673	42.3197	17.814	11.1537	0.5759	8.9808	1.1041	6.5304	25.8585	0.5555	22.222	18.5817	23.673	95.431	100.656	6241.82	Taiwan	1723 TT Equity	CHINA STEEL CHEMICAL CORP	33.7662	34.4921	58.6394
98	2018	37.1353	3.1183	5.94751	51.6548	22.3362	13.1442	0.6705	10.2132	1.2694	10.9011	22.4654	0.7306	22.222	17.6226	34.29	102.284	134.865	8559.74	Taiwan	1723 TT Equity	CHINA STEEL CHEMICAL CORP	43.7934	38.6638	72.4262
98	2019	-11.89	2.7736	6.00206	55.4673	18.4989	10.8603	0.7269	9.5727	1.2201	9.5657	27.518	0.6237	33.333	17.1419	35.348	121.968	134.099	7541.99	Taiwan	1723 TT Equity	CHINA STEEL CHEMICAL CORP	47.7197	37.0919	79.9217
98	2020	-28.8812	2.6022	6.02689	59.3602	10.5999	6.0409	0.3809	11.2563	1.3612	8.5402	30.5114	0.4607	33.333	13.3654	21.092	130.979	117.58	5363.77	Taiwan	1723 TT Equity	CHINA STEEL CHEMICAL CORP	61.3108	41.4752	73.6604
98	2021	48.8214	2.7577	6.04966	58.5052	15.8209	9.3977	0.4241	11.0017	1.6413	5.2981	22.4768	0.6803	33.333	13.7601	22.726	161.466	153.413	7982.44	Taiwan	1723 TT Equity	CHINA STEEL CHEMICAL CORP	61.3108	51.6022	73.6604
98	2022	31.0351	2.4719	5.89917	59.662	22.1927	14.845	0.5242	10.3532	2.1865	13.8841	16.5127	0.9332	33.333	16.2796	27.252	221.882	189.876	10459.8	Taiwan	1723 TT Equity	CHINA STEEL CHEMICAL CORP	57.6865	53.1741	73.6604
99	2017	-4.754	0.8469	7.83723	60.4969	3.2617	2.1393	0.5748	9.6442	6.3592	3.0153	0.0472	0.1551	22.222	13.8874	30.863	82.267	269.381	11659	Taiwan	1722 TT Equity	TAIWAN FERTILIZER CO LTD	64.18	49.1838	68.0915
99	2018	4.7698	0.8894	7.82247	66.0095	4.5683	3.0105	0.5661	6.6325	6.943	4.504	0.0444	0.1599	33.333	18.6762	26.907	80.009	282.248	12215.1	Taiwan	1722 TT Equity	TAIWAN FERTILIZER CO LTD	62.7605	53.3555	81.8483
99	2019	5.5298	0.9714	7.83574	66.5325	4.0666	2.7147	0.8638	5.9818	5.8518	3.3303	0.3526	0.1704	37.5	16.0114	20.391	66.624	298.297	12890.6	Taiwan	1722 TT Equity	TAIWAN FERTILIZER CO LTD	66.1432	51.5417	81.8483
99	2020	-21.1071	1.0237	7.90748	63.6857	4.808	3.2274	0.4598	8.247	4.2665	4.0107	0.2803	0.1332	33.333	24.1194	18.819	66.584	299.99	10169.7	Taiwan	1722 TT Equity	TAIWAN FERTILIZER CO LTD	52.7031	54.1415	82.4202
99	2021	34.3142	1.2013	7.96104	66.9047	5.8394	3.8983	0.4335	7.7641	1.9951	3.1946	0.2685	0.1722	33.333	22.2163	17.839	58.695	545.061	13659.4	Taiwan	1722 TT Equity	TAIWAN FERTILIZER CO LTD	64.18	52.3277	82.4202
99	2022	10.197	0.9922	7.8739	66.0899	5.0519	3.3351	0.5227	9.3903	3.0911	3.3433	0.1912	0.1864	33.333	17.7359	19.948	42.57	667.786	15052.3	Taiwan	1722 TT Equity	TAIWAN FERTILIZER CO LTD	65.9015	48.156	82.4202
100	2017	7.4237	1.2691	7.55128	45.428	9.2703	3.5276	0.8295	7.3129	1.829	14.1399	44.7582	0.7359	30	4.5959	11.155	1312.65	2296.88	41551.1	Taiwan	1717 TT Equity	ETERNAL MATERIALS CO LTD	37.0281	30.532	68.6334
100	2018	4.2094	1.1487	7.48213	50.1962	7.4706	2.7981	0.7892	8.5046	2.1174	11.1946	42.5024	0.7965	30	3.5809	21.561	1292.74	2155.45	43300.2	Taiwan	1717 TT Equity	ETERNAL MATERIALS CO LTD	43.7934	30.532	76.1589
100	2019	-6.7827	1.2152	7.49474	52.1577	11.6287	4.5607	0.8052	8.1636	1.9097	11.171	39.5057	0.7503	27.273	6.1104	22.544	1368.46	2113.94	40363.2	Taiwan	1717 TT Equity	ETERNAL MATERIALS CO LTD	49.6829	30.532	76.1589
100	2020	-4.9373	1.4004	7.60091	56.1513	11.4961	4.6252	0.4039	9.8328	2.1029	10.8711	36.8025	0.6829	27.273	6.6288	20.432	1385.29	2226.28	38370.4	Taiwan	1717 TT Equity	ETERNAL MATERIALS CO LTD	52.2501	33.6759	82.4202
100	2021	31.5374	1.4294	7.6905	61.0904	15.0797	6.0815	0.3684	11.1788	1.8973	7.0214	37.2648	0.8337	30	7.0322	22.256	1526.6	2956.11	50471.4	Taiwan	1717 TT Equity	ETERNAL MATERIALS CO LTD	67.6231	34.9456	87.4172
100	2022	-2.8874	1.2028	7.56774	66.6331	10.6842	4.363	0.4707	14.2287	2.0557	9.1678	39.0771	0.8244	33.333	5.3405	18.164	1647.93	3022.87	49014.1	Taiwan	1717 TT Equity	ETERNAL MATERIALS CO LTD	69.0426	43.3495	87.4172
101	2017	2.0405	1.0501	8.03963	47.2789	6.0896	3.3541	0.964	12.6545	2.3616	15.3551	14.9193	0.5536	20	6.0703	23.933	1281.21	4702.84	50942.5	Taiwan	1504 TT Equity	TECO ELECTRIC & MACHINERY	42.5551	16.717	82.4202
101	2018	-1.6442	0.7921	8.00808	47.9328	5.9713	3.424	0.8722	11.1566	2.4122	19.0643	14.0797	0.5447	20	6.287	20.842	1120.75	4636.19	50104.9	Taiwan	1504 TT Equity	TECO ELECTRIC & MACHINERY	44.5183	16.717	82.4202
101	2019	-4.3819	0.9421	8.1056	52.5199	5.8372	3.3722	0.8001	11.5804	2.1655	19.286	18.6966	0.4835	20	6.7246	19.784	1179.3	4226.26	47909.4	Taiwan	1504 TT Equity	TECO ELECTRIC & MACHINERY	59.106	22.6723	82.4202
101	2020	-4.3539	0.9221	8.23261	61.3419	5.9246	3.4295	0.4919	6.2217	2.3341	19.3011	16.7593	0.4336	21.429	7.6628	15.937	1027.18	3895.32	45823.4	Taiwan	1504 TT Equity	TECO ELECTRIC & MACHINERY	63.9384	39.2987	82.4202
101	2021	11.8388	0.8356	8.50441	61.2816	6.6381	4.1381	0.4856	7.0431	2.1381	12.6446	13.3423	0.3751	36.364	9.782	17.017	1112.91	4028.99	51248.4	Taiwan	1504 TT Equity	TECO ELECTRIC & MACHINERY	66.717	34.6131	82.4202
101	2022	13.7894	0.8269	8.32357	61.523	4.0861	2.6273	0.4796	9.9525	2.2133	16.7111	12.8465	0.4606	36.364	5.9293	18.373	1144.26	4412.31	58315.2	Taiwan	1504 TT Equity	TECO ELECTRIC & MACHINERY	65.2975	36.7594	82.4202
102	2017	1.1165	2.4144	6.04872	46.8665	15.1395	10.0074	0.5222	12.7613	1.8982	12.4061	2.2291	1.7805	21.429	5.7479	40.866	0	1401.74	22375	Taiwan	1477 TT Equity	MAKALOT INDUSTRIAL CO LTD	39.0516	27.7811	73.6604
102	2018	6.9481	2.9638	6.10105	45.7399	17.5578	11.4916	0.5705	7.219	1.8191	14.0141	2.9074	1.7517	21.429	6.2977	52.571	0	1494.08	23929.6	Taiwan	1477 TT Equity	MAKALOT INDUSTRIAL CO LTD	35.669	27.7811	73.6604
102	2019	13.0293	2.7306	6.20099	49.6328	21.3236	13.4055	0.5996	5.2247	1.7731	12.4621	6.7112	1.8333	21.429	7.0415	29.515	0	1582.36	27047.5	Taiwan	1477 TT Equity	MAKALOT INDUSTRIAL CO LTD	51.9178	27.7811	73.6604
102	2020	-7.8504	2.7181	6.49728	51.2926	21.4433	12.318	0.1628	11.4525	1.5879	12.7017	18.5174	1.3374	20	8.2508	33.59	0	1525.36	24924.2	Taiwan	1477 TT Equity	MAKALOT INDUSTRIAL CO LTD	56.6898	30.3507	73.6604
102	2021	16.0741	3.0711	6.68838	54.9341	22.3135	12.9961	0.2184	12.1277	2.0968	11.8915	10.8411	1.3018	20	9.1772	40.395	0	1667	28930.5	Taiwan	1477 TT Equity	MAKALOT INDUSTRIAL CO LTD	65.5089	30.7437	73.6604
102	2022	10.8965	2.6781	6.67829	57.2176	24.1805	15.0673	0.4434	14.0886	2.1107	11.2997	9.1064	1.3133	20	10.9548	36.058	0	2038.44	32082.9	Taiwan	1477 TT Equity	MAKALOT INDUSTRIAL CO LTD	69.7674	28.1439	73.6604
103	2017	-1.1976	4.3166	6.5167	54.6927	20.2334	15.27	0.5309	17.6297	1.9673	7.176	8.8846	1.2076	27.273	12.5952	42.353	163.463	1370.85	24232	Taiwan	1476 TT Equity	ECLAT TEXTILE COMPANY LTD	65.4183	18.6215	79.9217
103	2018	13.8092	4.5477	6.58392	64.7621	27.3707	20.7535	0.586	8.7712	2.1934	13.121	8.5483	1.2456	27.273	15.8812	50.511	143.809	1442.74	27578.2	Taiwan	1476 TT Equity	ECLAT TEXTILE COMPANY LTD	78.0731	34.6433	79.9217
103	2019	1.9832	4.9643	6.65882	61.9857	24.5287	18.9143	0.5926	8.8694	2.3789	19.0582	8.248	1.2061	27.273	15.2861	45.224	145.162	1411.49	28125.1	Taiwan	1476 TT Equity	ECLAT TEXTILE COMPANY LTD	71.3078	34.6433	79.9217
103	2020	0.1787	4.6584	6.84732	63.5349	22.8176	17.0982	0.2701	15.4673	2.2418	15.2168	8.5564	1.0654	27.273	15.1002	47.111	146.887	1375.37	28175.4	Taiwan	1476 TT Equity	ECLAT TEXTILE COMPANY LTD	76.3516	34.2503	79.9217
103	2021	27.4773	6.1907	6.96412	68.303	25.5404	18.4786	0.315	13.2839	2.2518	6.0107	9.4732	1.2267	33.333	14.3346	49.639	162.617	1736.18	35917.2	Taiwan	1476 TT Equity	ECLAT TEXTILE COMPANY LTD	79.8248	40.5985	89.3137
103	2022	10.6326	4.3212	6.98998	67.971	29.3374	21.6798	0.4704	11.5843	2.4224	18.0505	8.1396	1.191	33.333	17.0886	46.774	160.278	1701.5	39736.2	Taiwan	1476 TT Equity	ECLAT TEXTILE COMPANY LTD	78.1939	40.0544	89.3137
104	2017	2.1498	0.8234	8.0684	52.5802	6.288	4.5839	1.0308	12.8715	2.5475	5.2194	16.6485	0.4298	27.273	10.5142	33.501	59.813	1727.18	40705.7	Taiwan	1434 TT Equity	FORMOSA TAFFETA CO.	46.7834	28.9903	81.8483
104	2018	-12.151	0.8841	8.01938	53.9986	6.8513	5.0471	0.8606	8.8521	2.5863	3.6462	13.349	0.3844	27.273	13.248	37.645	#N/A N/A	1755.66	35759.5	Taiwan	1434 TT Equity	FORMOSA TAFFETA CO.	51.042	28.9903	81.8483
104	2019	2.4838	0.9173	7.90103	58.646	7.7948	5.9713	0.8896	8.6161	2.0645	4.0076	14.1075	0.4538	27.273	14.1584	28.622	0	1807.53	36647.7	Taiwan	1434 TT Equity	FORMOSA TAFFETA CO.	63.1833	30.8041	81.8483
104	2020	-21.459	0.8837	7.94748	60.165	3.3341	2.6158	0.4896	9.9554	2.0322	3.8802	17.442	0.3622	27.273	7.2804	33.874	0	1635.8	28783.5	Taiwan	1434 TT Equity	FORMOSA TAFFETA CO.	66.6264	32.769	82.4202
104	2021	13.9508	0.8377	7.98593	65.7982	3.4643	2.6656	0.4853	9.0853	2.2383	4.2673	17.8773	0.4032	27.273	6.5342	29.526	0	1790.54	32799	Taiwan	1434 TT Equity	FORMOSA TAFFETA CO.	73.3917	45.7678	82.4202
104	2022	5.865	0.8573	7.80545	61.4727	5.7706	4.3444	0.5873	8.4429	2.3105	6.9176	20.1251	0.4605	27.273	9.8062	17.456	0	1757.33	34722.7	Taiwan	1434 TT Equity	FORMOSA TAFFETA CO.	57.022	46.312	82.4202
105	2017	0.9224	0.9015	9.76524	59.8934	4.1875	1.5659	0.9673	11.6703	0.9844	4.9276	37.4502	0.4216	23.077	3.7027	35.352	813.263	22326.4	217847	Taiwan	1402 TT Equity	FAR EASTERN NEW CENTURY CORP	68.2271	37.7267	73.6604
105	2018	4.9645	0.9042	9.82436	60.4969	6.046	2.2226	0.8789	9.9892	1.0024	6.2488	39.395	0.4043	16.667	5.2603	42.908	836.704	16793.3	228662	Taiwan	1402 TT Equity	FAR EASTERN NEW CENTURY CORP	68.2271	39.5405	73.6604
105	2019	9.3958	0.9223	9.86577	63.8769	5.2604	1.8802	0.8806	10.1398	1.0407	6.7568	41.4663	0.4342	23.077	4.2906	33.998	1061.97	18810.7	250147	Taiwan	1402 TT Equity	FAR EASTERN NEW CENTURY CORP	80.0966	39.5405	73.6604
105	2020	-17.3408	0.9204	9.997	63.8769	3.947	1.3516	0.4617	11.7677	1.0394	5.7052	45.0909	0.3351	23.077	3.8994	27.798	866.814	18777.4	206769	Taiwan	1402 TT Equity	FAR EASTERN NEW CENTURY CORP	81.5162	39.5405	73.6604
105	2021	15.4941	0.9225	10.0414	65.0739	4.7233	1.5467	0.458	10.6728	1.1606	5.4373	44.0431	0.3759	23.077	4.0554	28.292	880.071	23047.8	238806	Taiwan	1402 TT Equity	FAR EASTERN NEW CENTURY CORP	81.5162	43.1378	73.6604
105	2022	10.5267	0.9418	9.97166	64.6011	3.932	1.2619	0.4941	8.2953	1.0233	7.1805	45.2943	0.4012	23.077	3.0917	34.12	989.952	23587.3	263945	Taiwan	1402 TT Equity	FAR EASTERN NEW CENTURY CORP	81.5162	39.994	73.6604
106	2017	1.1232	1.3633	7.14662	34.3728	11.8296	6.3161	0.9287	9.619	1.1973	3.2815	24.9823	0.6491	42.857	9.5749	32.69	607.135	1738.85	24452.9	Taiwan	1319 TT Equity	TONG YANG INDUSTRY	16.7925	13.0895	73.0885
106	2018	-5.9146	1.0228	7.10437	34.5036	9.3205	5.1407	0.8246	9.6942	1.2074	3.0489	25.5655	0.6175	42.857	8.3716	36.307	637.201	1643.7	23006.6	Taiwan	1319 TT Equity	TONG YANG INDUSTRY	20.7188	13.4825	73.0885
106	2019	-6.0544	1.1515	7.12329	34.8456	9.2474	5.3371	0.7915	10.7129	1.1597	3.1793	23.6964	0.5825	42.857	9.1813	23.907	604.673	1635.34	21613.7	Taiwan	1319 TT Equity	TONG YANG INDUSTRY	40.592	14.5103	73.0885
106	2020	-19.8518	1.0393	7.14323	47.3997	3.756	2.2561	0.4669	13.6642	1.2776	4.3243	22.356	0.4872	42.857	4.7313	25.436	509.401	1440.71	17323	Taiwan	1319 TT Equity	TONG YANG INDUSTRY	53.9112	14.5103	73.6604
106	2021	6.1035	0.9402	7.12687	47.3997	3.1751	1.9642	0.4313	11.3104	1.2512	4.2188	19.8618	0.5335	42.857	3.7406	25.3	509.617	1472.17	18380.3	Taiwan	1319 TT Equity	TONG YANG INDUSTRY	53.9112	17.0798	73.6604
106	2022	15.7903	1.052	6.99526	48.2547	9.4801	6.328	0.4867	8.0078	1.4495	6.9895	10.7691	0.6345	42.857	10.1084	27.47	503.003	1537.55	21282.6	Taiwan	1319 TT Equity	TONG YANG INDUSTRY	53.9112	17.0798	73.6604
107	2017	11.2046	1.4819	9.81673	35.4391	15.7105	10.0848	0.9366	12.1093	2.6614	8.1431	18.6314	0.5627	20	17.8092	17.388	0	9864.94	306140	Taiwan	1303 TT Equity	NAN YA PLASTICS CORP	20.4772	15.4474	73.0885
107	2018	8.7939	1.3912	9.83257	35.4391	14.4254	9.4669	0.8133	8.6846	2.5709	7.9419	18.9478	0.5841	20	15.8367	21.771	0	10261.7	333062	Taiwan	1303 TT Equity	NAN YA PLASTICS CORP	37.2999	15.4474	73.0885
107	2019	-14.039	1.4197	9.82792	35.4391	6.4079	4.1027	0.832	8.8724	2.2448	7.8619	22.9057	0.5162	20	8.06	19.165	0	9661.55	286303	Taiwan	1303 TT Equity	NAN YA PLASTICS CORP	37.2999	15.4474	73.0885
107	2020	-4.5229	1.3858	9.94332	38.2658	7.4607	4.5128	0.3713	13.7232	1.742	9.5728	25.3125	0.4675	20	9.405	15.769	0	9495.13	273354	Taiwan	1303 TT Equity	NAN YA PLASTICS CORP	50.0755	16.4752	73.6604
107	2021	50.5998	1.3936	10.0926	38.7788	21.4305	12.9718	0.404	13.0877	2.2452	11.1485	21.0001	0.6156	20	19.7476	16.603	0	12935.6	411670	Taiwan	1303 TT Equity	NAN YA PLASTICS CORP	58.3207	20.8585	73.6604
107	2022	-13.7214	1.2825	9.98278	43.5369	8.1374	4.8139	0.4876	11.6772	1.4259	13.4439	26.2705	0.5339	20	9.0401	19.103	0	12148	355183	Taiwan	1303 TT Equity	NAN YA PLASTICS CORP	53.3374	19.8609	73.6604
108	2017	-8.1023	1.3299	6.90722	29.0112	12.5876	10.6406	0.7976	8.1233	0.8311	2.5292	12.3804	0.1619	28.571	61.9561	15.963	33.59	291.107	4800.21	Taiwan	1229 TT Equity	LIEN HWA INDUSTRIAL HOLDINGS	3.2619	17.4728	66.165
108	2018	6.1998	1.2186	6.90058	36.3042	9.951	8.2485	0.8043	8.8331	0.5713	2.3268	16.9464	0.1678	30	48.5755	23.677	38.513	300.527	5097.82	Taiwan	1229 TT Equity	LIEN HWA INDUSTRIAL HOLDINGS	17.6382	17.4728	73.6604
108	2019	62.2516	1.2922	7.34995	36.5255	10.7348	7.1927	0.7554	7.6461	0.9472	3.777	15.2658	0.1777	30	33.4508	23.831	41.172	516.26	8271.29	Taiwan	1229 TT Equity	LIEN HWA INDUSTRIAL HOLDINGS	18.3026	17.4728	73.6604
108	2020	15.389	1.4018	7.59735	36.5255	10.5398	6.0443	0.2646	9.1875	0.822	3.2251	16.3809	0.1705	30	32.4673	18.911	39.745	542.076	9544.16	Taiwan	1229 TT Equity	LIEN HWA INDUSTRIAL HOLDINGS	18.3026	17.4728	73.6604
108	2021	18.636	1.6595	7.85934	38.1752	11.4668	6.4064	0.2659	8.9044	0.8616	3.8866	16.7519	0.158	30	36.1142	19.682	47.791	618.908	11322.8	Taiwan	1229 TT Equity	LIEN HWA INDUSTRIAL HOLDINGS	18.3026	22.4305	73.6604
108	2022	8.8631	1.5226	7.72972	36.5255	10.0772	5.4692	0.5888	10.7822	1.065	4.1683	17.3028	0.1763	30	31.4095	18.79	47.652	632.553	12326.4	Taiwan	1229 TT Equity	LIEN HWA INDUSTRIAL HOLDINGS	18.3026	17.4728	73.6604
109	2017	-3.2667	1.6148	9.5451	59.5312	37.1546	10.0461	0.8431	11.5297	1.2475	13.1921	21.0195	0.9643	23.077	9.9647	34.874	973.511	88011.9	399861	Taiwan	1216 TT Equity	UNI-PRESIDENT ENTERPRISES CO	62.2773	45.5562	70.7104
109	2018	7.8989	1.7129	9.49568	60.7887	15.4061	4.2448	0.7366	7.7562	1.1706	19.6637	25.5949	1.0597	23.077	4.0427	40.815	947.902	96837.8	431446	Taiwan	1216 TT Equity	UNI-PRESIDENT ENTERPRISES CO	64.2404	47.37	70.7104
109	2019	3.8318	1.656	9.678	63.0721	17.7	4.2973	0.8012	7.4731	1.0686	15.6469	35.2471	0.9383	23.077	4.2429	37.568	913.226	102140	447978	Taiwan	1216 TT Equity	UNI-PRESIDENT ENTERPRISES CO	64.2404	47.37	77.5436
109	2020	-0.1468	1.5432	9.77744	61.5532	19.3327	4.429	0.4251	8.4819	1.0352	16.5501	35.1116	0.9031	23.077	4.8159	38.45	902.88	101585	447320	Taiwan	1216 TT Equity	UNI-PRESIDENT ENTERPRISES CO	64.2404	44.2261	77.5436
109	2021	5.853	1.5315	9.82956	63.1124	17.2091	3.9389	0.4176	7.7082	1.0648	15.726	35.7198	0.9211	23.077	4.1983	36.147	932.553	105127	473502	Taiwan	1216 TT Equity	UNI-PRESIDENT ENTERPRISES CO	64.9049	46.8259	77.5436
109	2022	10.8405	1.4583	9.79498	65.8887	14.1719	3.2228	0.4805	6.2831	1.1167	17.5891	37.4527	0.9518	23.077	3.2712	37.356	918.838	114891	524832	Taiwan	1216 TT Equity	UNI-PRESIDENT ENTERPRISES CO	71.6702	48.3978	77.5436
110	2017	0.1786	1.17	7.22506	28.8603	14.5515	5.6959	0.6741	9.6051	1.3149	8.9837	23.7216	1.8634	30	2.9485	24.091	137.29	4929.91	75931	Taiwan	1210 TT Equity	GREAT WALL ENTERPRISES	2.4162	10.9129	73.0885
110	2018	-4.5938	1.1888	7.23662	28.8603	12.3778	4.8271	0.6695	8.925	1.2542	7.007	29.036	1.7035	30	2.7744	30.317	43.892	5595.97	72442.9	Taiwan	1210 TT Equity	GREAT WALL ENTERPRISES	2.4162	10.9129	73.0885
110	2019	7.3534	1.3363	7.36605	33.8397	13.1622	5.0844	0.6199	6.766	1.0552	6.2213	30.5719	1.6442	30	2.9364	27.511	166.024	5435.27	77770	Taiwan	1210 TT Equity	GREAT WALL ENTERPRISES	16.7925	10.9129	73.6604
110	2020	4.9902	1.3781	7.51752	33.8397	16.2573	6.3076	0.228	7.9115	1.1121	8.683	28.3153	1.5795	30	3.8237	20.701	169.13	5460.75	81650.9	Taiwan	1210 TT Equity	GREAT WALL ENTERPRISES	16.7925	10.9129	73.6604
110	2021	24.2336	1.4038	7.6256	33.8397	9.2813	3.4482	0.2006	8.6506	1.0007	10.7223	33.9365	1.788	30	1.8429	20.869	138.29	5648.03	101438	Taiwan	1210 TT Equity	GREAT WALL ENTERPRISES	16.7925	12.7267	73.6604
110	2022	11.6913	1.2834	7.61514	33.8397	10.7097	3.6835	0.4822	9.7009	0.9825	8.254	35.4582	1.8174	27.273	1.9357	19.919	151.987	5605.61	113297	Taiwan	1210 TT Equity	GREAT WALL ENTERPRISES	16.7925	10.9129	73.6604
112	2017	6.4861	0.8679	9.0273	49.4417	4.3735	2.2528	0.763	12.4597	0.9317	3.1326	32.7895	0.2627	20	8.4269	33.047	0	#N/A N/A	64899.2	Taiwan	1102 TT Equity	ASIA CEMENT CORP	55.1495	25.1814	71.2824
112	2018	27.4915	0.9149	9.11838	50.0754	8.3799	4.225	0.6787	10.5487	1.2795	5.3474	34.5435	0.2964	20	13.436	38.217	0	#N/A N/A	82741	Taiwan	1102 TT Equity	ASIA CEMENT CORP	58.5322	26.2092	68.7839
112	2019	7.9847	1.0508	9.2042	53.556	12.2973	6.0575	0.7111	10.1365	1.2005	8.3206	32.7815	0.3006	20	19.5413	29.464	0	#N/A N/A	89347.6	Taiwan	1102 TT Equity	ASIA CEMENT CORP	63.878	29.0508	71.2824
112	2020	-12.4309	0.9914	9.26622	53.8175	10.0127	4.95	0.344	9.3468	1.3592	8.7219	33.7825	0.2634	21.429	18.8015	22.755	0	#N/A N/A	78240.9	Taiwan	1102 TT Equity	ASIA CEMENT CORP	62.4585	27.63	71.2824
112	2021	15.4545	1.0004	9.34634	54.6122	9.8907	4.9071	0.3484	8.581	1.4906	10.5504	34.0455	0.2849	21.429	16.6808	20.895	0	#N/A N/A	90332.6	Taiwan	1102 TT Equity	ASIA CEMENT CORP	68.2271	32.3156	68.7839
112	2022	0.0087	0.9524	9.26401	56.101	7.5636	3.7475	0.5136	9.3153	1.5705	13.4116	35.2901	0.2786	21.429	13.3012	26.515	0	#N/A N/A	90340.5	Taiwan	1102 TT Equity	ASIA CEMENT CORP	66.8076	27.9323	75.0452
113	2017	9.7667	1.0676	9.1255	64.1887	6.2474	2.8151	0.7511	12.8038	1.4222	9.6608	31.4469	0.3607	21.053	7.7247	37.411	32.399	791.54	98311.8	Taiwan	1101 TT Equity	TAIWAN CEMENT	54.6059	56.0459	81.8483
113	2018	26.7342	1.0009	9.32738	65.9994	13.3259	6.8697	0.718	10.2564	1.7112	14.0976	24.1109	0.3621	21.053	16.9998	41.072	23.666	901.611	124595	Taiwan	1101 TT Equity	TAIWAN CEMENT	66.868	56.0459	75.0452
113	2019	-1.454	1.1274	9.4162	64.9432	12.974	6.805	0.7778	10.1938	1.7758	14.5783	29.032	0.3341	21.053	19.7186	37.07	40.748	1013.11	122783	Taiwan	1101 TT Equity	TAIWAN CEMENT	70.3111	56.0459	71.8844
113	2020	-13.7411	1.1185	9.53708	70.0835	12.771	6.6314	0.4	9.8486	1.724	13.2048	32.5841	0.2719	21.053	23.6984	35.466	0	710.03	105911	Taiwan	1101 TT Equity	TAIWAN CEMENT	66.9284	62.5756	82.4202
113	2021	1.0671	1.2063	9.67786	66.945	10.0314	4.8741	0.3819	9.1042	1.9095	20.6305	37.1742	0.2423	33.333	18.9239	31.696	357.552	709.024	107041	Taiwan	1101 TT Equity	TAIWAN CEMENT	67.4721	57.89	77.1523
113	2022	6.4351	1.0538	9.6155	66.1402	2.4165	1.1978	0.402	10.6849	2.3351	19.2797	36.0119	0.2472	31.25	4.7441	35.499	675.823	820.576	113930	Taiwan	1101 TT Equity	TAIWAN CEMENT	67.4721	62.3942	70.2589
